# Supplementary material for: Bruno 1/CELF regulates splicing and cytoskeleton dynamics to ensure correct sarcomere assembly in Drosophila flight muscles
Source: PLoS Biol. 2024 Apr 29;22(4):e3002575. doi: 10.1371/journal.pbio.3002575 (PMC11081514; doi:10.1371/journal.pbio.3002575)
Supplement: S1 Table — Data for each figure panel are contained in a separate tab in the Excel file. Data include which significantly DE peptides in proteomics data are also significantly misregulated in the DESeq2 and DEXSeq data from mRNA-Seq, the complete GO term enrichments and the DE values for sarcomere proteins (SPs) in the DESeq2, DEXSeq, and proteomics analyses. (XLSX) [file pbio.3002575.s013.xlsx]

## Sheet: Guide
Tab	Figure panel	Description
Tab1	Figure 1L, S1K	Data frame containing the data displayed in panel L. The table includes the UnitprotID for each peptide; the corresponding FBgn, symbol and CG number of the gene from the fly genome; the Log10Pvalue, Difference, log2FC and p-value from the whole-proteome mass spectrometry data, and the log2FoldChange, pvalue (pvalue.1) and adjust p-value from DESeq2 data
Tab2	Figure 1L, S1K	Data frame containing the peptides colored yellow in panel L that contain at least one signficantly regulated exon in the DEXSeq data. The table includes the UnitprotID for each peptide; the corresponding FBgn, symbol and CG number of the gene from the fly genome; the Log10Pvalue, Difference, log2FC and p-value from the whole-proteome mass spectrometry data, and the log2FoldChange, pvalue (pvalue…
Tab3	Figure 1L, S1K	Data frame containing the peptides colored purple in panel L where the difference in expression between control and bru1M3 is also significant in the DESeq2 data from mRNA-Seq. The table includes the UnitprotID for each peptide; the corresponding FBgn, symbol and CG number of the gene from the fly genome; the Log10Pvalue, Difference, log2FC and p-value from the whole-proteome mass spectrometry da…
Tab4	Figure 1K	Table of all GO term enrichments. Table lists the Term identification number, the term desription, the statistical enrichment values for the term including the p-value, FDR q-value, Enrichment score, "N", "B", "n", "b", the genes observed in that term, the ontology to which the term belongs, and a "sample" designation of which comparison the term is enriched in (either the DESeq2 gene level analy…
Tab5	Figure 1H	Sarcomere protein gene-level expression values (marked as red dots in the figure panel). Columns from the DESeq2 gene-level expression analysis from the mRNA-Seq data include the FBgn, symbol and CGnumber to identify the gene, the baseMean number of observed counts, the calculated log2FoldChange, the lfcSE and stat values from DESeq2, the calculated p-value and adjusted p-value
Tab6	Figure 1I	Sarcomere protein exon expression values (marked as red dots in the figure panel). Columns from the DEXSeq exon use analysis from the mRNA-Seq data include the FBgn, exon number, symbol and CGnumber to identify the gene, the baseMean number of observed counts, the calculated log2FoldChange (log2FC), the dispersion and stat values from DEXSeq, the calculated p-value and adjusted p-value, the count…
Tab7	Figure 1J	Data frame containing the sarcomere protein peptides marked as red dots in the figure panel 1J. The table includes a designation from Perseus if the peptide is significantly differentially expressed based on the provided FDR settings, the calculated Log10 p-value, the Difference in that peptide between control and bru1 IFM, the UniprotID and IDnumber for the peptide, the corresponding gene_name, …

## Sheet: Tab1
	UniprotID	FBgn	newsymbol	newCGnumber	newFBgn	Log10Pvalue	Difference	MSlog2FC	pvalue	log2FoldChange	pvalue.1	padj	black dots plotted in FigureS1K	black dots plotted in Figure 1L
1	Q9W0F9	FBgn0029514	CG9166	CG9166	FBgn0029514	1.08923	-1.73798	-0.132715	0.0814281	-0.864993	0.0375126	0.129905	YES
2	A1ZBH5	FBgn0034420	CG10737	CG10737	FBgn0034420	0.818785	-0.857078	-0.0531451	0.15178	-0.568309	0.0131846	0.0587234	YES
3	B7YZL8	FBgn0034420	CG10737	CG10737	FBgn0034420	6.38415	-5.2459	-0.489061	4.13e-07	-0.568309	0.0131846	0.0587234	YES	YES
4	Q9W259	FBgn0034723	CG13506	CG13506	FBgn0034723	0.538511	-0.823709	-0.0570942	0.289394	0.262536	0.250784	0.483492	YES
5	P54359	FBgn0014029	Septin2	CG4173	FBgn0014029	0.271874	-0.896577	-0.067549	0.53472	1.33653	2e-05	0.000235482	YES
6	Q9VVJ7	FBgn0036745	CG7484	CG7484	FBgn0036745	0.463834	-1.30607	-0.0995807	0.343689	-0.307843	0.53195	0.747446	YES
7	Q9VLM9	FBgn0032032	CG17294	CG17294	FBgn0032032	1.24768	-2.94216	-0.244895	0.0565351	0.236398	0.627674	0.809494	YES
8	Q9VM18	FBgn0031908	CG5177	CG5177	FBgn0031908	0.0447628	-0.0773091	-0.00499274	0.902064	0.504655	0.201655	0.419829	YES
9	A1Z7V9	FBgn0033426	Nt5c	CG1814	FBgn0033426	2.40201	-1.99073	-0.129288	0.00396269	-0.173766	0.448868	0.683027	YES	YES
10	P32234	FBgn0010339	128up	CG8340	FBgn0010339	0.182413	-0.278434	-0.0197838	0.657033	1.08896	0.00535259	0.0283883	YES
11	P81928	FBgn0010340	140up	CG9852	FBgn0010340	0.613185	-1.55882	-0.100856	0.243677	-0.926124	0.0159301	0.06833	YES
12	P92177	FBgn0020238	14-3-3epsilon	CG31196	FBgn0020238	0.561764	-1.08174	-0.0597916	0.274306	1.07004	7.23e-07	1.13e-05	YES
13	P29310	FBgn0004907	14-3-3zeta	CG17870	FBgn0004907	0.186118	-0.336346	-0.0215344	0.651451	0.0739556	0.714943	0.861444	YES
14	P29310-3	FBgn0004907	14-3-3zeta	CG17870	FBgn0004907	0.368843	-0.662235	-0.0368373	0.427718	0.0739556	0.714943	0.861444	YES
15	P29310-2	FBgn0004907	14-3-3zeta	CG17870	FBgn0004907	0.547121	-1.01315	-0.0678785	0.283713	0.0739556	0.714943	0.861444	YES
16	Q9VMC6	FBgn0031824	CG9547	CG9547	FBgn0031824	1.78899	3.54177	0.261458	0.016256	0.124303	0.830384	0.922977	YES	YES
17	Q9W3N9	FBgn0029969	CG10932	CG10932	FBgn0029969	0.749609	0.610353	0.0389852	0.177988	-0.432859	0.264654	0.500596	YES
18	Q9V3U6	FBgn0250848	26-29-p	CG8947	FBgn0250848	0.46678	0.498986	0.0294573	0.341366	-0.477425	0.0442719	0.146325	YES
19	Q9VIM0	FBgn0032864	CG2493	CG2493	FBgn0032864	1.46471	2.51787	0.179002	0.0342994	0.188003	0.660711	0.831017	YES	YES
21	B7Z0B3	FBgn0035452	CG10359	CG10359	FBgn0035452	0.654248	-1.14579	-0.0889512	0.221693	0.606233	0.0642229	0.193597	YES
23	Q7KVB1	FBgn0035244	ABCB7	CG7955	FBgn0035244	0.244683	-0.477327	-0.0301356	0.569268	0.0592267	0.830013	0.922769	YES
24	Q7JUN3	FBgn0039890	Abcd1	CG2316	FBgn0039890	1.25209	1.71728	0.178999	0.0559636	0.226459	0.32781	0.56979	YES
25	Q9VLS4	FBgn0031992	Acbp1	CG8498	FBgn0031992	0.0940936	0.152381	0.010299	0.805205	0.0820291	0.816542	0.917578	YES
26	P42281	FBgn0010387	Acbp2	CG8627	FBgn0010387	0.166265	-0.559624	-0.0340697	0.681923	-0.465229	0.0626602	0.189974	YES
27	Q7JV23	FBgn0033246	ACC	CG11198	FBgn0033246	0.938848	1.37171	0.102842	0.11512	-0.316819	0.178398	0.387757	YES
28	Q9VP61	FBgn0012034	AcCoAS	CG9390	FBgn0012034	0.164422	-0.276069	-0.0191442	0.684822	1.19719	2.93e-07	4.92e-06	YES
29	P07140	FBgn0000024	Ace	CG17907	FBgn0000024	0.793004	-3.99581	-0.312086	0.161063	-0.629357	0.0337175	0.119619	YES
30	Q9VLJ6	FBgn0016122	Acer	CG10593	FBgn0016122	1.4497	3.80421	0.337219	0.0355061	-0.927061	0.0130925	0.0583651	YES	YES
31	Q9VJ12	FBgn0263198	Acn	CG10473	FBgn0263198	2.39567	4.30972	0.413071	0.00402095	-0.078147	0.775273	0.894556	YES	YES
32	Q9W2G8	FBgn0034629	Acox57D-d	CG9709	FBgn0034629	0.707769	3.32704	0.281256	0.195989	-0.723188	0.169126	0.373596	YES
33	Q9W2G9	FBgn0034628	Acox57D-p	CG9707	FBgn0034628	1.05946	0.627044	0.0480227	0.0872045	-0.641091	0.065366	0.196157	YES
34	Q26416	FBgn0014454	Acp1	CG7216	FBgn0014454	0.356855	-0.670597	-0.0354885	0.439688	-1.37888	1.02e-05	0.000126663	YES
35	P91941	FBgn0020765	Acp65Aa	CG10297	FBgn0020765	1.06015	-0.994893	-0.0563108	0.0870655	-2.07905	0.00425093	0.0233883	YES
36	Q9VAD0	FBgn0000032	Acph-1	CG7899	FBgn0000032	3.62257	6.39109	0.576882	0.00023847	-0.629247	0.0983268	0.259706	YES	YES
37	A0A0B4KFE4	FBgn0263120	Acsl	CG8732	FBgn0263120	1.79434	-1.32767	-0.0773564	0.0160567	-1.07133	0.000124069	0.00118594	YES	YES
38	E2QCY2	FBgn0036821	CG3961	CG3961	FBgn0036821	0.79856	-0.762285	-0.0472321	0.159016	-0.812484	0.000625502	0.00474244	YES
39	P02572	FBgn0000043	Act42A	CG12051	FBgn0000043	0.0703935	0.209298	0.014432	0.850367	0.953027	0.000259578	0.00226689	YES
40	P53501	FBgn0000044	Act57B	CG10067	FBgn0000044	0.445327	0.471726	0.0261617	0.358652	3.88218	0.000177201	0.0016345	YES
41	P10987	FBgn0000042	Act5C	CG4027	FBgn0000042	0.394587	-0.620322	-0.0339011	0.4031	0.214619	0.302417	0.543178	YES
42	P02574	FBgn0000045	Act79B	CG7478	FBgn0000045	0.606172	-0.506344	-0.027098	0.247644	-1.319	2.26e-05	0.000261845	YES
43	P10981	FBgn0000046	Act87E	CG18290	FBgn0000046	0.413453	-0.37788	-0.0199707	0.385964	-0.737494	0.0228446	0.0898344	YES
44	P83967	FBgn0000047	Act88F	CG5178	FBgn0000047	1.1859	-0.674565	-0.0299221	0.0651783	0.525816	0.0190375	0.0784028	YES
45	P18091-3	FBgn0000667	Actn	CG4376	FBgn0000667	0.69407	-0.629002	-0.0323154	0.202269	0.922856	9.34e-05	0.00092718	YES
46	Q9W133	FBgn0035039	Adck1	CG3608	FBgn0035039	0.542463	1.87389	0.155295	0.286772	-0.813257	0.0295958	0.108748	YES
47	Q9VVK5	FBgn0036752	Adgf-A	CG5992	FBgn0036752	1.93519	4.25245	0.361639	0.0116094	-1.11335	0.00692262	0.0349026	YES	YES
48	P00334	FBgn0000055	Adh	CG3481	FBgn0000055	1.1818	-1.23868	-0.0685551	0.065796	6.02055	0.00229248	0.0140842	YES
49	Q6AWN0	FBgn0052068	Adi1	CG32068	FBgn0052068	0.231407	1.32975	0.121507	0.586939	-0.200025	0.540173	0.752931	YES
50	Q9VU38	FBgn0036337	Adk2	CG11255	FBgn0036337	0.552493	2.89361	0.258046	0.280225	-0.200257	0.43896	0.674306	YES
51	Q9U915	FBgn0283494	Ak2	CG3140	FBgn0283494	0.770053	-0.837082	-0.0457951	0.169804	0.209293	0.398865	0.637427	YES
52	Q7JWW6	FBgn0026602	Adk3	CG1851	FBgn0026602	0.502167	-1.87156	-0.149058	0.314654	-2.5701	5.37e-24	4.88e-22	YES
53	Q9VEP6	FBgn0038467	AdSL	CG3590	FBgn0038467	0.264802	-0.949725	-0.080128	0.543498	-0.289599	0.463672	0.69644	YES
54	Q9Y0Y2	FBgn0027493	AdSS	CG17273	FBgn0027493	0.360575	-0.613803	-0.0467848	0.435938	0.723022	0.0254777	0.0973582	YES
55	Q8T4G5	FBgn0036702	Afg3l2	CG6512	FBgn0036702	1.47201	-0.857705	-0.0489137	0.0337277	0.0108889	0.968583	0.986222	YES	YES
56	A1Z992	FBgn0053138	AGBE	CG33138	FBgn0053138	0.614556	-1.11738	-0.0830735	0.242909	-1.11338	1.71e-05	0.000204832	YES
57	Q7KY08	FBgn0262739	AGO1	CG6671	FBgn0262739	0.349592	1.41558	0.13509	0.447103	0.108906	0.623994	0.808105	YES
58	Q9VUQ5-2	FBgn0087035	AGO2	CG7439	FBgn0087035	0.240449	0.894804	0.0818099	0.574846	0.806083	0.000326289	0.00273492	YES
59	D5AEK7	FBgn0036623	Agpat3	CG4729	FBgn0036623	0.0595172	-0.0748075	-0.00457166	0.871932	-0.23831	0.368799	0.608765	YES
60	Q9VV49	FBgn0036622	Agpat4	CG4753	FBgn0036622	0.677043	2.55036	0.202109	0.210357	-0.923634	0.00830333	0.0405562	YES
61	Q27580	FBgn0014455	Ahcy	CG11654	FBgn0014455	0.345443	-0.840475	-0.0575723	0.451396	0.491104	0.162577	0.364405	YES
62	Q9VZX9	FBgn0035371	AhcyL1	CG9977	FBgn0035371	1.27103	3.01308	0.300739	0.0535763	-0.453552	0.0863857	0.237448	YES
63	Q9VQ79-1	FBgn0031392	AIF	CG7263	FBgn0031392	0.705967	-0.444116	-0.0288767	0.196804	-0.735472	0.0316245	0.113971	YES
64	A1Z7K8	FBgn0033351	AIMP1	CG8235	FBgn0033351	0.495736	-0.928902	-0.0648957	0.319348	-0.29447	0.425903	0.660433	YES
65	Q9VUR3	FBgn0036515	AIMP2	CG12304	FBgn0036515	1.16558	-0.774597	-0.0523423	0.0683003	0.378055	0.208555	0.429468	YES
66	Q8MKK1	FBgn0050185	AIMP3	CG30185	FBgn0050185	0.716928	0.99371	0.0713855	0.191899	-0.246917	0.536738	0.750338	YES
67	Q9VTV3	FBgn0022709	Ak1	CG17146	FBgn0022709	0.260468	-0.452929	-0.0291427	0.548949	-0.0681916	0.749928	0.87905	YES
68	Q9VGU6	FBgn0042094	Ak3	CG6612	FBgn0042094	3.48851	-3.68824	-0.223499	0.000324706	-0.854862	0.00191623	0.0121609	YES	YES
69	Q86BM5	FBgn0027932	Akap200	CG13388	FBgn0027932	0.292568	-0.459263	-0.0283168	0.509838	1.36947	9.43e-09	1.98e-07	YES
70	Q9VLL3-2	FBgn0027932	Akap200	CG13388	FBgn0027932	0.227387	-1.38283	-0.101413	0.592397	1.36947	9.43e-09	1.98e-07	YES
71	P61855	FBgn0004552	Akh	CG1171	FBgn0004552	0.822246	-4.56823	-0.347982	0.150575	-0.131786	0.693012	0.848712	YES
72	Q9VTK9	FBgn0086254	Akr1B	CG6084	FBgn0086254	0.314905	-0.590915	-0.0370065	0.484279	-0.134078	0.53256	0.74787	YES
73	Q9W351	FBgn0030122	Aladin	CG16892	FBgn0030122	0.426308	-0.841143	-0.0672441	0.374708	0.566053	0.467521	0.700128	YES
74	Q9VLM8	FBgn0027094	AlaRS	CG13391	FBgn0027094	0.448731	-0.638113	-0.0474096	0.355851	0.306671	0.278304	0.517997	YES
75	Q9VRJ1	FBgn0028962	AlaRS-m	CG4633	FBgn0028962	1.33902	-1.57875	-0.118104	0.0458118	-0.33243	0.294643	0.535531	YES	YES
76	O18680	FBgn0020764	Alas	CG3017	FBgn0020764	1.80908	-3.75717	-0.248329	0.015521	-0.698399	0.0069569	0.0350048	YES	YES
77	A1Z7Q8	FBgn0260972	alc	CG8057	FBgn0260972	1.56892	4.12194	0.359647	0.0269821	-0.161569	0.49202	0.720123	YES	YES
78	P07764	FBgn0000064	Ald1	CG6058	FBgn0000064	0.297466	-0.432467	-0.0232063	0.50412	-0.0222898	0.924394	0.967025	YES
79	Q9VLC5	FBgn0012036	Aldh	CG3752	FBgn0012036	1.76165	-1.41697	-0.0770794	0.0173122	-1.68577	1.06e-15	4.32e-14	YES	YES
80	Q8SXQ1	FBgn0036857	Aldh7A1	CG9629	FBgn0036857	0.405833	0.758594	0.0497607	0.392796	-0.838384	0.0236371	0.0923538	YES
81	A1Z6Z3	FBgn0010548	Aldh-III	CG11140	FBgn0010548	0.222731	-0.149864	-0.00941155	0.598782	-0.0391338	0.874686	0.942849	YES
82	Q9VBV8	FBgn0039293	Alg9	CG11851	FBgn0039293	0.0125057	0.0687143	0.00615761	0.971615	0.156701	0.772383	0.892405	YES
83	Q9VB05	FBgn0086346	ALiX	CG12876	FBgn0086346	0.51354	-0.453312	-0.0361643	0.306521	1.08454	9.78e-06	0.000122265	YES
84	Q9VAK1	FBgn0086361	alph	CG1906	FBgn0086361	0.166746	-0.627935	-0.0539515	0.681168	0.410775	0.0660432	0.197302	YES
85	P35220	FBgn0010215	alpha-Cat	CG17947	FBgn0010215	1.09153	-2.56917	-0.224037	0.0809981	0.345249	0.175883	0.383829	YES
86	Q9W0B8	FBgn0025725	alphaCOP	CG7961	FBgn0025725	0.0172088	0.0273174	0.002055	0.96115	0.143231	0.564524	0.772458	YES
87	Q9VIC3	FBgn0015568	alpha-Est1	CG1031	FBgn0015568	0.111591	0.522286	0.0473889	0.773409	1.16244	0.0686723	0.202972	YES
88	Q961N0	FBgn0015570	alpha-Est2	CG2505	FBgn0015570	0.815447	-0.58852	-0.0445274	0.152951	-2.5581	5.76e-07	9.1e-06	YES
89	Q9VIB5	FBgn0015575	alpha-Est7	CG1112	FBgn0015575	0.418064	0.385973	0.0254614	0.381888	-0.531278	0.0246683	0.0953573	YES
91	Q9VGQ1	FBgn0037891	CG5214	CG5214	FBgn0037891	1.05579	-0.901893	-0.0480637	0.0879441	-0.203038	0.437368	0.672545	YES
92	Q9W3J5	FBgn0030007	alpha-PheRS	CG2263	FBgn0030007	1.84907	-2.69057	-0.201175	0.0141556	0.157674	0.707659	0.856977	YES	YES
93	Q23983	FBgn0250791	alphaSnap	CG6625	FBgn0250791	0.242789	-0.628726	-0.0397522	0.571756	0.754822	0.00112499	0.00781869	YES
94	P13395	FBgn0250789	alpha-Spec	CG1977	FBgn0250789	0.344614	-0.537513	-0.0316703	0.452257	0.430553	0.0752336	0.215667	YES
95	P06605	FBgn0003885	alphaTub84D	CG2512	FBgn0003885	0.605557	-1.30154	-0.0698476	0.247995	-0.30878	0.24013	0.470666	YES
96	P06604	FBgn0003886	alphaTub85E	CG9476	FBgn0003886	1.16155	3.42496	0.337378	0.0689369	-0.413157	0.685954	0.844407	YES
97	Q9VVI1	FBgn0036734	CG7564	CG7564	FBgn0036734	1.03186	-1.71887	-0.129268	0.0929258	-0.41406	0.1579	0.358096	YES
98	Q7KV27	FBgn0030478	CG1640	CG1640	FBgn0030478	0.559379	-0.655087	-0.0386047	0.275817	0.00238085	0.992614	0.996054	YES
99	Q960Y8	FBgn0038535	alt	CG18212	FBgn0038535	0.233943	0.394458	0.0268496	0.583522	0.231969	0.36131	0.601663	YES
100	Q9VIK0	FBgn0032881	Amacr	CG9319	FBgn0032881	0.193137	0.370065	0.0292953	0.641008	-0.168741	0.639077	0.817159	YES
101	D0IQK3	FBgn0052626	AMPdeam	CG32626	FBgn0052626	0.156411	0.279421	0.0216042	0.697572	-0.60927	0.00790512	0.0389151	YES
102	Q7KLE5	FBgn0027356	Amph	CG8604	FBgn0027356	0.847696	-0.77528	-0.0445793	0.142005	0.336917	0.111404	0.281951	YES
103	P81641	FBgn0000078	Amy-d	CG17876	FBgn0000078	0.000532364	-0.00272306	-0.000210258	0.998775	-1.37535	0.078299	0.221988	YES
104	Q10714	FBgn0012037	Ance	CG8827	FBgn0012037	0.874828	-2.80901	-0.239751	0.133405	-0.846267	0.000275941	0.00239516	YES
105	A1Z7M8	FBgn0033366	Ance-4	CG8196	FBgn0033366	0.651328	-2.73818	-0.232703	0.223188	-0.246305	0.715928	0.861832	YES
106	Q0KIE7	FBgn0011747	Ank	CG1651	FBgn0011747	0.824962	-1.25088	-0.0879347	0.149637	0.395428	0.0571517	0.177521	YES
107	X2JCM1	FBgn0261788	Ank2	CG42734	FBgn0261788	0.281293	-0.619452	-0.0471128	0.523247	0.0916508	0.722654	0.865482	YES
108	Q9VES8	FBgn0022344	CG10340	CG10340	FBgn0022344	0.173417	-0.185967	-0.0111637	0.670785	-0.918005	8.84e-05	0.000884248	YES
109	Q9NK57	FBgn0014092	CG4278	CG4278	FBgn0014092	0.0356678	-0.0688314	-0.00482606	0.921154	-0.34947	0.507595	0.730472	YES
110	Q9VJ11	FBgn0032746	CG10470	CG10470	FBgn0032746	0.364185	-1.83502	-0.138981	0.43233	0.507545	0.143333	0.335235	YES
111	M9PF10	FBgn0017429	CG5989	CG5989	FBgn0017429	1.16621	-1.21215	-0.0765528	0.0682015	-0.337561	0.173033	0.37973	YES
112	A1ZBH1	FBgn0034418	CG15118	CG15118	FBgn0034418	1.10608	-0.67716	-0.0554996	0.0783288	0.098309	0.73381	0.871688	YES
113	Q8MMC4-2	FBgn0022343	CG3760	CG3760	FBgn0022343	0.410149	-1.6851	-0.135429	0.388912	-0.101813	0.719643	0.863742	YES
114	M9PGD7	FBgn0029664	CG10802	CG10802	FBgn0029664	0.0746445	0.487434	0.0415071	0.842084	-1.19758	2.66e-06	3.69e-05	YES
115	Q9VZ01	FBgn0030292	CG11752	CG11752	FBgn0030292	1.59367	-0.927323	-0.0491908	0.0254876	-0.805756	0.00074466	0.0055286	YES	YES
116	D5A7R5	FBgn0030669	CG9240	CG9240	FBgn0030669	1.31707	-1.52702	-0.120053	0.0481867	-0.284658	0.29217	0.533584	YES	YES
117	Q8IMJ0	FBgn0051030	VhaAC45RP	CG31030	FBgn0051030	0.44256	-1.76918	-0.140846	0.360944	0.775271	0.0807968	0.227267	YES
118	Q9W1R6	FBgn0085452	CG34423	CG34423	FBgn0085452	0.203311	-0.282115	-0.0165187	0.626165	1.77514	2.78e-12	8.64e-11	YES
119	Q9W0B2	FBgn0035252	CG7970	CG7970	FBgn0035252	0.209124	-0.877175	-0.0731287	0.61784	0.218525	0.565944	0.773133	YES
120	Q9VHN7	FBgn0037607	CG8036	CG8036	FBgn0037607	0.0974936	-0.138885	-0.0085228	0.798926	-0.614173	0.010965	0.0508282	YES
121	Q9VNF5	FBgn0037356	CG12170	CG12170	FBgn0037356	0.474086	-0.630883	-0.0433205	0.335671	-0.304279	0.345549	0.587599	YES
122	Q9V9U3	FBgn0022349	CG1910	CG1910	FBgn0022349	0.407318	1.34982	0.109702	0.391455	0.364746	0.212898	0.435189	YES
123	Q9VHW5	FBgn0037544	CG11035	CG11035	FBgn0037544	0.646621	-0.557556	-0.0408813	0.22562	-0.950084	0.000248025	0.00217549	YES
124	Q9VAC1	FBgn0039737	CG7920	CG7920	FBgn0039737	2.26695	-2.09931	-0.10676	0.00540819	-1.75082	1.38e-13	4.93e-12	YES	YES
125	Q9VSC5	FBgn0035830	CG8209	CG8209	FBgn0035830	0.319217	-1.208	-0.0924128	0.479494	2.33164	2.29e-15	9.04e-14	YES
126	Q9Y114	FBgn0027554	CG8042	CG8042	FBgn0027554	0.377824	-1.14291	-0.0942171	0.418963	0.639063	0.0241622	0.0938361	YES
127	Q9VTY2	FBgn0036290	CG10638	CG10638	FBgn0036290	0.41647	-1.33592	-0.10477	0.383292	-1.06862	1.54e-05	0.000186613	YES
128	Q9VDT5	FBgn0038738	CG4572	CG4572	FBgn0038738	1.05996	1.25679	0.0769863	0.0871052	0.87701	0.000591078	0.0045191	YES
129	P22465-2	FBgn0000084	AnxB10	CG9579	FBgn0000084	0.546206	-2.56269	-0.191622	0.284311	0.255069	0.355586	0.596234	YES
130	Q9VXG4-2	FBgn0030749	AnxB11	CG9968	FBgn0030749	0.753415	1.13734	0.081756	0.176435	1.47227	3.28e-07	5.44e-06	YES
131	P22464-3	FBgn0000083	AnxB9	CG5730	FBgn0000083	0.770907	0.701729	0.0415222	0.16947	3.20248	1.11e-53	4.46e-51	YES
132	Q9VF53	FBgn0267408	AOX1	CG18522	FBgn0267408	0.741928	-1.1759	-0.0906048	0.181164	-0.37731	0.128592	0.310633	YES
133	Q9VF51	FBgn0038349	AOX3	CG6045	FBgn0038349	0.194995	0.569622	0.043262	0.63827	0.0533075	0.844571	0.92894	YES
134	Q24253	FBgn0010380	AP-1-2beta	CG12532	FBgn0010380	0.381835	-0.993955	-0.0667972	0.415112	0.257439	0.337179	0.578021	YES
135	P91926	FBgn0264855	AP-2alpha	CG4260	FBgn0264855	0.280883	-0.627779	-0.0429307	0.523741	-0.19288	0.398757	0.637399	YES
136	O62530	FBgn0263351	AP-2mu	CG7057	FBgn0263351	0.239202	0.519666	0.03755	0.576499	1.36665	6.58e-08	1.22e-06	YES
137	Q9VJG0	FBgn0026150	ApepP	CG6291	FBgn0026150	1.22336	3.70537	0.304265	0.0597921	0.126254	0.728473	0.868854	YES
138	Q9V496	FBgn0087002	apolpp	CG11064	FBgn0087002	1.2934	0.828243	0.0509145	0.0508865	-1.08267	0.000230649	0.00205917	YES
139	Q7KTG2	FBgn0032136	Apoltp	CG15828	FBgn0032136	0.831332	-1.42448	-0.133607	0.147458	-0.268532	0.436081	0.671224	YES
140	C0PDF4	FBgn0042138	Apt1	CG18815	FBgn0042138	1.98697	-1.81839	-0.116168	0.0103046	-0.0927483	0.709739	0.857858	YES	YES
141	E1JH55	FBgn0033807	AQP	CG12251	FBgn0033807	0.721931	-0.850129	-0.050789	0.189701	-0.104747	0.652423	0.826617	YES
142	Q9VA73-2	FBgn0028646	aralar1	CG2139	FBgn0028646	0.371079	-0.360452	-0.0234124	0.425521	-0.201078	0.426239	0.660637	YES
143	Q7K1U0	FBgn0033926	Arc1	CG12505	FBgn0033926	0.081976	-0.43187	-0.0364121	0.827988	4.54339	1.04e-11	3.06e-10	YES
144	Q9VDT1	FBgn0038742	Arc42	CG4703	FBgn0038742	0.196554	-0.235428	-0.0141165	0.635983	0.0939068	0.729584	0.869449	YES
145	P40946	FBgn0013750	Arf51F	CG8156	FBgn0013750	0.433211	-0.691947	-0.0506426	0.368798	-0.432363	0.0706797	0.206892	YES
146	P61209	FBgn0010348	Arf79F	CG8385	FBgn0010348	0.392975	-0.547195	-0.0346535	0.4046	0.403248	0.0763489	0.218127	YES
147	M9PIL3	FBgn0037182	ArfGAP3	CG6838	FBgn0037182	0.0484083	-0.293332	-0.0255097	0.894523	-0.461804	0.171578	0.377188	YES
148	O76895	FBgn0023535	arg	CG18104	FBgn0023535	0.550954	2.76864	0.24983	0.28122	-0.846376	0.288647	0.529312	YES
149	P48610-2	FBgn0000116	Argk1	CG32031	FBgn0000116	0.7849	-0.895215	-0.0473152	0.164097	-1.33869	2.15e-09	4.93e-08	YES
150	P48610	FBgn0000116	Argk1	CG32031	FBgn0000116	0.468428	-0.574416	-0.0409861	0.340073	-1.33869	2.15e-09	4.93e-08	YES
151	P48610-4	FBgn0000116	Argk1	CG32031	FBgn0000116	1.0106	-3.36655	-0.285132	0.0975881	-1.33869	2.15e-09	4.93e-08	YES
152	Q9VLG9	FBgn0032076	Argl	CG9510	FBgn0032076	0.441825	0.536736	0.0389143	0.361555	-1.18896	0.0142522	0.0626167	YES
153	Q9VXN4	FBgn0027093	ArgRS	CG9020	FBgn0027093	0.00956569	0.016823	0.00119793	0.978215	0.742473	0.0125266	0.056446	YES
154	P25160	FBgn0000115	Arl1	CG6025	FBgn0000115	0.242362	-1.13644	-0.0904059	0.572319	0.756129	0.0740294	0.213882	YES
155	Q9VES1	FBgn0038453	Arl6IP1	CG10326	FBgn0038453	0.785351	3.43411	0.254557	0.163926	0.167035	0.680142	0.842113	YES
156	Q9VHV5	FBgn0037551	Arl8	CG7891	FBgn0037551	0.109719	-0.151083	-0.0102525	0.776749	0.266422	0.318729	0.559916	YES
157	P18824-2	FBgn0000117	arm	CG11579	FBgn0000117	0.873076	-1.9446	-0.174904	0.133944	-0.245792	0.283834	0.523862	YES
158	P45889	FBgn0011745	Arp1	CG6174	FBgn0011745	0.0674668	-0.220604	-0.01468	0.856117	0.148626	0.568077	0.774787	YES
159	P32392	FBgn0262716	Arp3	CG7558	FBgn0262716	0.0653301	-0.391425	-0.030832	0.86034	2.14074	4.22e-12	1.28e-10	YES
160	O97182	FBgn0001961	Arpc1	CG8978	FBgn0001961	0.96613	-2.58063	-0.214741	0.108111	1.82764	5.34e-13	1.81e-11	YES
161	Q9VIM5	FBgn0032859	Arpc2	CG10954	FBgn0032859	0.303161	-1.18252	-0.0983171	0.497552	2.1333	4.67e-16	2e-14	YES
162	Q9VMH2	FBgn0284255	Arpc4	CG5972	FBgn0284255	0.530184	-2.48326	-0.207719	0.294996	0.521146	0.15555	0.354208	YES
163	Q9VQD8	FBgn0031437	Arpc5	CG9881	FBgn0031437	0.0875851	0.194622	0.014735	0.817363	1.1028	0.00334223	0.0192236	YES
164	Q9V9K7	FBgn0033062	Ars2	CG7843	FBgn0033062	0.691661	-1.42558	-0.135027	0.203394	-0.0729666	0.792156	0.903961	YES
165	Q9VGW7	FBgn0037834	Art1	CG6554	FBgn0037834	0.192903	0.923067	0.0878117	0.641353	1.95166	5.65e-09	1.23e-07	YES
166	Q9VV82	FBgn0042177	Arts	CG32164	FBgn0042177	0.457171	1.01592	0.103729	0.349003	0.733539	0.139848	0.329939	YES
167	Q8IPW1	FBgn0029095	aru	CG4276	FBgn0029095	1.17098	2.36691	0.241316	0.0674555	-0.146177	0.578575	0.779446	YES
168	L0MPX5	FBgn0039908	Asator	CG11533	FBgn0039908	4.26301	2.39709	0.244146	5.46e-05	-0.195586	0.40246	0.640405	YES	YES
169	Q7KSB7	FBgn0014006	Ask1	CG4720	FBgn0014006	0.641451	1.53128	0.14825	0.228322	0.109459	0.68405	0.843931	YES
170	Q9V434	FBgn0086443	AsnRS	CG10687	FBgn0086443	0.0997156	0.593051	0.0466645	0.794849	0.308531	0.33115	0.572293	YES
171	Q7JZR5	FBgn0034177	AsnRS-m	CG6796	FBgn0034177	0.832919	-1.05919	-0.076042	0.14692	-0.966992	0.0606481	0.185051	YES
172	A0A0B4K7C1	FBgn0034075	Asph	CG8421	FBgn0034075	0.817655	0.831719	0.0543865	0.152176	1.21276	8.36e-09	1.78e-07	YES
173	Q9GQ82	FBgn0034075	Asph	CG8421	FBgn0034075	3.22088	-5.39907	-0.483453	0.000601339	1.21276	8.36e-09	1.78e-07	YES	YES
174	Q7K0E6	FBgn0002069	AspRS	CG3821	FBgn0002069	0.336425	-0.597252	-0.0402293	0.460866	1.65917	5.68e-11	1.57e-09	YES
175	Q9VJH2	FBgn0051739	AspRS-m	CG31739	FBgn0051739	0.565822	-0.893293	-0.0617619	0.271755	0.287415	0.349629	0.590301	YES
176	Q9W1X9	FBgn0034793	asrij	CG13533	FBgn0034793	1.31909	-2.52567	-0.157162	0.0479636	-0.924963	0.00302547	0.017707	YES	YES
177	Q9VVS6	FBgn0036813	Atg3	CG6877	FBgn0036813	2.36388	4.48575	0.427668	0.00432634	0.361001	0.300818	0.541473	YES	YES
178	Q9W2S2	FBgn0052672	Atg8a	CG32672	FBgn0052672	1.26255	5.5455	0.437964	0.0546318	-0.203857	0.372715	0.611882	YES
179	Q9VK99	FBgn0032422	atilla	CG6579	FBgn0032422	0.250912	-0.603747	-0.0425203	0.561161	-0.0573962	0.841498	0.927783	YES
180	Q9VC57	FBgn0039213	atl	CG6668	FBgn0039213	0.355384	-0.379633	-0.0249463	0.44118	1.14004	9.3e-07	1.42e-05	YES
181	Q95RR1	FBgn0052446	Atox1	CG32446	FBgn0052446	0.082753	0.638224	0.0520859	0.826508	-0.520514	0.0518692	0.164899	YES
182	Q9VHG4	FBgn0037671	ATP6AP2	CG8444	FBgn0037671	0.318307	-1.62806	-0.126032	0.4805	0.102751	0.656785	0.829058	YES
183	P13607-4	FBgn0002921	Atpalpha	CG5670	FBgn0002921	0.651103	-1.14235	-0.0606693	0.223304	-0.765791	0.00150403	0.00996183	YES
184	Q7KN85	FBgn0020236	ATPCL	CG8322	FBgn0020236	0.368716	-0.53154	-0.0351263	0.427842	-0.00538756	0.980518	0.99161	YES
185	Q94516	FBgn0019644	ATPsynB	CG8189	FBgn0019644	1.44519	-0.86113	-0.0418289	0.0358764	-0.500406	0.0303772	0.110691	YES	YES
186	Q05825	FBgn0010217	ATPsynbeta	CG11154	FBgn0010217	1.17704	-0.792418	-0.0358058	0.0665206	0.010586	0.966832	0.985301	YES
187	Q8T4C4	FBgn0036568	ATPsynbetaL	CG5389	FBgn0036568	0.697881	-0.971832	-0.0837777	0.200502	1.04767	0.679923	NA	YES
188	Q24407	FBgn0016119	ATPsynCF6	CG4412	FBgn0016119	1.85009	-0.949832	-0.0460063	0.0141224	-0.478543	0.0275997	0.103414	YES	YES
189	Q24251	FBgn0016120	ATPsynD	CG6030	FBgn0016120	1.65664	-1.07812	-0.0510074	0.0220477	-0.523963	0.0128722	0.0576398	YES	YES
190	Q9W2X6	FBgn0028342	ATPsyndelta	CG2968	FBgn0028342	1.05232	-0.575944	-0.0273184	0.0886499	-0.389185	0.0787253	0.222881	YES
191	O77134	FBgn0038224	ATPsynE	CG3321	FBgn0038224	1.6329	-2.07788	-0.105698	0.0232864	-0.689127	0.00139589	0.00935077	YES	YES
192	Q9W141	FBgn0035032	ATPsynF	CG4692	FBgn0035032	1.20303	-0.915782	-0.0445009	0.0626573	-0.3914	0.0603252	0.184516	YES
193	Q9VKM3	FBgn0010612	ATPsynG	CG6105	FBgn0010612	0.895342	-0.686343	-0.034197	0.12725	-0.424768	0.0555251	0.173483	YES
194	O01666	FBgn0020235	ATPsyngamma	CG7610	FBgn0020235	1.55194	-1.01339	-0.049568	0.0280582	-0.287195	0.234649	0.463647	YES	YES
195	Q24439	FBgn0016691	ATPsynO	CG4307	FBgn0016691	1.27523	-0.886434	-0.0422062	0.0530597	-0.359891	0.136774	0.324754	YES
196	A1ZAA9	FBgn0034081	CG10731	CG10731	FBgn0034081	0.294089	-0.421841	-0.0274144	0.508055	0.201506	0.509884	0.731601	YES
197	Q8SWR8-2	FBgn0041188	Atx2	CG5166	FBgn0041188	1.18952	3.03015	0.275252	0.064637	-0.493876	0.0435096	0.144378	YES
198	P08879	FBgn0000150	awd	CG2210	FBgn0000150	0.577403	-0.764661	-0.042202	0.264605	-0.494882	0.0176892	0.0741035	YES
199	P26686-3	FBgn0004587	B52	CG10851	FBgn0004587	0.0173595	-0.0425774	-0.00276247	0.960817	0.710896	0.00473911	0.0256418	YES
200	Q9W258	FBgn0034724	babos	CG3624	FBgn0034724	0.00904413	-0.035313	-0.00217924	0.97939	0.784531	0.0022801	0.0140384	YES
201	Q9VQF7	FBgn0031453	Bacc	CG9894	FBgn0031453	0.442437	-0.824942	-0.0493758	0.361047	0.115962	0.636535	0.815468	YES
202	Q9VLU0	FBgn0031977	baf	CG7380	FBgn0031977	0.276895	-0.282516	-0.0187331	0.528573	2.65586	2.45e-18	1.23e-16	YES
203	Q9VUQ1	FBgn0036505	CG7945	CG7945	FBgn0036505	0.74112	-3.22436	-0.265509	0.181501	0.661399	0.0126981	0.0570305	YES
204	Q8SXY6	FBgn0045866	bai	CG11785	FBgn0045866	1.87406	2.06028	0.134716	0.0133642	0.367833	0.209629	0.430818	YES	YES
205	Q9VV87	FBgn0260960	Baldspot	CG3971	FBgn0260960	0.434494	2.31193	0.207721	0.367711	-0.14257	0.528734	0.744662	YES
206	A1ZBU8	FBgn0034512	Bbd	CG18067	FBgn0034512	1.224	4.3723	0.328874	0.0597035	-0.0201121	0.933067	0.970177	YES
207	Q9Y168	FBgn0051683	CG31683	CG31683	FBgn0051683	1.42191	2.60546	0.187001	0.0378525	0.549687	0.83746	NA	YES	YES
208	Q9VT61	FBgn0027567	Ciz1	CG8108	FBgn0027567	0.0832478	-0.174047	-0.0128916	0.825567	1.41079	6.83e-08	1.26e-06	YES
209	Q9VIH9	FBgn0032899	CG9338	CG9338	FBgn0032899	0.367893	-0.516648	-0.036937	0.428654	1.23852	1.15e-05	0.000142288	YES
210	Q9VJG4	FBgn0040985	CG6115	CG6115	FBgn0040985	0.473991	-2.72656	-0.190016	0.335744	0.217502	0.329588	0.571009	YES
211	Q9VMB3	FBgn0031836	CG11050	CG11050	FBgn0031836	1.17992	-1.51669	-0.101679	0.0660819	0.344428	0.287937	0.528747	YES
212	Q9W5E7	FBgn0029529	CG13365	CG13365	FBgn0029529	0.656418	-3.22109	-0.228145	0.220588	-1.29736	1.89e-06	2.72e-05	YES
213	A1ZB80	FBgn0034345	CG5174	CG5174	FBgn0034345	0.483823	-0.792612	-0.0464052	0.328229	1.46384	4.27e-09	9.43e-08	YES
214	Q8SXK0	FBgn0031419	CG15390	CG15390	FBgn0031419	1.99475	-2.56178	-0.198182	0.0101217	-0.887509	0.139328	0.329254	YES	YES
215	Q8SWS3	FBgn0036592	CG13049	CG13049	FBgn0036592	0.593245	-1.60956	-0.100018	0.255126	0.321698	0.780562	0.897709	YES
216	Q9VZZ6	FBgn0035355	CG16985	CG16985	FBgn0035355	1.51542	-1.0534	-0.0641611	0.0305196	-0.855113	0.000387357	0.00318543	YES	YES
217	Q9VCD9	FBgn0039145	CG6000	CG6000	FBgn0039145	1.44655	-1.76852	-0.104834	0.0357642	-0.326193	0.879341	NA	YES	YES
218	Q0E8X8	FBgn0040660	CG13551	CG13551	FBgn0040660	1.08987	-0.661106	-0.0351772	0.0813083	-0.453742	0.171347	0.376805	YES
219	Q8SYQ8	FBgn0033100	CG3420	CG3420	FBgn0033100	2.94941	-2.64572	-0.168525	0.00112354	-1.26714	2.08e-06	2.95e-05	YES	YES
220	Q8SYG3	FBgn0058045	CG40045	CG40045	FBgn0058045	0.67058	3.03829	0.228306	0.213511	-0.20677	0.412351	0.647748	YES
221	M9NEV7	FBgn0032897	CG9336	CG9336	FBgn0032897	0.807862	-1.17909	-0.0730699	0.155646	0.781992	0.00264144	0.0158297	YES
222	Q7K3Q2	FBgn0038652	CG7720	CG7720	FBgn0038652	3.97299	5.0547	0.473863	0.000106418	2.27198	1.05e-21	7.37e-20	YES	YES
223	Q9W4U2	FBgn0029648	CG3603	CG3603	FBgn0029648	0.02411	0.0688167	0.00483339	0.945998	1.17721	0.00488411	0.0262656	YES
224	Q9VDL5	FBgn0040575	CG15922	CG15922	FBgn0040575	1.59366	-2.17651	-0.135278	0.0254881	-1.21351	7.57e-05	0.000771629	YES	YES
225	Q9VDB8	FBgn0038879	CG17298	CG17298	FBgn0038879	0.459982	2.97822	0.20391	0.346751	0.0890729	0.868284	0.939742	YES
226	Q8IQB7	FBgn0043806	CG32032	CG32032	FBgn0043806	1.09879	-4.00363	-0.32944	0.0796548	0.0519309	0.853868	0.933633	YES
227	Q9VMR9	FBgn0031700	CG14022	CG14022	FBgn0031700	0.46846	-0.454649	-0.0295501	0.340048	0.53994	0.0207135	0.0834881	YES
228	Q8MRT7	FBgn0038302	CG4210	CG4210	FBgn0038302	0.308888	1.07892	0.104899	0.491035	1.5694	0.000340026	0.00283345	YES
229	O46098	FBgn0013432	bcn92	CG3717	FBgn0013432	1.08105	-1.00824	-0.0608249	0.0829761	-0.208733	0.490532	0.719092	YES
230	Q9U4G1	FBgn0028482	bdl	CG16857	FBgn0028482	1.39581	-4.936	-0.397504	0.0401967	-0.867875	0.000329421	0.00275656	YES	YES
231	Q94513	FBgn0015602	BEAF-32	CG10159	FBgn0015602	0.0651529	0.504161	0.0415022	0.860691	0.447267	0.257372	0.491561	YES
232	Q8T3L6	FBgn0036691	beg	CG7842	FBgn0036691	1.14128	-1.54582	-0.100852	0.0722303	-0.954602	0.0156316	0.0673673	YES
233	Q9VHP0	FBgn0263231	bel	CG9748	FBgn0263231	0.794731	-0.973576	-0.0634999	0.160424	0.328993	0.128554	0.310633	YES
234	P35128	FBgn0000173	ben	CG18319	FBgn0000173	0.11031	-0.28491	-0.0194275	0.775693	0.185501	0.436833	0.671968	YES
235	Q8T0T9	FBgn0025712	CG13920	CG13920	FBgn0025712	2.09646	-1.37611	-0.0986356	0.00800837	-0.33951	0.444756	0.679042	YES	YES
236	Q9VRP2	FBgn0035630	CG10576	CG10576	FBgn0035630	0.349942	-0.697866	-0.0490935	0.446743	0.236823	0.388854	0.628794	YES
237	Q9VC18	FBgn0039241	CG11089	CG11089	FBgn0039241	1.57835	1.8846	0.129605	0.0264028	-0.230166	0.589284	0.787528	YES	YES
238	Q9VSX2	FBgn0035982	CG4461	CG4461	FBgn0035982	2.86486	3.97637	0.239022	0.00136502	5.46555	2.82e-146	2.83e-142	YES	YES
239	Q9W2H8	FBgn0034618	CG9485	CG9485	FBgn0034618	2.34163	-2.95774	-0.187489	0.00455377	0.202941	0.45462	0.688952	YES	YES
240	Q9VNA3	FBgn0037312	CG11999	CG11999	FBgn0037312	0.566314	-1.41288	-0.0901523	0.271448	0.980811	0.0358797	0.125598	YES
241	Q9VBZ9	FBgn0039258	beta4GalT7	CG11780	FBgn0039258	0.0907174	-0.480181	-0.04299	0.811489	-1.01479	0.136174	0.323637	YES
242	P45437	FBgn0008635	betaCOP	CG6223	FBgn0008635	0.495166	0.671289	0.050499	0.319768	0.323291	0.195688	0.411525	YES
243	O62621	FBgn0025724	beta'COP	CG6699	FBgn0025724	0.263533	0.345975	0.0280101	0.545089	-0.307687	0.260522	0.496051	YES
244	Q9VCA5	FBgn0039175	beta-PheRS	CG5706	FBgn0039175	0.438251	-0.932749	-0.0683817	0.364544	0.291229	0.402913	0.640457	YES
245	M9PF16	FBgn0250788	beta-Spec	CG5870	FBgn0250788	0.225777	-0.505311	-0.0510913	0.594597	0.657268	0.00693895	0.0349673	YES
246	Q00963	FBgn0250788	beta-Spec	CG5870	FBgn0250788	0.308724	-0.568491	-0.0339524	0.49122	0.657268	0.00693895	0.0349673	YES
247	Q24560	FBgn0284243	betaTub56D	CG9277	FBgn0284243	0.373578	-1.08598	-0.0572674	0.42308	1.52872	1.35e-11	3.91e-10	YES
248	A0A0B4LGH1	FBgn0003888	betaTub60D	CG3401	FBgn0003888	0.839044	2.89553	0.242618	0.144863	1.00678	0.0109172	0.0506533	YES
249	P61857	FBgn0003889	betaTub85D	CG9359	FBgn0003889	0.214547	1.4166	0.118421	0.610173	0.875718	0.480012	0.710644	YES
250	Q8MST5	FBgn0003890	betaTub97EF	CG4869	FBgn0003890	0.528199	-0.813629	-0.0517237	0.296347	0.388734	0.0885867	0.241442	YES
251	Q961T9	FBgn0053307	CG33307	CG33307	FBgn0053307	0.524878	-2.94074	-0.213667	0.298622	-2.03861	0.000769451	0.00569998	YES
252	Q9V3Y7	FBgn0028526	CG15293	CG15293	FBgn0028526	3.01597	3.66011	0.251566	0.0009639	-1.28543	2.66e-05	0.000304295	YES	YES
253	Q9VSH3	FBgn0035871	BI-1	CG7188	FBgn0035871	0.0261676	0.187663	0.0157239	0.941526	-0.167234	0.474683	0.705896	YES
254	Q7KM15	FBgn0000181	bic	CG3644	FBgn0000181	0.401515	-0.725113	-0.0446104	0.396721	-0.0720511	0.750451	0.879348	YES
255	P16568	FBgn0000183	BicD	CG6605	FBgn0000183	0.0442661	-0.317672	-0.0273439	0.903096	0.739883	0.00186067	0.0118609	YES
256	Q9VEX9	FBgn0024491	Bin1	CG6046	FBgn0024491	0.38191	2.06035	0.185735	0.41504	-0.276692	0.673156	0.838242	YES
257	Q9VF08	FBgn0038387	blp	CG5268	FBgn0038387	1.29648	-1.0074	-0.0608572	0.0505271	-1.06533	0.00042759	0.0034262	YES
258	P35381	FBgn0011211	blw	CG3612	FBgn0011211	1.26767	-0.746273	-0.0348139	0.0539923	-0.346861	0.160323	0.361628	YES
259	P29746	FBgn0001090	bnb	CG7088	FBgn0001090	0.690802	-1.31375	-0.0987932	0.203797	-0.350988	0.163246	0.365497	YES
260	Q8T9B6	FBgn0004132	boca	CG30498	FBgn0004132	0.0123328	-0.0953903	-0.00710386	0.972002	0.162808	0.719096	0.863742	YES
261	Q24207-2	FBgn0011206	bol	CG4760	FBgn0011206	1.05416	-1.57719	-0.100635	0.088276	-0.117298	0.645937	0.82246	YES
262	Q8WTC1	FBgn0026261	bonsai	CG4207	FBgn0026261	1.1749	-1.23216	-0.0730601	0.0668503	-1.36718	9.52e-08	1.74e-06	YES
264	A1Z7V1	FBgn0259246	brp	CG42344	FBgn0259246	0.571283	-3.04582	-0.217555	0.268359	-1.01317	0.00381627	0.0213968	YES
265	Q9VX02	FBgn0030883	CG7772	CG7772	FBgn0030883	2.31545	-2.54634	-0.179038	0.00483672	-1.38386	7.39e-05	0.000757598	YES	YES
266	Q9VQS0	FBgn0031545	CG3213	CG3213	FBgn0031545	0.538072	-0.250111	-0.0189253	0.289686	-0.798737	0.511113	0.732345	YES
267	Q9VJ86	FBgn0284256	bsf	CG10302	FBgn0284256	1.36026	-1.19179	-0.0666922	0.0436256	-0.276167	0.267703	0.504553	YES	YES
268	Q7KTJ7	FBgn0261822	Bsg	CG31605	FBgn0261822	0.918842	-0.883959	-0.052183	0.120547	-0.21381	0.313701	0.554356	YES
269	D1YSG0	FBgn0005666	bt	CG32019	FBgn0005666	0.841049	-0.812661	-0.0455489	0.144195	1.22965	1.06e-06	1.61e-05	YES
270	L0MN91	FBgn0005666	bt	CG32019	FBgn0005666	3.69166	-4.0734	-0.353424	0.000203394	1.22965	1.06e-06	1.61e-05	YES	YES
271	L0MPZ1	FBgn0005666	bt	CG32019	FBgn0005666	4.4966	5.2573	0.489961	3.19e-05	1.22965	1.06e-06	1.61e-05	YES	YES
272	X2JD89	FBgn0005666	bt	CG32019	FBgn0005666	1.87026	-1.48003	-0.117634	0.0134815	1.22965	1.06e-06	1.61e-05	YES	YES
273	Q9VIE7	FBgn0000239	bur	CG9242	FBgn0000239	0.06037	-0.147181	-0.0133341	0.870222	0.616753	0.0236373	0.0923538	YES
274	Q9VH72	FBgn0037749	CG9471	CG9471	FBgn0037749	0.301053	1.6728	0.126712	0.499974	-0.19644	0.675009	0.839087	YES
275	Q9W347	FBgn0040234	c12.2	CG12149	FBgn0040234	0.720182	-0.893888	-0.0690998	0.190466	-1.01404	0.00122824	0.00841935	YES
276	Q9W004	FBgn0035348	CG16758	CG16758	FBgn0035348	0.417872	1.19659	0.117994	0.382057	-0.305858	0.288813	0.529482	YES
277	M9PD78	FBgn0001991	Ca-alpha1D	CG4894	FBgn0001991	1.56043	-1.33844	-0.0960557	0.0275147	0.507213	0.0295123	0.108628	YES	YES
279	Q9V438	FBgn0025678	CaBP1	CG5809	FBgn0025678	0.548666	-0.689642	-0.0451847	0.282705	1.06735	0.000627683	0.00475538	YES
280	Q03017-2	FBgn0000250	cact	CG5848	FBgn0000250	0.339291	-0.532892	-0.0389492	0.457835	-0.565796	0.0117226	0.0536196	YES
281	O15943-8	FBgn0015609	CadN	CG7100	FBgn0015609	0.620282	2.39166	0.209423	0.239728	-1.08916	0.00547061	0.0289002	YES
282	Q24572	FBgn0263979	Caf1-55	CG4236	FBgn0263979	0.233381	0.34296	0.0237139	0.584278	1.02547	0.0088909	0.0426354	YES
283	Q9VH26	FBgn0037788	CAH7	CG3940	FBgn0037788	0.586476	-2.01303	-0.13993	0.259134	-0.610864	0.0170175	0.0718311	YES
284	Q11002	FBgn0012051	CalpA	CG7563	FBgn0012051	1.0538	-0.78399	-0.051923	0.0883479	0.985	7.9e-05	0.00079912	YES
285	P29413	FBgn0005585	Calr	CG9429	FBgn0005585	0.241122	0.30903	0.0182379	0.573955	0.406049	0.100901	0.264074	YES
286	Q9VDG5	FBgn0013995	Calx	CG5685	FBgn0013995	0.0340453	0.177374	0.0161445	0.924602	1.34387	4.17e-10	1.04e-08	YES
287	P62152	FBgn0000253	Cam	CG8472	FBgn0000253	0.594277	-0.872676	-0.0476567	0.254521	0.882021	7.45e-05	0.000763385	YES
288	Q8IP22	FBgn0261999	Ca-Ma2d	CG42817	FBgn0261999	0.973052	-0.65553	-0.0474898	0.106402	0.841918	0.000491675	0.00386239	YES
289	Q7JMV3	FBgn0016126	CaMKI	CG1495	FBgn0016126	0.086265	0.572295	0.0482354	0.819851	-0.526286	0.0219269	0.0872196	YES
290	Q00168-3	FBgn0264607	CaMKII	CG18069	FBgn0264607	0.0722805	-0.148877	-0.00904078	0.84668	-0.281149	0.200865	0.418977	YES
291	P48456	FBgn0010015	CanA1	CG1455	FBgn0010015	0.27389	1.25354	0.103418	0.532243	1.01232	1.78e-05	0.000212661	YES
292	Q9VXF1	FBgn0267912	CanA-14F	CG9819	FBgn0267912	0.0158006	-0.0449769	-0.00293388	0.964272	0.518018	0.028263	0.105543	YES
293	Q24214	FBgn0015614	CanB2	CG11217	FBgn0015614	0.602304	-0.936279	-0.0612054	0.24986	0.259292	0.22716	0.453956	YES
294	Q9VKY2	FBgn0027568	Cand1	CG5366	FBgn0027568	0.381102	-0.501256	-0.0382411	0.415813	0.383757	0.209191	0.430336	YES
295	A0A0B4K7L3	FBgn0033504	CAP	CG18408	FBgn0033504	1.55247	4.28715	0.340349	0.0280241	2.1299	1.93e-21	1.33e-19	YES	YES
296	Q9I7D3	FBgn0042134	Capr	CG18811	FBgn0042134	0.0459076	0.108477	0.00868856	0.899689	0.641669	0.020899	0.0840181	YES
297	Q9VPX7	FBgn0261458	capt	CG33979	FBgn0261458	0.125278	-0.178194	-0.0117009	0.749415	4.11001	1.92e-74	1.6e-71	YES
298	Q24210	FBgn0013759	CASK	CG6703	FBgn0013759	0.0675478	-0.326388	-0.0273901	0.855958	-0.092059	0.732707	0.870895	YES
299	Q9V431	FBgn0286781	cass	CG6582	FBgn0286781	0.0572493	0.181716	0.0146083	0.876498	0.444286	0.0805365	0.226789	YES
300	P17336	FBgn0000261	Cat	CG6871	FBgn0000261	0.0789321	0.119321	0.00688336	0.833811	-0.155266	0.510504	0.732071	YES
301	Q7K485	FBgn0029093	cathD	CG1548	FBgn0029093	0.15828	0.184328	0.0106133	0.694576	0.750795	0.000517329	0.00403541	YES
302	P41044	FBgn0004580	Cbp53E	CG6702	FBgn0004580	0.293604	-0.921118	-0.0625363	0.508623	-0.422154	0.183317	0.394715	YES
303	Q7K4N3	FBgn0022942	Cbp80	CG7035	FBgn0022942	0.936121	-2.63725	-0.235754	0.115845	1.9147	7.15e-10	1.74e-08	YES
305	Q7KUT5	FBgn0036909	Ccdc58	CG15881	FBgn0036909	0.894386	-1.42007	-0.09042	0.12753	-1.04292	0.0362642	0.126667	YES
306	X2J9A5	FBgn0051673	CG31673	CG31673	FBgn0051673	2.10272	-4.00139	-0.279592	0.00789371	-0.254218	0.394266	0.634146	YES	YES
307	Q9VD55	FBgn0038925	Cchl	CG6022	FBgn0038925	1.28809	-1.38745	-0.0751422	0.0515126	-0.775418	0.000244186	0.00215195	YES
309	O97062	FBgn0004779	Ccp84Ae	CG1330	FBgn0004779	0.719987	0.933419	0.0626066	0.190552	0.473108	0.540151	0.752931	YES
310	O97064	FBgn0004777	Ccp84Ag	CG2342	FBgn0004777	0.303498	1.88849	0.136629	0.497166	0.732131	0.544519	0.756042	YES
311	A1Z850	FBgn0010531	Ccs	CG17753	FBgn0010531	0.782902	-2.10878	-0.191729	0.164853	1.28242	0.0001799	0.00165116	YES
312	P12613	FBgn0003676	CCT1	CG5374	FBgn0003676	0.541572	-0.653501	-0.0448149	0.287361	2.11635	1.08e-12	3.5e-11	YES
313	Q9W392	FBgn0030086	CCT2	CG7033	FBgn0030086	0.0521675	0.104854	0.00724661	0.886814	2.76919	3.88e-22	2.78e-20	YES
314	P48605	FBgn0015019	CCT3	CG8977	FBgn0015019	0.0453966	0.0926243	0.00627944	0.900748	1.69506	6.37e-08	1.19e-06	YES
315	Q9VK69	FBgn0032444	CCT4	CG5525	FBgn0032444	0.193721	-0.548552	-0.0368698	0.640145	2.20492	2.38e-10	6.11e-09	YES
316	Q7KKI0	FBgn0010621	CCT5	CG8439	FBgn0010621	0.39381	-0.588632	-0.0398318	0.403822	2.25967	2.3e-10	5.96e-09	YES
317	Q9VXQ5	FBgn0027329	CCT6	CG8231	FBgn0027329	0.97465	-1.26913	-0.0809449	0.106011	2.40275	1.59e-16	7.03e-15	YES
318	Q9VHL2	FBgn0037632	CCT7	CG8351	FBgn0037632	0.640301	-0.847802	-0.0561523	0.228928	1.8235	8.88e-10	2.14e-08	YES
319	Q7K3J0	FBgn0284436	CCT8	CG8258	FBgn0284436	0.195428	-0.337554	-0.022528	0.637635	0.35078	0.264003	0.499688	YES
320	Q9VHX9	FBgn0037533	CD98hc	CG2791	FBgn0037533	0.480222	-0.660701	-0.0426661	0.330962	-0.357943	0.131351	0.314803	YES
321	Q9VA70	FBgn0039774	CDase	CG1471	FBgn0039774	0.713102	3.51062	0.294217	0.193597	0.304301	0.220252	0.445669	YES
322	Q24276	FBgn0011573	Cdc37	CG12019	FBgn0011573	0.245076	1.17417	0.0940264	0.568753	0.160837	0.594348	0.790299	YES
323	P40793	FBgn0010341	Cdc42	CG12530	FBgn0010341	0.583303	-0.862406	-0.0555383	0.261034	0.637888	0.00958315	0.0453466	YES
324	Q9VP22	FBgn0037093	Cdk12	CG7597	FBgn0037093	0.771136	2.54224	0.231485	0.169381	0.421254	0.145639	0.33862	YES
325	P56079	FBgn0010350	Cds	CG7962	FBgn0010350	1.01429	-1.36436	-0.105111	0.0967626	-0.224142	0.398303	0.63708	YES
326	A1ZBK7	FBgn0034443	cer	CG10460	FBgn0034443	0.497805	-3.19131	-0.211309	0.31783	0.370708	0.261386	0.49714	YES
327	Q9VC63	FBgn0039207	Cftr	CG5789	FBgn0039207	0.376409	-1.23626	-0.10769	0.420331	-0.62545	0.0349211	0.12293	YES
328	A1Z9W2	FBgn0053506	CG33506	CG33506	FBgn0053506	0.818397	-1.32355	-0.088787	0.151916	-0.99724	0.00139218	0.00933841	YES
329	Q9VTX8	FBgn0036286	CG10616	CG10616	FBgn0036286	0.0559944	-0.0799411	-0.00624346	0.879034	0.474526	0.198086	0.414824	YES
330	Q9I7M2	FBgn0032818	CG10628	CG10628	FBgn0032818	0.539719	-2.35709	-0.202439	0.28859	-0.450239	0.192915	0.408181	YES
331	Q9VRR3	FBgn0052407	CG32407	CG32407	FBgn0052407	0.588921	2.3767	0.221202	0.257679	0.226782	0.601774	0.794301	YES
332	Q8IQI5	FBgn0052112	CG32112	CG32112	FBgn0052112	0.407816	-1.60762	-0.118483	0.391006	-1.18466	3.81e-05	0.000421163	YES
333	Q8SX57	FBgn0051549	CG31549	CG31549	FBgn0051549	0.0461908	-0.315554	-0.0266888	0.899102	0.0690983	0.8816	0.945442	YES
334	Q7KQM6-2	FBgn0039936	Gyf	CG11148	FBgn0039936	0.89909	-1.19015	-0.109092	0.126157	0.0786988	0.711143	0.85863	YES
335	Q9VDT6	FBgn0038737	CG11447	CG11447	FBgn0038737	0.490548	-0.99211	-0.0696078	0.323186	-0.264639	0.46116	0.694237	YES
336	Q8INH5	FBgn0052473	CG32473	CG32473	FBgn0052473	1.13884	2.38339	0.242861	0.072637	1.58329	6.72e-11	1.85e-09	YES
337	Q9VH39	FBgn0037777	CG11722	CG11722	FBgn0037777	1.04093	-1.10601	-0.067764	0.0910051	-1.85909	7.34e-09	1.59e-07	YES
338	Q9VDZ8	FBgn0038683	CG11779	CG11779	FBgn0038683	1.10492	-1.04196	-0.0618965	0.0785389	-0.755693	0.00490422	0.0263595	YES
339	Q9VAN0	FBgn0014427	CG11899	CG11899	FBgn0014427	0.642865	2.57221	0.201021	0.227581	0.294512	0.375533	0.615112	YES
340	Q8IH56	FBgn0034436	CG11961	CG11961	FBgn0034436	0.440775	-1.89968	-0.164371	0.362431	2.31387	9.59e-13	3.14e-11	YES
341	Q9VN93	FBgn0260462	CtsF	CG12163	FBgn0260462	1.23134	1.13084	0.0772983	0.0587034	1.1757	1.69e-07	2.96e-06	YES
342	Q9VSA3	FBgn0035811	Mcad	CG12262	FBgn0035811	0.495648	-0.515082	-0.0284803	0.319412	-0.467349	0.0335156	0.119072	YES
343	Q9VI82	FBgn0037489	CG1234	CG1234	FBgn0037489	0.318705	1.64178	0.126087	0.48006	1.02186	0.0228962	0.0899316	YES
344	Q9VLS9	FBgn0031987	CG12375	CG12375	FBgn0031987	0.28478	0.464282	0.0309634	0.519063	-0.198639	0.560032	0.768888	YES
345	Q9VLK2	FBgn0032050	CG13096	CG13096	FBgn0032050	0.311899	-1.07002	-0.103365	0.487642	0.796018	0.0673732	0.200318	YES
346	Q6IGM9	FBgn0259832	CG34229	CG34229	FBgn0259832	1.11716	5.1428	0.410058	0.0763559	-0.267957	0.469306	0.701541	YES
347	Q9W287	FBgn0085234	CG34205	CG34205	FBgn0085234	0.807508	-4.59345	-0.354673	0.155773	0.306361	0.731169	0.870519	YES
348	Q8SWU7	FBgn0030151	CG1354	CG1354	FBgn0030151	0.361206	-0.383132	-0.0259596	0.435305	0.551749	0.0906931	0.245114	YES
349	Q9VCG3	FBgn0039126	CG13601	CG13601	FBgn0039126	1.48268	-1.04698	-0.0683689	0.0329097	-0.340629	0.34647	0.588106	YES	YES
350	Q9VC53	FBgn0051126	CG31126	CG31126	FBgn0051126	0.998544	-1.33907	-0.0834315	0.100336	-1.06057	0.000106529	0.00104217	YES
351	Q9VBT4	FBgn0051104	CG31104	CG31104	FBgn0051104	0.142842	-0.53532	-0.0387458	0.719711	-0.893246	0.000464704	0.00368154	YES
352	Q9VW14	FBgn0036889	CG14100	CG14100	FBgn0036889	0.462757	-1.7944	-0.144574	0.344543	-0.914876	0.0368612	0.128271	YES
353	Q9VGY5	FBgn0037822	CG14683	CG14683	FBgn0037822	1.2476	3.56737	0.349833	0.0565464	-0.663947	0.00372446	0.0209642	YES
354	Q4V5I9	FBgn0033274	CG14757	CG14757	FBgn0033274	0.704771	-0.751275	-0.0417119	0.197346	-0.0235758	0.926018	0.967061	YES
355	B7Z103	FBgn0259223	CG42323	CG42323	FBgn0259223	0.820239	-1.16661	-0.0745365	0.151273	-1.39377	0.0223495	0.0884087	YES
356	Q9VA02	FBgn0039827	CG1544	CG1544	FBgn0039827	1.10371	2.50752	0.216256	0.0787567	-0.109972	0.878101	0.943834	YES
357	Q9W2L7	FBgn0085425	CG34396	CG34396	FBgn0085425	0.295661	1.13453	0.0963095	0.50622	5.03147	7.69e-42	2.03e-39	YES
358	Q9W4E1	FBgn0261803	CG42749	CG42749	FBgn0261803	1.27469	4.12132	0.397283	0.0531263	-1.59057	0.000803842	0.00590664	YES
359	Q7JWD3	FBgn0033191	CG1598	CG1598	FBgn0033191	4.1079	1.37481	0.103454	7.8e-05	0.616395	0.0228091	0.0897358	YES	YES
361	Q9V6U9	FBgn0033883	CG16935	CG16935	FBgn0033883	0.574287	-0.763273	-0.046181	0.26651	-0.315931	0.257342	0.491561	YES
362	B7YZE5	FBgn0259219	CG42319	CG42319	FBgn0259219	2.22361	-1.6284	-0.103226	0.00597577	-0.154459	0.500884	0.726775	YES	YES
363	A2RVI0	FBgn0259219	CG42319	CG42319	FBgn0259219	0.964304	-1.58285	-0.0942859	0.108566	-0.154459	0.500884	0.726775	YES
364	Q960J9	FBgn0052633	CG32633	CG32633	FBgn0052633	2.54772	5.08617	0.476375	0.0028332	-0.120827	0.811964	0.915401	YES	YES
365	Q9VZ64	FBgn0030239	CG17333	CG17333	FBgn0030239	0.208815	0.895979	0.0755353	0.618279	-0.620509	0.101061	0.264286	YES
366	Q59DP3	FBgn0250819	CG33521	CG33521	FBgn0250819	0.95196	-0.896398	-0.0577514	0.111697	-0.428626	0.0786895	0.222842	YES
367	Q8SYS7-4	FBgn0262115	CG17683	CG17683	FBgn0262115	0.464089	1.8428	0.173971	0.343487	-0.535991	0.0494891	0.159451	YES
368	Q9VGR2	FBgn0037880	CG17726	CG17726	FBgn0037880	1.33801	1.20376	0.0826019	0.0459187	-0.413901	0.135553	0.322939	YES	YES
369	Q9VZS1	FBgn0035425	CG17746	CG17746	FBgn0035425	1.07628	3.15235	0.288573	0.0838926	0.909626	0.00158877	0.0104265	YES
370	Q8SWS2	FBgn0259143	CG42258	CG42258	FBgn0259143	0.158328	-0.520087	-0.0353118	0.6945	1.2886	2.11e-07	3.62e-06	YES
371	Q7KW39-2	FBgn0023537	CG17896	CG17896	FBgn0023537	0.154424	-0.252666	-0.0161304	0.700772	-1.03829	2.65e-05	0.00030326	YES
372	M9NFP8	FBgn0262508	CG43078	CG43078	FBgn0262508	0.824685	-0.745712	-0.0465415	0.149732	0.439743	0.136235	0.323704	YES
373	Q9VHF2	FBgn0037683	CG18473	CG18473	FBgn0037683	0.475248	1.25276	0.124343	0.334774	-0.246345	0.60802	0.79752	YES
374	O97172	FBgn0028746	CG18508	CG18508	FBgn0028746	1.23857	4.47882	0.374379	0.0577336	0.565269	0.163083	0.365213	YES
375	Q8MMC6	FBgn0043792	CG30427	CG30427	FBgn0043792	0.0579652	-0.361174	-0.0317274	0.875054	-0.214741	0.760726	0.884203	YES
376	Q9W0X1	FBgn0035090	CG2736	CG2736	FBgn0035090	1.01383	3.75762	0.320348	0.0968662	-1.2489	0.041325	0.13944	YES
377	Q86PD3	FBgn0050022	CG30022	CG30022	FBgn0050022	1.33882	-1.43351	-0.101384	0.0458329	-0.563283	0.039113	0.133418	YES	YES
378	Q95SK3	FBgn0050291	CG30291	CG30291	FBgn0050291	0.939269	-1.71008	-0.12355	0.115009	0.0914119	0.78778	0.901246	YES
379	Q7JUS1	FBgn0050491	CG30491	CG30491	FBgn0050491	1.00546	-0.921597	-0.0602207	0.0987513	-0.813569	0.0907669	0.245208	YES
380	A4VCL2-3	FBgn0051145	CG31145	CG31145	FBgn0051145	1.7816	2.02983	0.153845	0.0165347	1.86714	3.44e-18	1.72e-16	YES	YES
381	Q7KTG0	FBgn0032166	CG4619	CG4619	FBgn0032166	1.0581	-1.34818	-0.0949831	0.0874792	-1.44863	2.27e-06	3.19e-05	YES
382	Q9VQ26	FBgn0051935	Rab3GAP1	CG31935	FBgn0051935	1.01498	1.58436	0.165911	0.0966098	-0.138213	0.692916	0.848712	YES
387	Q9VME1	FBgn0259715	CG42369	CG42369	FBgn0259715	0.531585	1.38416	0.136934	0.294046	-1.10466	0.00672274	0.034101	YES
388	Q7K332	FBgn0050159	CG30159	CG30159	FBgn0050159	1.03952	-0.794597	-0.0482264	0.0913016	-0.639474	0.0550285	0.172425	YES
389	Q6IIA4	FBgn0054015	CG34015	CG34015	FBgn0054015	0.775432	-2.30445	-0.188717	0.167714	0.114915	0.75614	0.882178	YES
390	Q8IQF2	FBgn0263776	CG43693	CG43693	FBgn0263776	0.505444	0.693559	0.048689	0.312288	0.974856	3.78e-05	0.000418352	YES
391	A1A6X2	FBgn0085271	CG34242	CG34242	FBgn0085271	1.07441	-6.66958	-0.46493	0.0842543	-0.938303	0.000439152	0.00350202	YES
392	Q8SZ28	FBgn0265185	CG44250	CG44250	FBgn0265185	1.14278	2.33303	0.16058	0.0719807	-0.00284161	0.994514	0.997104	YES
393	M9PDW8	FBgn0085446	CG34417	CG34417	FBgn0085446	0.803825	1.18903	0.0946212	0.1571	2.52741	6.49e-31	9.99e-29	YES
394	Q9VSY4	FBgn0035989	Atat	CG3967	FBgn0035989	0.85205	-3.72832	-0.276558	0.140589	0.359121	0.260275	0.495723	YES
395	Q7KVQ0	FBgn0011824	CG4038	CG4038	FBgn0011824	0.0468969	-0.372762	-0.0302686	0.897642	1.0716	0.0534374	0.168547	YES
396	C0HK92-2	FBgn0266446	CG45076	CG45076	FBgn0266446	0.906349	1.29074	0.100788	0.124066	3.72287	2.32e-27	2.73e-25	YES
397	C0HK94	FBgn0266448	CG45078	CG45078	FBgn0266448	0.393506	2.03881	0.154015	0.404105	2.94292	1.62e-07	2.84e-06	YES
398	Q9VRJ9	FBgn0035593	CG4603	CG4603	FBgn0035593	0.381032	2.3639	0.194901	0.41588	0.898872	0.000707437	0.00528755	YES
399	A1Z9A8	FBgn0033816	CG4679	CG4679	FBgn0033816	1.17444	-1.09344	-0.0647365	0.0669207	-1.17349	6.92e-05	0.000713694	YES
400	Q9VL00	FBgn0032214	CG4968	CG4968	FBgn0032214	0.605395	2.02656	0.194987	0.248088	1.92218	1.34e-10	3.61e-09	YES
401	Q7KML2	FBgn0027572	ACOX1	CG5009	FBgn0027572	0.357966	0.55585	0.0396143	0.438565	0.433477	0.125368	0.305871	YES
403	Q76NQ0	FBgn0053303	CG33303	CG33303	FBgn0053303	0.508292	-0.650659	-0.0410167	0.310247	0.0874423	0.794781	0.905186	YES
404	Q9VD26	FBgn0038950	CG5382	CG5382	FBgn0038950	1.12796	2.75435	0.277239	0.0744796	0.0382143	0.92209	0.966219	YES
405	A8JRD7	FBgn0285963	CG46339	CG46339	FBgn0285963	0.187723	0.377639	0.0303598	0.649049	1.60031	1.03e-11	3.04e-10	YES
406	Q7K486	FBgn0034315	CG5721	CG5721	FBgn0034315	0.272621	-0.977633	-0.0766693	0.5338	-0.339407	0.330554	0.571723	YES
409	Q8SWX4	FBgn0051343	CG31343	CG31343	FBgn0051343	1.30128	-4.57777	-0.374225	0.0499708	2.48431	0.0321374	0.115528	YES	YES
410	Q9VDD1	FBgn0038868	CG5862	CG5862	FBgn0038868	0.248013	-0.699104	-0.0541306	0.56492	-0.872427	0.0105926	0.0493304	YES
411	C6SUY0	FBgn0264894	CG44085	CG44085	FBgn0264894	1.39334	1.56979	0.120668	0.0404257	2.98498	1.52e-49	5.43e-47	YES	YES
412	Q9VKM7	FBgn0053129	CG33129	CG33129	FBgn0053129	0.0402443	-0.0452269	-0.00302939	0.911498	0.0224783	0.940925	0.974447	YES
413	M9NE59	FBgn0262508	CG43078	CG43078	FBgn0262508	1.40347	-1.1211	-0.0840322	0.0394942	0.439743	0.136235	0.323704	YES	YES
414	Q9VWV2	FBgn0052549	Nt5b	CG32549	FBgn0052549	0.728549	1.08883	0.0843903	0.186832	1.04133	2.38e-05	0.000275292	YES
415	Q8SZY9	FBgn0052075	CG32075	CG32075	FBgn0052075	0.752272	-2.786	-0.21242	0.1769	0.553158	0.278043	0.517606	YES
416	R9PY70	FBgn0261802	CG42748	CG42748	FBgn0261802	0.269759	-0.890972	-0.0764014	0.53733	-0.207064	0.405658	0.641168	YES
417	Q9VGY2	FBgn0051278	CG31278	CG31278	FBgn0051278	0.315204	-1.38222	-0.109191	0.483945	-0.324863	0.567601	0.774445	YES
418	Q9VMQ6	FBgn0051648	CG31648	CG31648	FBgn0051648	0.352352	-0.573198	-0.0400858	0.444271	-0.113773	0.737417	0.873071	YES
419	Q5U126	FBgn0250833	CG34461	CG34461	FBgn0250833	0.838635	-1.93816	-0.119716	0.144999	-1.48443	0.0183581	0.0761206	YES
420	Q8IRN0	FBgn0030073	CG10962	CG10962	FBgn0030073	1.14967	3.38108	0.275524	0.0708481	1.38263	0.00608122	0.0314526	YES
421	D8FT19	FBgn0027515	CG7115	CG7115	FBgn0027515	0.0817272	-0.435208	-0.0348454	0.828462	0.204319	0.348659	0.589734	YES
422	Q9VNX8	FBgn0037135	CG7414	CG7414	FBgn0037135	0.993055	-0.905542	-0.052251	0.101612	0.221673	0.312024	0.552795	YES
423	A1ZBJ2	FBgn0034432	CG7461	CG7461	FBgn0034432	0.828059	-0.516173	-0.0298948	0.148573	-0.207225	0.396968	0.635723	YES
424	Q9VZA4-2	FBgn0260657	CG42540	CG42540	FBgn0260657	0.421586	-1.66488	-0.148895	0.378804	-1.2535	0.00888535	0.0426292	YES
425	Q9VHS8	FBgn0037573	CG7483	CG7483	FBgn0037573	0.175463	0.29471	0.0221175	0.667632	0.577766	0.0616393	0.187732	YES
426	Q95SS8	FBgn0035805	CG7506	CG7506	FBgn0035805	1.41434	-1.79484	-0.116811	0.0385174	-0.609571	0.0330887	0.117974	YES	YES
427	Q9V784	FBgn0033989	CG7639	CG7639	FBgn0033989	1.80778	-1.05537	-0.0673458	0.0155676	-0.501985	0.195315	0.410999	YES	YES
428	Q961H2	FBgn0050344	CG30344	CG30344	FBgn0050344	0.164512	-0.262939	-0.0193447	0.684681	-0.362937	0.178601	0.387757	YES
429	M9PF57	FBgn0264489	CG43897	CG43897	FBgn0264489	0.489372	1.31976	0.0947163	0.324062	1.17449	3.06e-08	6.06e-07	YES
430	Q960W6	FBgn0034142	CG8306	CG8306	FBgn0034142	0.407277	-0.825212	-0.0570889	0.391492	-0.364311	0.124443	0.304357	YES
431	Q8MSU3	FBgn0034067	CG8399	CG8399	FBgn0034067	0.556501	-0.935982	-0.0687044	0.277651	0.402051	0.190493	0.404681	YES
432	Q7K3W2	FBgn0033235	CG8728	CG8728	FBgn0033235	1.0662	-1.46653	-0.088625	0.0858614	-0.502254	0.103539	0.268104	YES
433	Q9VU95	FBgn0036381	CG8745	CG8745	FBgn0036381	0.561577	-1.22649	-0.0970429	0.274424	-1.11215	0.000186225	0.00170049	YES
434	Q9V677	FBgn0033698	CG8858	CG8858	FBgn0033698	0.026143	0.0818152	0.00816665	0.941579	1.84798	3.09e-13	1.07e-11	YES
435	M9PC74	FBgn0031673	CG31650	CG31650	FBgn0031673	0.267551	-0.468194	-0.0291144	0.540069	-0.19466	0.455779	0.689906	YES
436	Q9W0H3	FBgn0035206	sturkopf	CG9186	FBgn0035206	1.0399	-1.5523	-0.110886	0.0912211	-0.941621	0.00222653	0.0137976	YES
438	Q9VFR0	FBgn0038183	CG9286	CG9286	FBgn0038183	0.0671719	0.46486	0.0389105	0.856699	0.108954	0.812697	0.915828	YES
439	Q8MT48	FBgn0034438	CG9416	CG9416	FBgn0034438	1.47524	-1.53949	-0.104051	0.0334779	0.312757	0.296272	0.537057	YES	YES
440	Q95T98	FBgn0051523	CG31523	CG31523	FBgn0051523	1.07021	-1.20397	-0.0779085	0.0850725	-0.203802	0.415595	0.651209	YES
442	Q9NBD7	FBgn0021760	chb	CG32435	FBgn0021760	1.06712	0.644526	0.0698106	0.0856808	-0.0764445	0.747466	0.878215	YES
443	P29742	FBgn0000319	Chc	CG9012	FBgn0000319	0.520754	-0.691775	-0.0440271	0.301471	0.756206	0.000243851	0.00215195	YES
444	Q9VX77	FBgn0260747	Chchd2	CG5010	FBgn0260747	0.0478537	-0.534522	-0.0392139	0.895666	-0.178834	0.379969	0.619768	YES
445	Q9VA18	FBgn0010808	Chchd3	CG1715	FBgn0010808	0.823724	-0.901367	-0.0496848	0.150064	-0.774865	0.000476376	0.00375991	YES
446	Q9VZI1	FBgn0035499	Chd64	CG14996	FBgn0035499	0.161352	-0.392675	-0.0236053	0.689681	0.322412	0.143033	0.334613	YES
447	Q7KSF4	FBgn0014141	cher	CG3937	FBgn0014141	0.012586	0.0296717	0.00202973	0.971436	1.00497	4.5e-05	0.000488286	YES
448	B7Z0L2	FBgn0014141	cher	CG3937	FBgn0014141	1.17316	3.42145	0.33707	0.0671184	1.00497	4.5e-05	0.000488286	YES
449	P25843	FBgn0000308	chic	CG9553	FBgn0000308	0.0510917	0.0750928	0.0045515	0.889013	2.60813	3.67e-25	3.63e-23	YES
450	Q9W4K0	FBgn0029709	CHOp24	CG3564	FBgn0029709	0.323666	-0.263922	-0.0166425	0.474607	-0.151319	0.594703	0.790299	YES
451	A0A0B4KHG5	FBgn0267435	chp	CG1744	FBgn0267435	1.21198	1.8146	0.188508	0.0613788	-2.26452	0.274753	0.513529	YES
452	Q86BS3	FBgn0044324	Chro	CG10712	FBgn0044324	0.0250141	0.149152	0.0119594	0.94403	-0.11527	0.684412	0.84417	YES
453	Q9VE46	FBgn0038641	ChT	CG7708	FBgn0038641	0.712616	-3.84403	-0.298591	0.193814	-2.29205	0.000163322	0.00151766	YES
454	Q9W5U2	FBgn0250907	Cht10	CG18140	FBgn0250907	0.44609	-0.930445	-0.085512	0.358022	1.10018	0.0663376	0.198063	YES
455	A8JUP3	FBgn0263132	Cht6	CG43374	FBgn0263132	0.231597	0.277491	0.0258156	0.586683	-0.845816	0.158024	0.358096	YES
456	Q9VZV2	FBgn0035398	Cht7	CG1869	FBgn0035398	0.896913	-3.04235	-0.263173	0.126791	-1.30494	0.00162842	0.010624	YES
457	Q9VAI1	FBgn0039689	CIA30	CG7598	FBgn0039689	0.0993719	-0.126467	-0.00839668	0.795478	-0.604403	0.0181146	0.0754123	YES
458	O97428	FBgn0026084	cib	CG4944	FBgn0026084	0.160894	0.369963	0.0220095	0.690409	1.22058	5.1e-08	9.69e-07	YES
459	Q9Y154	FBgn0027598	cindr	CG31012	FBgn0027598	0.37801	2.01473	0.182113	0.418784	-0.0362439	0.890679	0.950069	YES
460	Q9VAM6	FBgn0062442	Cisd2	CG1458	FBgn0062442	1.65277	-1.06004	-0.0546244	0.0222448	-0.911715	0.000795849	0.00586082	YES	YES
461	Q9VL69	FBgn0025700	CG5885	CG5885	FBgn0025700	1.10226	2.14802	0.142592	0.0790203	-0.519774	0.0813809	0.22814	YES
463	M9PF42	FBgn0044323	Cka	CG7392	FBgn0044323	0.208235	-0.478861	-0.0333686	0.619106	0.416116	0.0837515	0.232377	YES
464	P54367	FBgn0015024	CkIalpha	CG2028	FBgn0015024	0.243903	0.418657	0.0293767	0.570292	0.268197	0.204437	0.423657	YES
465	P08181	FBgn0264492	CkIIalpha	CG17520	FBgn0264492	0.669495	-0.791986	-0.0492989	0.214045	0.254051	0.290193	0.530993	YES
466	P08182-3	FBgn0000259	CkIIbeta	CG15224	FBgn0000259	0.446018	-0.93561	-0.0628767	0.358081	-0.383491	0.0827841	0.230524	YES
467	Q9VMQ9	FBgn0000318	cl	CG11024	FBgn0000318	0.157095	-0.286782	-0.0186599	0.696473	-0.190304	0.415551	0.651209	YES
468	Q9VWA1	FBgn0024814	Clc	CG6948	FBgn0024814	0.111443	0.307891	0.0194413	0.773673	1.49941	2.01e-10	5.27e-09	YES
469	Q7JZ25	FBgn0033755	ClC-b	CG8594	FBgn0033755	1.05376	2.7642	0.27814	0.0883573	0.257703	0.397009	0.635723	YES
470	Q9VUY1	FBgn0036566	ClC-c	CG5284	FBgn0036566	0.23549	1.03552	0.0997896	0.581447	0.299706	0.263813	0.499572	YES
471	Q9VY78	FBgn0030529	Clic	CG10997	FBgn0030529	0.654097	-0.839857	-0.057408	0.22177	0.144748	0.557584	0.767055	YES
472	E1JHK0	FBgn0020503	CLIP-190	CG5020	FBgn0020503	0.35683	1.38343	0.1272	0.439714	1.88617	2.4e-18	1.21e-16	YES
473	Q9VKY3	FBgn0032229	ClpP	CG5045	FBgn0032229	0.615528	-0.853651	-0.0517959	0.242366	-1.06932	5.97e-05	0.000624457	YES
474	Q9VDS7	FBgn0038745	ClpX	CG4538	FBgn0038745	1.23292	-1.25097	-0.0807268	0.05849	0.142195	0.507282	0.730417	YES
475	Q9W2F4	FBgn0000326	clt	CG9858	FBgn0000326	0.514057	-1.30136	-0.102885	0.306156	0.77715	0.0318945	0.114779	YES
476	A1ZAB5	FBgn0034087	clu	CG8443	FBgn0034087	0.010586	-0.0220118	-0.00151817	0.97592	-1.0251	1.79e-05	0.000212702	YES
477	Q9VU76	FBgn0036365	cmb	CG10732	FBgn0036365	0.571238	1.2786	0.0940119	0.268387	3.36846	5.27e-55	2.29e-52	YES
478	Q9VBI2	FBgn0028833	Cmpk	CG6092	FBgn0028833	0.318672	-1.75304	-0.130124	0.480096	-0.0667187	0.79527	0.905262	YES
479	Q8T8R1	FBgn0034802	CNBP	CG3800	FBgn0034802	0.411378	0.850591	0.0546123	0.387813	0.250625	0.231168	0.458852	YES
481	Q9VVW7	FBgn0036847	CNPYb	CG11577	FBgn0036847	0.137608	0.169147	0.0124719	0.728437	0.328142	0.517825	0.736798	YES
482	Q9VAL7	FBgn0015622	Cnx99A	CG11958	FBgn0015622	0.149513	-0.265172	-0.0171113	0.70874	0.231462	0.347288	0.588995	YES
483	Q9W5N0	FBgn0039965	Coa7	CG13865	FBgn0039965	0.68089	-0.973125	-0.0629484	0.208502	-0.717645	0.0115541	0.0529944	YES
484	P08120	FBgn0000299	Col4a1	CG4145	FBgn0000299	0.88828	-1.19152	-0.085916	0.129336	-1.22549	5.48e-08	1.04e-06	YES
485	Q9VQG4	FBgn0019830	colt	CG3057	FBgn0019830	1.25564	-0.756989	-0.0451269	0.0555081	-0.753407	0.00303031	0.0177249	YES
486	P46461	FBgn0000346	comt	CG1618	FBgn0000346	0.387887	-1.72144	-0.11395	0.409367	-1.43231	6.35e-05	0.000658145	YES
487	Q9VN14	FBgn0037240	Cont	CG1084	FBgn0037240	0.624223	1.82218	0.155761	0.237562	0.166047	0.542297	0.7546	YES
488	Q9V3D2	FBgn0021944	Coprox	CG3433	FBgn0021944	1.05804	-1.35699	-0.0856705	0.0874896	0.792341	0.0647032	0.194577	YES
489	E1JHN2	FBgn0032922	Coq3	CG9249	FBgn0032922	2.10628	-1.36638	-0.0897489	0.00782926	-0.780993	0.0123157	0.0556209	YES	YES
491	Q9VYF8	FBgn0030460	Coq5	CG2453	FBgn0030460	0.896797	-1.35532	-0.086721	0.126825	-0.939963	0.00536969	0.0284639	YES
492	Q9VMQ5	FBgn0031713	Coq6	CG7277	FBgn0031713	2.42898	-1.7839	-0.110455	0.0037241	-0.849486	0.000817113	0.00597206	YES	YES
493	Q9W3W4	FBgn0029502	Coq7	CG14437	FBgn0029502	2.06489	-1.41788	-0.0900614	0.00861216	-0.243502	0.388685	0.628731	YES	YES
494	Q9VYI6	FBgn0052649	Coq8	CG32649	FBgn0052649	1.38626	-0.95486	-0.0642296	0.0410904	-0.461467	0.0647168	0.194577	YES	YES
495	Q8MKN0	FBgn0050493	Coq9	CG30493	FBgn0050493	1.62317	-1.27543	-0.0805418	0.0238138	-0.839249	0.00225897	0.0139621	YES	YES
496	Q9V8R9	FBgn0010434	cora	CG11949	FBgn0010434	0.0249573	0.0462384	0.00288251	0.944154	3.20911	2.91e-50	1.08e-47	YES
497	Q59E36-3	FBgn0261573	CoRest	CG42687	FBgn0261573	0.188272	0.484556	0.0324634	0.648228	-0.149763	0.654081	0.82746	YES
498	A0A0B4KEJ7	FBgn0265935	coro	CG9446	FBgn0265935	0.164612	0.242004	0.0151199	0.684522	2.4602	1.57e-32	2.58e-30	YES
499	Q9VDF4	FBgn0025865	Cortactin	CG3637	FBgn0025865	0.441797	-1.40419	-0.120687	0.361579	0.879804	0.00255508	0.0154136	YES
500	Q9VIQ8	FBgn0032833	COX4	CG10664	FBgn0032833	1.3507	-0.812	-0.0404083	0.0445962	-0.343079	0.135364	0.322719	YES	YES
501	Q94514	FBgn0019624	COX5A	CG14724	FBgn0019624	1.59511	-0.953852	-0.0452698	0.0254032	-0.451146	0.0307508	0.111626	YES	YES
502	Q9VMB9	FBgn0031830	COX5B	CG11015	FBgn0031830	1.82497	-1.14401	-0.0551526	0.0149635	-0.380568	0.0837295	0.232377	YES	YES
503	Q9VWD1	FBgn0031066	COX6B	CG14235	FBgn0031066	1.24994	-0.796139	-0.041501	0.0562417	-0.56106	0.00808565	0.0396478	YES
504	Q9VHS2	FBgn0040529	COX7A	CG9603	FBgn0040529	0.00262295	-0.00330909	-0.000182852	0.993979	-0.737191	0.00695504	0.0350048	YES
505	Q9VP19	FBgn0263911	COX8	CG7181	FBgn0263911	1.16534	0.710988	0.0497987	0.0683373	-0.818497	0.00023132	0.00206333	YES
506	Q95029	FBgn0013770	Cp1	CG6692	FBgn0013770	1.98277	2.07928	0.126666	0.0104048	0.351486	0.110863	0.281377	YES	YES
507	Q9W2N0	FBgn0034577	cpa	CG10540	FBgn0034577	0.521423	0.538915	0.0342162	0.301007	2.14523	3.99e-20	2.53e-18	YES
508	P48603	FBgn0011570	cpb	CG17158	FBgn0011570	0.44736	0.447336	0.0302415	0.356977	1.6805	1.72e-09	4.02e-08	YES
509	Q27597	FBgn0015623	Cpr	CG11567	FBgn0015623	0.112769	-0.127974	-0.00806782	0.771313	-0.338377	0.13305	0.318214	YES
510	Q9VA32	FBgn0039805	Cpr100A	CG12045	FBgn0039805	0.670097	-3.25326	-0.234829	0.213748	-1.35544	2.75e-06	3.79e-05	YES
511	A1Z8H1	FBgn0033597	Cpr47Ea	CG9079	FBgn0033597	0.00698997	-0.0812384	-0.00594867	0.984034	-1.04326	0.0634136	0.191677	YES
513	A1Z8Y3	FBgn0050042	Cpr49Ab	CG30042	FBgn0050042	0.759104	-2.80868	-0.242192	0.174139	-3.24072	0.000151008	0.00141506	YES
514	Q7JR69	FBgn0033725	Cpr49Ac	CG8502	FBgn0033725	1.16826	-2.59342	-0.190266	0.0678791	0.172432	0.836813	0.925957	YES
515	Q95RB2	FBgn0033728	Cpr49Ae	CG8505	FBgn0033728	0.00905906	0.0358267	0.00199633	0.979357	0.0771063	0.849203	0.931835	YES
516	A1Z8Z7	FBgn0033731	Cpr49Ah	CG8515	FBgn0033731	0.438918	-2.39705	-0.204771	0.363984	-1.967	0.116808	0.290295	YES
517	Q7JZW0	FBgn0033942	Cpr51A	CG10112	FBgn0033942	5.84244	7.02782	0.623494	1.44e-06	2.06711	0.014015	0.0617483	YES	YES
519	Q9W078	FBgn0035280	Cpr62Bb	CG13935	FBgn0035280	1.9447	-1.67403	-0.111042	0.0113581	-0.821524	0.00200092	0.0126103	YES	YES
520	Q9W077	FBgn0035281	Cpr62Bc	CG1919	FBgn0035281	1.28979	-2.21359	-0.135051	0.0513107	-1.69942	0.00123737	0.00846452	YES
521	Q9VZG2	FBgn0035510	Cpr64Aa	CG15006	FBgn0035510	0.824006	-1.61149	-0.0917183	0.149966	-1.37668	0.0180638	0.0753261	YES
522	Q9VZG1	FBgn0035511	Cpr64Ab	CG15007	FBgn0035511	1.31556	-0.876696	-0.0512471	0.0483554	1.31239	0.337972	0.579051	YES	YES
523	Q9VZG0	FBgn0035512	Cpr64Ac	CG15008	FBgn0035512	0.282794	-0.443641	-0.0295103	0.521442	-0.0400484	0.968296	0.98603	YES
524	Q9VZF9	FBgn0035513	Cpr64Ad	CG1259	FBgn0035513	1.18551	-1.40579	-0.0866786	0.0652368	0.217959	0.753654	0.881296	YES
527	Q9VSH7	FBgn0035875	Cpr66Cb	CG7076	FBgn0035875	0.175247	-0.22718	-0.0150162	0.667964	4.90087	0.0505418	NA	YES
528	Q9VSY0	FBgn0035985	Cpr67B	CG3672	FBgn0035985	10.7687	-5.95628	-0.544164	1.7e-11	-1.6441	0.000227531	0.00203679	YES	YES
529	Q9VW05	FBgn0036881	Cpr76Bd	CG9299	FBgn0036881	0.0618485	0.348509	0.0285194	0.867264	-0.895721	0.0801673	0.225941	YES
530	Q9VDJ8	FBgn0038819	Cpr92F	CG5494	FBgn0038819	0.0719602	-0.30226	-0.0221882	0.847305	-2.26846	4.38e-06	5.79e-05	YES
531	A0A0B4KH84	FBgn0039480	Cpr97Ea	CG6131	FBgn0039480	0.689867	-2.74573	-0.232473	0.204236	-1.03441	0.00852479	0.0412554	YES
532	Q9VB81	FBgn0039481	Cpr97Eb	CG15884	FBgn0039481	0.463363	-1.16265	-0.0847462	0.344062	-1.78231	1.99e-09	4.6e-08	YES
533	Q0E8G6	FBgn0035987	Cpsf5	CG3689	FBgn0288470	0.911465	-3.62111	-0.320729	0.122612	0.436304	0.260944	0.496583	YES
534	Q9VSH4	FBgn0035872	Cpsf6	CG7185	FBgn0035872	0.137803	-0.333164	-0.0260925	0.72811	1.02608	0.000405452	0.00329632	YES
535	Q9VZW7	FBgn0035383	CPT2	CG2107	FBgn0035383	0.455753	-0.562342	-0.0355616	0.350144	-0.193009	0.507415	0.730417	YES
536	Q8IPM8-3	FBgn0041605	cpx	CG32490	FBgn0041605	0.41874	-2.79156	-0.191754	0.381294	-1.68261	1.07e-08	2.23e-07	YES
537	A0A126GUQ4	FBgn0037440	CRAT	CG1041	FBgn0037440	1.56056	-1.57546	-0.0937411	0.0275069	-0.8605	0.000435026	0.00347188	YES	YES
538	Q9VEK7	FBgn0025456	CREG	CG5413	FBgn0025456	2.03481	2.82878	0.180131	0.00922965	-0.742386	0.0295374	0.10864	YES	YES
539	Q9VP13	FBgn0037102	CRIF	CG7172	FBgn0037102	0.949513	-1.11618	-0.0656553	0.112328	-1.00889	5.63e-05	0.000590785	YES
540	Q9XYM0	FBgn0024811	Crk	CG1587	FBgn0024811	0.771409	-0.812054	-0.0601493	0.169274	-0.263081	0.271584	0.509373	YES
541	Q9V3N7	FBgn0023023	CRMP	CG1411	FBgn0023023	0.257612	-0.628439	-0.0412288	0.55257	-0.693206	0.0222205	0.0880523	YES
542	Q9VB02	FBgn0039543	CROT	CG12428	FBgn0039543	0.335108	-0.749338	-0.0570493	0.462266	0.962948	0.0170042	0.0718053	YES
543	Q27367	FBgn0015924	crq	CG4280	FBgn0015924	0.550578	2.01274	0.163959	0.281464	0.541931	0.0201812	0.0819318	YES
544	Q9XZU1	FBgn0022213	Cse1	CG13281	FBgn0022213	0.0555655	-0.274402	-0.0242602	0.879902	1.97254	3.08e-07	5.14e-06	YES
545	Q8SYG2	FBgn0027055	CSN3	CG18332	FBgn0027055	1.05895	-3.51378	-0.319307	0.0873063	0.850205	0.0255709	0.0976396	YES
546	Q9XZ58	FBgn0027053	CSN5	CG14884	FBgn0027053	1.15939	4.09332	0.346927	0.06928	0.281226	0.465043	0.697565	YES
547	Q9V4S8	FBgn0028836	CSN7	CG2038	FBgn0028836	0.248339	1.8485	0.160604	0.564496	0.558235	0.0692307	0.203963	YES
548	Q03751-3	FBgn0004179	Csp	CG6395	FBgn0004179	1.07771	-1.55869	-0.103992	0.0836159	0.141866	0.54745	0.758323	YES
549	Q9VL01	FBgn0032213	CG5390	CG5390	FBgn0032213	1.23119	2.91458	0.245072	0.0587238	-0.141541	0.607589	0.797371	YES
550	Q9VE52	FBgn0027841	CstF64	CG7697	FBgn0027841	4.88611	8.18454	0.7045	1.3e-05	1.22693	0.0870141	0.238554	YES	YES
551	Q9VR44	FBgn0031645	CG3036	CG3036	FBgn0031645	0.211469	-0.540934	-0.0407875	0.614513	-0.616517	0.0148472	0.0646608	YES
552	Q9VV09	FBgn0036587	CG4950	CG4950	FBgn0036587	1.13192	3.38935	0.271607	0.0738035	-1.09899	7.94e-05	0.00080222	YES
553	Q960K8	FBgn0038326	CG5044	CG5044	FBgn0038326	1.27721	-1.4007	-0.0950505	0.0528187	-0.593417	0.0501076	0.160781	YES
554	Q7K3E2	FBgn0031313	CG5080	CG5080	FBgn0031313	0.561773	0.451755	0.0317601	0.274301	0.00330232	0.990242	0.994615	YES
555	Q961R9	FBgn0038407	CG6126	CG6126	FBgn0038407	0.282776	-0.50737	-0.0376433	0.521463	0.284557	0.473082	0.704659	YES
556	Q9W306	FBgn0030160	CG9691	CG9691	FBgn0030160	0.5761	2.89536	0.210625	0.265399	-0.0106004	0.967165	0.98548	YES
557	Q9VG23	FBgn0038088	CG10126	CG10126	FBgn0038088	0.30503	-0.648044	-0.0484321	0.495416	-0.182974	0.624085	0.808105	YES
558	Q7JVN6	FBgn0037387	CG1213	CG1213	FBgn0037387	0.823578	-1.03039	-0.0604418	0.150114	-0.923635	0.000109044	0.00105952	YES
559	Q9VR55	FBgn0031188	CG14613	CG14613	FBgn0031188	1.34477	-1.35931	-0.094916	0.045209	0.00331055	0.990426	0.9947	YES	YES
560	A1ZAI8	FBgn0034151	CG15617	CG15617	FBgn0034151	0.485967	-0.704196	-0.0405903	0.326613	2.60968	0.00026143	0.00228107	YES
561	Q9W0J9	FBgn0035189	CG9119	CG9119	FBgn0035189	0.232499	-0.717832	-0.0520233	0.585465	-0.864096	0.011246	0.0519144	YES
562	O46036-2	FBgn0020496	CtBP	CG7583	FBgn0020496	0.278167	0.504172	0.0375652	0.527027	-0.336134	0.150469	0.346714	YES
563	Q9VAP3	FBgn0039637	Ctl2	CG11880	FBgn0039637	0.96652	1.57333	0.137293	0.108014	2.19606	2.3e-21	1.58e-19	YES
564	Q24117	FBgn0011760	ctp	CG6998	FBgn0011760	0.311666	-0.411273	-0.024827	0.487904	0.577149	0.00466582	0.0253367	YES
565	Q9VY87	FBgn0030521	CtsB	CG10992	FBgn0030521	0.481471	0.74156	0.0469194	0.330011	0.302033	0.186551	0.399102	YES
566	A8JQX3-5	FBgn0261808	cu	CG31299	FBgn0261808	2.96347	-2.89611	-0.226409	0.00108776	0.279072	0.273289	0.51142	YES	YES
567	Q9W332	FBgn0052702	Cubn	CG32702	FBgn0052702	1.12336	2.03563	0.209874	0.0752727	1.59348	2.04e-07	3.5e-06	YES
568	Q95RU0	FBgn0011204	cue	CG12086	FBgn0011204	5.7387	-5.45068	-0.505163	1.83e-06	-1.10419	0.000394426	0.00323294	YES	YES
569	Q9V9R2	FBgn0032956	Cul2	CG1512	FBgn0032956	0.30067	-0.57276	-0.0492409	0.500415	0.591359	0.00867921	0.0418715	YES
570	Q5BI50	FBgn0033260	Cul4	CG8711	FBgn0033260	0.394879	0.958013	0.0965919	0.402829	0.581472	0.0261177	0.0992352	YES
571	Q9VF24	FBgn0265048	cv-d	CG31150	FBgn0265048	1.12671	0.75456	0.0813984	0.0746942	-0.338928	0.416964	0.652333	YES
572	Q9VKF0	FBgn0032378	CycY	CG14939	FBgn0032378	0.450165	2.58876	0.229363	0.354679	0.763953	0.00381414	0.0213968	YES
573	Q8IPC3	FBgn0032210	CYLD	CG5603	FBgn0032210	2.53877	3.38579	0.310564	0.00289221	1.16785	1.09e-06	1.65e-05	YES	YES
574	P25007	FBgn0004432	Cyp1	CG9916	FBgn0004432	0.669889	-0.817284	-0.0463411	0.213851	-0.0404382	0.876907	0.943514	YES
575	Q9V8M2	FBgn0034387	Cyp12b2	CG15077	FBgn0034387	0.546868	1.90441	0.174316	0.283878	0.102784	0.725471	0.866976	YES
576	Q9VVR9	FBgn0036806	Cyp12c1	CG4120	FBgn0036806	0.55631	2.15616	0.194138	0.277773	0.331172	0.384516	0.624306	YES
577	Q9VGZ0	FBgn0037817	Cyp12e1	CG14680	FBgn0037817	0.384722	-0.799936	-0.0599631	0.412362	-0.194769	0.657897	0.829457	YES
578	Q9V419	FBgn0028940	Cyp28a5	CG8864	FBgn0028940	0.121933	-0.265132	-0.0200395	0.755209	-0.284121	0.27798	0.517606	YES
579	Q9VMT5	FBgn0031689	Cyp28d1	CG10833	FBgn0031689	0.192867	0.448584	0.032101	0.641406	-0.759487	0.00165476	0.0107748	YES
580	Q9VW43	FBgn0036910	Cyp305a1	CG8733	FBgn0036910	0.537855	-0.405755	-0.0318342	0.289831	0.0405244	0.877673	0.943743	YES
581	Q9VQD2	FBgn0031432	Cyp309a1	CG9964	FBgn0031432	1.48256	4.95664	0.411845	0.0329186	-0.912205	0.0949076	0.253459	YES	YES
583	P33269-2	FBgn0005670	Cyp4d1	CG3656	FBgn0005670	1.0066	-1.18701	-0.086192	0.0984917	-0.0341432	0.981701	0.99161	YES
584	Q9V4T5	FBgn0015034	Cyp4e1	CG2062	FBgn0015034	3.60879	-6.70382	-0.578744	0.000246153	-2.95561	1.99e-27	2.37e-25	YES	YES
585	Q27606	FBgn0014469	Cyp4e2	CG2060	FBgn0014469	0.16396	0.170609	0.0116276	0.685552	1.13752	4.08e-06	5.43e-05	YES
586	Q9VL92	FBgn0015035	Cyp4e3	CG4105	FBgn0015035	0.524425	-1.54844	-0.131345	0.298934	0.656773	0.0128479	0.0575566	YES
587	Q9V3S0	FBgn0010019	Cyp4g1	CG3972	FBgn0010019	0.706594	2.61272	0.187679	0.19652	-2.55797	5.2e-29	6.85e-27	YES
588	Q9VXY0	FBgn0030615	Cyp4s3	CG9081	FBgn0030615	0.777645	-1.42834	-0.113463	0.166861	-0.166324	0.674276	0.838738	YES
589	Q9V4U9	FBgn0033304	Cyp6a13	CG2397	FBgn0033304	0.921241	2.70309	0.248881	0.119883	-0.480434	0.21902	0.443536	YES
590	Q9V770	FBgn0015714	Cyp6a17	CG10241	FBgn0015714	0.424796	1.86824	0.173625	0.376014	5.78007	1.44e-08	2.93e-07	YES
591	Q9V773	FBgn0033980	Cyp6a20	CG10245	FBgn0033980	4.09272	-8.30982	-0.689739	8.08e-05	-1.38586	1.04e-08	2.17e-07	YES	YES
592	Q9V771	FBgn0033978	Cyp6a23	CG10242	FBgn0033978	0.0699749	-0.123566	-0.00892079	0.851187	-0.662511	0.025961	0.0988278	YES
593	Q9VCW1	FBgn0039006	Cyp6d4	CG12800	FBgn0039006	1.20242	-3.37622	-0.274421	0.0627448	0.122278	0.720839	0.864282	YES
594	Q9VFP1	FBgn0038194	Cyp6d5	CG3050	FBgn0038194	0.292404	-0.650784	-0.0491899	0.51003	-1.002	0.000413013	0.0033442	YES
595	Q9V674	FBgn0025454	Cyp6g1	CG8453	FBgn0025454	0.76058	-1.75119	-0.136215	0.173548	-1.32564	6.13e-05	0.000638078	YES
596	Q9V4I1	FBgn0015039	Cyp9b2	CG4486	FBgn0015039	0.391044	-0.695796	-0.052934	0.406402	-0.829579	0.0426626	0.142583	YES
597	Q9W130	FBgn0015040	Cyp9c1	CG3616	FBgn0015040	0.738039	-2.39774	-0.193803	0.182793	-0.0817732	0.865615	0.938455	YES
598	Q9VG82	FBgn0038037	Cyp9f2	CG11466	FBgn0038037	0.702167	-1.18124	-0.08424	0.198533	-0.666532	0.00655251	0.0334187	YES
599	Q9VMS1	FBgn0015031	cype	CG14028	FBgn0015031	0.254399	-0.25646	-0.0125143	0.556674	-0.53457	0.0332963	0.118503	YES
600	P23779	FBgn0004629	Cys	CG8050	FBgn0004629	0.801593	2.96793	0.18974	0.157909	-0.414668	0.0692771	0.204039	YES
601	Q7KN90	FBgn0027091	CysRS	CG8431	FBgn0027091	1.74567	-2.26903	-0.19175	0.0179609	1.06484	0.000509522	0.00398071	YES	YES
602	Q7K3P0	FBgn0033900	CysRS-m	CG8257	FBgn0033900	0.920599	-3.10206	-0.252857	0.120061	-0.388456	0.294847	0.535531	YES
603	Q9V4N3	FBgn0264294	Cyt-b5	CG2140	FBgn0264294	2.27448	0.71424	0.04341	0.00531518	-0.372335	0.132417	0.316966	YES	YES
604	P19967	FBgn0000406	Cyt-b5-r	CG13279	FBgn0000406	0.983774	1.29637	0.0879807	0.103807	-0.685473	0.0555569	0.173483	YES
605	Q9VRL0	FBgn0035600	Cyt-c1	CG4769	FBgn0035600	1.35583	-1.08483	-0.0538073	0.044073	-0.269182	0.228562	0.455667	YES	YES
606	P84029	FBgn0284248	Cyt-c-p	CG17903	FBgn0284248	1.61211	-1.75636	-0.0888552	0.0244282	-0.394363	0.0696223	0.204755	YES	YES
607	Q9VTJ8	FBgn0036173	CG7394	CG7394	FBgn0036173	1.46915	-1.55586	-0.0993598	0.0339505	-0.769368	0.000748389	0.00554806	YES	YES
608	P22058	FBgn0000412	D1	CG9745	FBgn0000412	0.252613	-0.794994	-0.062214	0.558967	-0.0508035	0.87409	0.94245	YES
609	Q7K511	FBgn0023507	D2hgdh	CG3835	FBgn0023507	1.00031	-1.48331	-0.105249	0.0999296	-1.86645	4.93e-15	1.94e-13	YES
610	Q9VLM5	FBgn0263852	Dad1	CG13393	FBgn0263852	0.840837	-5.30097	-0.382253	0.144266	0.57548	0.127676	0.309635	YES
611	Q24114	FBgn0263930	dally	CG4974	FBgn0263930	0.870921	-2.20866	-0.200827	0.13461	0.152682	0.515026	0.734484	YES
612	M9PDC7	FBgn0023388	Dap160	CG1099	FBgn0023388	0.519425	-1.42401	-0.102808	0.302395	-0.115011	0.726678	0.867644	YES
613	Q9V3T9	FBgn0015582	dare	CG12390	FBgn0015582	0.721405	1.01502	0.0775925	0.18993	0.626926	0.0353942	0.124333	YES
614	Q9VXY3	FBgn0030612	Dbct	CG5599	FBgn0030612	1.21899	-2.96268	-0.248859	0.0603967	-0.500161	0.356361	0.596997	YES
615	Q9VPT3	FBgn0086130	Dbp21E2	CG3561	FBgn0086130	1.42813	-1.93212	-0.142086	0.0373137	-0.597867	0.15827	0.358302	YES	YES
616	Q9W0M0	FBgn0035169	Dci	CG13890	FBgn0035169	0.352503	0.890928	0.0655768	0.444116	0.0620761	0.894119	0.952256	YES
617	P13496	FBgn0001108	DCTN1-p150	CG9206	FBgn0001108	0.0394367	-0.109358	-0.0100675	0.913195	1.12547	1.91e-06	2.74e-05	YES
618	Q7K2D2	FBgn0021825	DCTN2-p50	CG8269	FBgn0021825	0.349967	0.851043	0.0662977	0.446717	0.468443	0.0746193	0.214958	YES
619	Q9W1V8	FBgn0010622	DCTN3-p24	CG9893	FBgn0010622	0.826231	3.93375	0.324724	0.1492	0.625684	0.0623559	0.189321	YES
620	P05031-2	FBgn0000422	Ddc	CG10697	FBgn0000422	0.344439	-1.26075	-0.101155	0.45244	-0.405485	0.30175	0.542468	YES
621	Q8IFW6	FBgn0026533	Dek	CG5935	FBgn0026533	1.37974	-1.18771	-0.0871768	0.0417119	0.568832	0.0354687	0.124551	YES	YES
622	Q7K7G0	FBgn0028969	deltaCOP	CG14813	FBgn0028969	0.836225	-1.17507	-0.0901334	0.145806	0.327972	0.201693	0.419829	YES
623	Q9VX98	FBgn0030802	DENR	CG9099	FBgn0030802	1.11426	3.69351	0.360776	0.0768673	0.097116	0.743668	0.876841	YES
624	Q9VQ57	FBgn0267972	Der-1	CG10908	FBgn0267972	0.76995	-1.48525	-0.120234	0.169844	0.888019	0.00365126	0.0206568	YES
625	Q7K209	FBgn0033735	Dera	CG8525	FBgn0033735	0.256965	-0.402071	-0.0310255	0.553395	-0.418158	0.446939	0.680767	YES
626	Q7K4Y0	FBgn0086687	Desat1	CG5887	FBgn0086687	1.31233	-2.06505	-0.149602	0.0487154	-0.453096	0.0349111	0.12293	YES	YES
627	O16043	FBgn0022893	Df31	CG2207	FBgn0022893	0.969978	-2.56387	-0.184126	0.107157	0.323171	0.284297	0.524276	YES
628	A1ZA89	FBgn0034072	Dg	CG18250	FBgn0034072	0.607777	-0.731891	-0.0535261	0.24673	0.727877	0.00128525	0.00871383	YES
629	P37276-2	FBgn0261797	Dhc64C	CG7507	FBgn0261797	0.435705	0.482951	0.0359732	0.366687	0.73961	0.0097746	0.0461217	YES
630	A0A0B4KEQ6	FBgn0033519	CG11825	CG11825	FBgn0033519	6.23756	-7.48315	-0.655926	5.79e-07	0.0520127	0.935865	0.972196	YES	YES
631	P32748	FBgn0000447	Dhod	CG9741	FBgn0000447	1.33087	-1.15707	-0.0757527	0.0466796	0.447174	0.171728	0.377312	YES	YES
632	Q9VSU6	FBgn0035964	Dhpr	CG4665	FBgn0035964	0.534445	-0.853437	-0.0567664	0.292116	-0.486468	0.145287	0.338227	YES
633	Q9VWG1	FBgn0031037	CG14207	CG14207	FBgn0031037	1.28238	7.1056	0.629086	0.052194	4.11226	6.19e-47	2.13e-44	YES
634	Q9Y166	FBgn0027610	Dic1	CG8790	FBgn0027610	0.141857	0.168307	0.0126605	0.721344	-0.59353	0.0531775	0.167886	YES
635	E2QCZ3	FBgn0286828	dind	CG7705	FBgn0286828	0.417346	1.33055	0.114736	0.38252	1.33093	4.64e-07	7.47e-06	YES
636	Q9VFQ9	FBgn0000454	Dip-B	CG9285	FBgn0000454	0.360928	0.597103	0.0378191	0.435584	0.27912	0.335668	0.576418	YES
637	Q9VG79	FBgn0000455	Dip-C	CG5663	FBgn0000455	0.633665	2.04018	0.177038	0.232453	0.251935	0.444113	0.678609	YES
638	Q9VC93	FBgn0039183	Dis3	CG6413	FBgn0039183	1.28074	2.64116	0.266836	0.0523914	0.0123948	0.977641	0.990307	YES
639	Q9W0T7	FBgn0035111	Dis3l2	CG16940	FBgn0035111	1.0318	2.46391	0.250394	0.0929386	0.22387	0.501405	0.727149	YES
640	Q9VA37	FBgn0039802	dj-1beta	CG1349	FBgn0039802	0.815646	-1.27019	-0.0861605	0.152881	-0.460162	0.0560363	0.174762	YES
641	P15330	FBgn0260632	dl	CG6667	FBgn0260632	0.69222	-0.916543	-0.0663394	0.203133	1.43565	6.04e-09	1.32e-07	YES
642	Q94524	FBgn0024432	Dlc90F	CG12363	FBgn0024432	0.824585	-1.07304	-0.0741877	0.149767	1.19838	3.49e-07	5.74e-06	YES
643	P31007-8	FBgn0001624	dlg1	CG1725	FBgn0001624	0.653865	-0.617563	-0.0390517	0.221888	1.06806	2.68e-06	3.71e-05	YES
644	P31007-3	FBgn0001624	dlg1	CG1725	FBgn0001624	1.5079	-1.98382	-0.15867	0.0310529	1.06806	2.68e-06	3.71e-05	YES	YES
645	Q9VZ20	FBgn0030276	Dlic	CG1938	FBgn0030276	1.06797	2.43671	0.185321	0.0855122	1.82316	8.23e-18	3.92e-16	YES
646	Q9Y112	FBgn0027552	CG10863	CG10863	FBgn0027552	0.0163488	0.0595997	0.00414976	0.963055	-0.348505	0.151893	0.348496	YES
647	M9PDX4	FBgn0035270	CG13933	CG13933	FBgn0035270	3.35558	2.95265	0.248347	0.000440986	0.483502	0.0988201	0.260124	YES	YES
648	Q0E9B5	FBgn0033713	CG8841	CG8841	FBgn0033713	4.84484	-4.46682	-0.426106	1.43e-05	-0.382249	0.445243	0.679477	YES	YES
649	Q9VLN6	FBgn0032026	CG7627	CG7627	FBgn0032026	0.0126018	-0.0365721	-0.00296302	0.9714	0.439317	0.165003	0.367538	YES
650	Q9VI65	FBgn0037473	CG10068	CG10068	FBgn0037473	1.27259	-3.10979	-0.276256	0.0533835	0.00440247	0.986983	0.993235	YES
651	Q9VRZ7	FBgn0035722	CG10075	CG10075	FBgn0035722	2.69948	-1.87618	-0.123369	0.00199767	-1.09035	0.000693483	0.00519489	YES	YES
652	Q9VI64	FBgn0037472	CG10098	CG10098	FBgn0037472	0.370242	-1.92181	-0.145371	0.426342	0.0943063	0.828838	0.922355	YES
653	Q9VIU8	FBgn0032798	CG10132	CG10132	FBgn0032798	0.788826	-2.05255	-0.1521	0.16262	-1.21863	4.25e-06	5.65e-05	YES
654	Q9VCK6	FBgn0039094	CG10184	CG10184	FBgn0039094	4.60983	-6.8384	-0.44042	2.46e-05	0.291249	0.323965	0.565638	YES	YES
655	Q9VIV6	FBgn0032790	CG10194	CG10194	FBgn0032790	0.257513	-1.05996	-0.0818575	0.552697	-0.885213	0.0849359	0.234817	YES
656	Q9I7M3	FBgn0032783	CG10237	CG10237	FBgn0032783	0.71609	-0.83137	-0.0602389	0.192269	0.351031	0.332376	0.57332	YES
657	Q9VJ74	FBgn0032690	CG10333	CG10333	FBgn0032690	0.912487	-3.25006	-0.252806	0.122324	-0.218795	0.528086	0.744167	YES
658	Q9VJ60	FBgn0032703	CG10343	CG10343	FBgn0032703	3.08155	4.07447	0.376126	0.000828802	-0.360406	0.283786	0.523862	YES	YES
659	Q9VTN9	FBgn0036208	CG10361	CG10361	FBgn0036208	0.111854	-0.20314	-0.0152564	0.77294	-0.339178	0.744536	0.877219	YES
660	Q9VJ75	FBgn0032689	CG10413	CG10413	FBgn0032689	0.352344	-1.11465	-0.0977867	0.444279	0.333332	0.195234	0.410933	YES
661	Q9VRU1	FBgn0035679	CG10467	CG10467	FBgn0035679	0.225244	-1.22144	-0.0966838	0.595328	-0.207373	0.524238	0.741461	YES
662	Q8IPT9	FBgn0037057	CG10512	CG10512	FBgn0037057	0.271593	0.420546	0.0272513	0.535065	-1.07343	0.000525385	0.00407676	YES
663	Q9W2M4	FBgn0034583	CG10527	CG10527	FBgn0034583	0.0805818	-0.106241	-0.00599046	0.83065	2.37228	1.07e-23	9.34e-22	YES
664	Q9VBS7	FBgn0039321	CG10550	CG10550	FBgn0039321	0.148659	0.279548	0.0230714	0.710135	-0.34058	0.151751	0.348411	YES
665	Q961Q8	FBgn0039326	CG10562	CG10562	FBgn0039326	0.297229	-1.64305	-0.142193	0.504395	-0.872719	0.000306578	0.0026024	YES
666	Q9VP77	FBgn0037051	CG10565	CG10565	FBgn0037051	0.784577	-3.30082	-0.271506	0.164219	0.364367	0.111891	0.282594	YES
667	Q9VJ32	FBgn0032726	CG10621	CG10621	FBgn0032726	1.28139	4.39164	0.419882	0.0523126	0.136112	0.679988	0.842113	YES
668	Q9VJ31	FBgn0032727	CG10623	CG10623	FBgn0032727	0.309103	2.11317	0.183519	0.490792	-0.642254	0.01704	0.0718957	YES
669	Q9VRJ4	FBgn0035588	Dhrs4	CG10672	FBgn0035588	0.371883	-0.456701	-0.0291401	0.424734	0.134856	0.62526	0.808476	YES
670	Q9VN12	FBgn0037238	CG1090	CG1090	FBgn0037238	0.64544	-2.93229	-0.224089	0.226235	-2.60499	3.34e-08	6.54e-07	YES
671	Q8SZ15	FBgn0034307	CG10914	CG10914	FBgn0034307	0.903959	-0.769944	-0.0591507	0.12475	0.15642	0.791566	0.903718	YES
672	Q7K1R6	FBgn0034312	CG10916	CG10916	FBgn0034312	0.292135	1.57154	0.143494	0.510346	0.633949	0.0889218	0.242158	YES
673	Q7JW12	FBgn0034455	CG11007	CG11007	FBgn0034455	0.0956761	-0.14688	-0.0110022	0.802276	0.805539	0.113348	0.28438	YES
674	Q9VI53	FBgn0037465	CG1105	CG1105	FBgn0037465	0.466937	-0.97328	-0.0644218	0.341242	0.658709	0.0330225	0.117831	YES
675	Q4QQ12	FBgn0034535	CG11110	CG11110	FBgn0034535	1.71127	-0.884888	-0.069405	0.0194416	-1.16872	0.00586444	0.0305344	YES	YES
676	Q9VY92	FBgn0030519	CG11151	CG11151	FBgn0030519	1.34766	0.744569	0.0434427	0.0449093	0.589761	0.0196536	0.0803815	YES	YES
677	Q7K0F7	FBgn0034500	CG11200	CG11200	FBgn0034500	0.460025	2.20699	0.203782	0.346717	0.926092	0.000401788	0.00327985	YES
678	M9NDG8	FBgn0031860	Daao2	CG11236	FBgn0031860	0.4852	2.06598	0.191924	0.32719	-1.39113	0.0139644	0.0615937	YES
679	Q9VU35	FBgn0036334	CG11267	CG11267	FBgn0036334	1.11011	-1.27693	-0.0667713	0.0776051	-0.422129	0.20569	0.42531	YES
680	Q9VP52	FBgn0037070	CG11309	CG11309	FBgn0037070	0.915571	-1.13329	-0.0818356	0.121459	0.266389	0.332717	0.573446	YES
682	Q9V9X4	FBgn0039849	CG11334	CG11334	FBgn0039849	0.849894	-1.66618	-0.121913	0.141288	-0.92654	0.00775085	0.0382875	YES
683	Q9W299	FBgn0034688	CG11474	CG11474	FBgn0034688	1.10773	-3.20112	-0.281683	0.0780309	-0.418503	0.12923	0.311422	YES
684	Q9VPN3	FBgn0031247	CG11562	CG11562	FBgn0031247	2.16173	-2.18745	-0.140984	0.0068908	-1.61339	5.75e-07	9.1e-06	YES	YES
685	Q9VXQ8	FBgn0030678	CG11679	CG11679	FBgn0030678	1.34052	-3.64434	-0.27825	0.0456545	0.245533	0.615288	0.802273	YES	YES
686	Q9VYX5	FBgn0030311	CG11699	CG11699	FBgn0030311	1.31047	-4.36385	-0.327438	0.0489253	-0.822867	0.00090982	0.00653191	YES	YES
687	Q9VHQ5	FBgn0037592	CG11737	CG11737	FBgn0037592	0.0150781	0.12239	0.00928547	0.965877	0.0081663	0.982348	0.99161	YES
688	Q9VC06	FBgn0039252	CG11771	CG11771	FBgn0039252	1.68715	-1.5812	-0.0957041	0.0205519	-0.442585	0.068821	0.203195	YES	YES
689	Q8SWX6	FBgn0039265	CG11790	CG11790	FBgn0039265	0.696265	-0.969473	-0.0680536	0.20125	-0.359667	0.297663	0.538689	YES
690	Q9VTB3	FBgn0036099	CG11811	CG11811	FBgn0036099	0.054222	-0.104071	-0.00712419	0.882629	-0.264609	0.511622	0.732345	YES
691	Q9VPR2	FBgn0031264	CG11835	CG11835	FBgn0031264	0.00717685	0.0143968	0.000882347	0.98361	0.876096	0.00307651	0.0179409	YES
692	Q9VBU6	FBgn0039303	CG11857	CG11857	FBgn0039303	0.0790359	0.1691	0.0117392	0.833612	0.285952	0.265759	0.502023	YES
693	Q9VBT2	FBgn0039316	CG11893	CG11893	FBgn0039316	0.136833	1.00387	0.0757532	0.729738	6.98732	7.61e-21	5.04e-19	YES
694	Q8INP9	FBgn0037652	CG11980	CG11980	FBgn0037652	1.75747	-1.83723	-0.13214	0.0174795	0.113886	0.74639	0.877848	YES	YES
695	Q8T0T6	FBgn0037386	CG1208	CG1208	FBgn0037386	0.051418	0.439185	0.0351133	0.888346	-0.772817	0.011867	0.0540331	YES
696	M9PDN3	FBgn0035241	CG12105	CG12105	FBgn0035241	0.0746446	0.31004	0.0274458	0.842084	-2.28486	1.81e-13	6.39e-12	YES
697	Q9VEC2	FBgn0038577	CG12321	CG12321	FBgn0038577	1.25711	4.41579	0.421884	0.055321	2.04087	1.36e-14	5.24e-13	YES
698	Q8I725	FBgn0037370	CG1236	CG1236	FBgn0037370	0.743739	0.580339	0.0380849	0.18041	-0.808	0.0162835	0.0694651	YES
699	Q9VMR6	FBgn0031703	Acsf2	CG12512	FBgn0031703	0.122936	-0.927852	-0.0776724	0.753467	-0.834799	0.0139848	0.0616561	YES
700	Q8IQ25	FBgn0031190	CG12576	CG12576	FBgn0031190	1.67125	-6.57802	-0.534294	0.0213179	0.124521	0.600199	0.793394	YES	YES
701	A0A0B4KFP1	FBgn0037796	CG12814	CG12814	FBgn0037796	0.400969	1.68756	0.158319	0.39722	-0.0162295	0.948284	0.978092	YES
702	Q9W114	FBgn0040666	CG12848	CG12848	FBgn0040666	1.57083	-1.31397	-0.0864717	0.0268641	-1.58082	1.37e-06	2.03e-05	YES	YES
703	Q7JW07	FBgn0033547	CG12935	CG12935	FBgn0033547	1.93993	-1.41816	-0.0943261	0.0114834	-1.25413	0.0208288	0.0838514	YES	YES
704	Q4V429	FBgn0040751	CG13018	CG13018	FBgn0040751	1.26519	5.94605	0.543386	0.0543016	-2.04113	0.00104582	0.00736567	YES
705	Q9VV95	FBgn0036656	CG13026	CG13026	FBgn0036656	0.875958	-1.0427	-0.0594292	0.133058	0.08779	0.781207	0.897757	YES
706	Q9VV18	FBgn0036594	CG13047	CG13047	FBgn0036594	0.229739	-1.80094	-0.123819	0.589198	0.459026	0.665998	0.833893	YES
707	Q9VV17	FBgn0036593	CG13048	CG13048	FBgn0036593	1.31073	-0.863013	-0.0502137	0.0488959	1.07746	0.278026	0.517606	YES	YES
708	Q9VV13	FBgn0036590	CG13065	CG13065	FBgn0036590	1.60812	-8.17824	-0.622382	0.0246534	-2.28996	0.000811245	0.00594809	YES	YES
709	Q9VZF1	FBgn0035519	CG1309	CG1309	FBgn0035519	1.41055	-1.17557	-0.0856848	0.0388552	-0.00137867	0.996347	0.998043	YES	YES
710	Q8MRQ1	FBgn0032156	CG13124	CG13124	FBgn0032156	1.23875	3.84335	0.373667	0.0577099	1.58193	2.69e-14	1.01e-12	YES
711	Q9VL60	FBgn0032168	CG13126	CG13126	FBgn0032168	1.27788	-4.33697	-0.335975	0.0527374	-0.935263	0.0226267	0.089154	YES
712	Q9VKU4	FBgn0032260	CG13144	CG13144	FBgn0032260	1.02531	-1.34845	-0.0847112	0.0943392	-1.85983	1.36e-07	2.41e-06	YES
713	Q6NP72	FBgn0033608	CG13220	CG13220	FBgn0033608	1.72954	-1.32308	-0.0706794	0.0186404	-0.947961	0.000117729	0.00113326	YES	YES
714	Q9VRT6	FBgn0035674	CG13295	CG13295	FBgn0035674	0.237398	0.471462	0.032263	0.578898	-0.913424	0.00533879	0.0283451	YES
715	Q7JZZ3	FBgn0033787	CG13321	CG13321	FBgn0033787	0.220869	-0.747053	-0.0484895	0.601354	0.0802507	0.819978	0.918551	YES
716	Q8MSR2	FBgn0032036	CG13384	CG13384	FBgn0032036	0.846691	2.63141	0.213357	0.142334	0.115618	0.653676	0.827387	YES
717	Q9VLM7	FBgn0032033	CG13392	CG13392	FBgn0032033	1.89801	-1.98621	-0.128224	0.012647	-1.30514	0.0380801	0.131015	YES	YES
718	Q9VLL4	FBgn0032042	CG13398	CG13398	FBgn0032042	0.990076	-1.10752	-0.076188	0.102311	-0.194842	0.630717	0.811757	YES
719	Q9VUL2	FBgn0036479	CG13458	CG13458	FBgn0036479	0.932661	2.27122	0.1796	0.116772	1.16553	5.37e-06	7e-05	YES
720	Q9VC65	FBgn0039205	CG13623	CG13623	FBgn0039205	1.30638	-1.48244	-0.101958	0.0493873	-0.767433	0.0110522	0.0511613	YES	YES
721	A1Z843	FBgn0033482	CG1371	CG1371	FBgn0033482	0.0100752	-0.0142018	-0.000974086	0.977068	0.0712073	0.818354	0.918073	YES
722	Q9VLY3	FBgn0031937	CG13795	CG13795	FBgn0031937	3.63213	5.43086	0.503612	0.000233273	0.452736	0.274826	0.513529	YES	YES
723	Q9VD14	FBgn0038961	CG13850	CG13850	FBgn0038961	1.10475	-1.2151	-0.0715424	0.0785684	-0.906174	0.001286	0.00871383	YES
724	Q9W0M4	FBgn0035165	CG13887	CG13887	FBgn0035165	0.676067	0.842685	0.051301	0.21083	2.35796	6.52e-23	5.1e-21	YES
725	Q9W0L6	FBgn0035173	CG13907	CG13907	FBgn0035173	0.858346	-1.33709	-0.0940601	0.138565	-0.154966	0.51167	0.732345	YES
726	Q9VVZ4	FBgn0036870	CG14095	CG14095	FBgn0036870	0.63809	-0.81283	-0.0528648	0.230097	0.389151	0.718407	0.863508	YES
727	Q9VU75	FBgn0036364	CG14109	CG14109	FBgn0036364	0.838907	1.05499	0.0669009	0.144908	4.4672	4.64e-72	3.57e-69	YES
728	Q9VTP1	FBgn0036210	CG14130	CG14130	FBgn0036210	0.300497	-0.713732	-0.0501209	0.500614	-0.58323	0.080515	0.226789	YES
729	Q9W4R8	FBgn0029665	CG14270	CG14270	FBgn0029665	0.800769	-3.40386	-0.251385	0.158209	-0.168996	0.587354	0.786325	YES
730	A8JV22	FBgn0030038	CG1440	CG1440	FBgn0030038	0.492124	-0.700301	-0.0465682	0.322015	0.916467	3.96e-05	0.000433634	YES
731	Q8SXQ5	FBgn0030584	CG14407	CG14407	FBgn0030584	0.0606463	-0.104042	-0.00592776	0.869668	0.118568	0.602547	0.794845	YES
733	Q4QPR8	FBgn0034248	CG14483	CG14483	FBgn0034248	0.496218	-0.866147	-0.0506248	0.318994	-0.764754	0.000483615	0.00380804	YES
735	Q9VND4	FBgn0037340	CG14671	CG14671	FBgn0037340	0.382632	-0.521466	-0.0406614	0.414351	-0.233579	0.472931	0.704539	YES
736	Q9VGY8	FBgn0037819	Phyhd1	CG14688	FBgn0037819	3.58512	9.62781	0.799585	0.000259946	5.23997	9.05e-81	1.13e-77	YES	YES
737	Q9VGK3	FBgn0037930	CG14715	CG14715	FBgn0037930	0.499633	-0.999154	-0.0712619	0.316495	0.0626557	0.909815	0.960084	YES
738	A1Z7G2	FBgn0033307	CG14752	CG14752	FBgn0033307	1.53904	-0.827729	-0.0545728	0.028904	-0.514815	0.527257	0.743966	YES	YES
739	Q7K2X5	FBgn0033250	CG14762	CG14762	FBgn0033250	0.349048	-1.96518	-0.143355	0.447664	-1.18543	0.00109382	0.00764836	YES
740	Q9W591	FBgn0027793	CG14787	CG14787	FBgn0027793	0.950167	3.40505	0.262407	0.112159	0.509388	0.79881	0.907125	YES
741	O96824	FBgn0026090	Lamtor5	CG14812	FBgn0026090	0.459734	2.8345	0.248032	0.346949	0.830363	0.00752332	0.0373682	YES
742	Q9VZQ7	FBgn0035439	CG14961	CG14961	FBgn0035439	1.53073	4.15142	0.336051	0.0294626	0.959765	0.01745	0.0734087	YES	YES
743	Q9VZT8	FBgn0035410	MnM	CG14964	FBgn0035410	0.603505	-0.691207	-0.0477957	0.249169	1.16535	4.79e-08	9.18e-07	YES
744	Q9VZF6	FBgn0035515	CG14997	CG14997	FBgn0035515	1.50379	-2.02423	-0.135081	0.0313482	-0.259107	0.357631	0.598624	YES	YES
745	Q9VZE2	FBgn0035528	CG15012	CG15012	FBgn0035528	0.244166	0.497931	0.0355876	0.569946	1.34268	7.72e-08	1.42e-06	YES
746	Q9V8M5	FBgn0034390	CG15093	CG15093	FBgn0034390	0.626679	-0.690454	-0.0438371	0.236223	-1.08048	0.00250745	0.0151996	YES
747	A0A0B4LFU6	FBgn0034417	CG15117	CG15117	FBgn0034417	0.0601911	0.346677	0.0304805	0.87058	0.380972	0.396072	0.635442	YES
748	A1Z814	FBgn0033463	CG1513	CG1513	FBgn0033463	1.35434	4.39133	0.372605	0.0442245	-0.229697	0.383841	0.623616	YES	YES
749	Q9VZ71	FBgn0030234	CG15211	CG15211	FBgn0030234	0.294925	-0.861629	-0.0535242	0.507078	-0.15153	0.773587	0.89328	YES
750	Q9VRD4	FBgn0031143	CG1532	CG1532	FBgn0031143	1.09392	-1.85294	-0.129883	0.0805534	-0.635482	0.0130489	0.0582173	YES
751	Q9W3F3	FBgn0030040	CG15347	CG15347	FBgn0030040	0.0190856	-0.151947	-0.0126777	0.957005	-0.190154	0.539983	0.752931	YES
752	Q9W370	FBgn0030105	CG15369	CG15369	FBgn0030105	1.18887	4.99131	0.402281	0.0647335	-0.766104	0.708849	NA	YES
754	Q9VRF3	FBgn0031161	CG15445	CG15445	FBgn0031161	0.892134	2.00902	0.207319	0.128193	1.99807	1.6e-09	3.75e-08	YES
755	Q8MKL4	FBgn0034194	CG15611	CG15611	FBgn0034194	1.07411	-1.51056	-0.102233	0.0843123	1.32707	8.13e-07	1.26e-05	YES
756	A1ZAJ7	FBgn0034159	CG15615	CG15615	FBgn0034159	0.267782	-1.44037	-0.127428	0.539781	0.727358	0.553623	0.763596	YES
757	Q9W2M9	FBgn0034578	CG15653	CG15653	FBgn0034578	0.0796344	0.113029	0.00706322	0.832464	-2.15618	0.00106387	0.00747002	YES
758	Q7JR82	FBgn0034095	CG15701	CG15701	FBgn0034095	1.12609	-1.0399	-0.0648622	0.0748021	1.61041	0.0303699	0.110691	YES
759	Q9VYG8	FBgn0030451	CG15717	CG15717	FBgn0030451	0.384955	2.20305	0.196335	0.41214	-1.55661	0.294459	0.535531	YES
760	Q4QPU3	FBgn0033085	CG15908	CG15908	FBgn0033085	0.217124	-0.645676	-0.0421694	0.606563	-1.71499	3.65e-06	4.92e-05	YES
761	Q95TK5	FBgn0039854	CG1635	CG1635	FBgn0039854	0.17912	0.263993	0.0171692	0.662034	0.732845	0.0223476	0.0884087	YES
762	Q9VZ58	FBgn0030245	CG1637	CG1637	FBgn0030245	0.300807	0.30677	0.0220516	0.500256	-0.390177	0.090077	0.24391	YES
763	Q7K2P3	FBgn0033446	CG1648	CG1648	FBgn0033446	0.745992	-0.858648	-0.0505219	0.179477	0.696019	0.00466053	0.0253367	YES
764	Q9VX84	FBgn0030816	CG16700	CG16700	FBgn0030816	0.58493	-1.13113	-0.0830791	0.260058	-0.345092	0.245586	0.477039	YES
765	Q9VYD5	FBgn0030482	CG1673	CG1673	FBgn0030482	0.851863	-2.86523	-0.250801	0.140649	-0.499686	0.168322	0.372509	YES
766	H9XVM8	FBgn0039897	CG1674	CG1674	FBgn0039897	1.03711	-1.1811	-0.067652	0.0918099	0.278326	0.173056	0.37973	YES
767	Q9V4C1	FBgn0039897	CG1674	CG1674	FBgn0039897	0.958561	-1.40918	-0.10549	0.110012	0.278326	0.173056	0.37973	YES
768	Q9W1F2	FBgn0034940	CG16787	CG16787	FBgn0034940	1.69121	-2.12454	-0.139249	0.0203604	-0.893659	0.00301578	0.0176709	YES	YES
769	Q9VK00	FBgn0032505	CG16826	CG16826	FBgn0032505	0.0479881	-0.244994	-0.0171866	0.895389	-2.05046	0.0267059	0.100934	YES
770	A1ZBR1	FBgn0034480	CG16898	CG16898	FBgn0034480	1.08907	-3.69275	-0.308832	0.0814566	-0.738064	0.267156	0.503996	YES
771	Q9VKD9	FBgn0032387	CG16965	CG16965	FBgn0032387	2.45199	3.82797	0.35766	0.0035319	-0.478906	0.343784	0.585726	YES	YES
772	Q9VZZ5	FBgn0035356	CG16986	CG16986	FBgn0035356	0.87168	-1.11824	-0.0672042	0.134375	-0.57937	0.0175598	0.0737272	YES
773	Q9VCR9	FBgn0039043	CG17121	CG17121	FBgn0039043	0.727773	-1.42987	-0.108421	0.187166	-0.455772	0.139314	0.329254	YES
774	Q9VKQ2	FBgn0032299	CG17127	CG17127	FBgn0032299	0.71467	-1.217	-0.0747544	0.192899	1.51692	0.25665	0.490744	YES
775	Q8IPZ3	FBgn0031500	CG17221	CG17221	FBgn0031500	2.88749	-2.11094	-0.138345	0.0012957	-0.793859	0.00909506	0.0434479	YES	YES
776	Q9VDI5	FBgn0038829	CG17271	CG17271	FBgn0038829	0.326346	0.457315	0.0312838	0.471687	0.0771645	0.813001	0.915964	YES
778	Q9VEV7	FBgn0038424	Fntb	CG17565	FBgn0038424	0.537701	2.19381	0.172199	0.289934	1.09097	0.00193752	0.0122571	YES
779	Q9VQR9	FBgn0031544	CG17593	CG17593	FBgn0031544	0.0787197	-0.145309	-0.010711	0.834219	0.501078	0.075514	0.216174	YES
780	Q9VJ44	FBgn0032715	CG17597	CG17597	FBgn0032715	2.21503	2.86872	0.210772	0.00609494	-0.23095	0.462824	0.695383	YES	YES
781	Q7PLE6	FBgn0039993	CG17691	CG17691	FBgn0039993	0.00542379	-0.0384711	-0.00325512	0.987589	-1.39061	1.12e-10	3.02e-09	YES
782	Q5LJR0	FBgn0041004	CG17715	CG17715	FBgn0041004	0.410179	2.65984	0.230569	0.388885	0.168816	0.595446	0.790558	YES
783	Q8INK7	FBgn0037890	CG17734	CG17734	FBgn0037890	1.80864	-10.5788	-0.751634	0.0155368	-1.10366	2.96e-05	0.000334311	YES	YES
784	Q9V9W4	FBgn0039856	CG1774	CG1774	FBgn0039856	3.24047	-2.52808	-0.159994	0.000574819	-1.99982	2.12e-11	6.03e-10	YES	YES
785	Q7K2L7	FBgn0033529	CG17765	CG17765	FBgn0033529	0.554219	2.49095	0.197243	0.279114	-0.157676	0.639177	0.817159	YES
786	Q9W513	FBgn0040899	CG17776	CG17776	FBgn0040899	0.576553	-1.54612	-0.0974668	0.265123	-0.863148	0.00664985	0.0337997	YES
787	A0A0B4KFF3	FBgn0037525	CG17816	CG17816	FBgn0037525	0.594268	-2.8854	-0.239013	0.254526	-1.68201	2.2e-06	3.12e-05	YES
788	Q9VJJ1	FBgn0032595	CG17996	CG17996	FBgn0032595	1.06347	-4.8768	-0.338906	0.0864023	-0.530966	0.0330773	0.117974	YES
789	A1Z8D3	FBgn0061356	Hao	CG18003	FBgn0061356	0.241192	0.298707	0.0212355	0.573863	-1.43517	0.00434167	0.023822	YES
790	Q9VVV6	FBgn0036837	CG18135	CG18135	FBgn0036837	1.99964	5.52663	0.463906	0.0100083	0.520773	0.0969396	0.257477	YES	YES
791	Q9VT38	FBgn0036035	CG18178	CG18178	FBgn0036035	1.41567	-6.68423	-0.531008	0.0384	0.645977	0.249839	0.482504	YES	YES
792	Q9VYL5	FBgn0030403	CG1824	CG1824	FBgn0030403	1.80884	-1.97181	-0.133112	0.0155297	-0.874497	0.00260204	0.0156592	YES	YES
794	M9PCS5	FBgn0031869	CG18304	CG18304	FBgn0031869	0.000934284	0.00178194	0.000120043	0.997851	-0.232837	0.274321	0.512968	YES
795	A1Z6W6	FBgn0033154	CG1850	CG1850	FBgn0033154	1.1035	-1.9791	-0.148949	0.0787959	2.8246	0.344084	NA	YES
796	Q9VC87	FBgn0039189	CG18528	CG18528	FBgn0039189	0.809689	-0.81811	-0.057449	0.154993	-0.292466	0.496631	0.723728	YES
797	Q9VGF3	FBgn0037973	CG18547	CG18547	FBgn0037973	0.248726	1.49574	0.114069	0.563994	-0.345588	0.24741	0.479331	YES
798	Q7K1M4	FBgn0033434	CG1902	CG1902	FBgn0033434	0.972356	3.18004	0.250883	0.106572	-0.207458	0.496588	0.723728	YES
799	Q9VAJ9	FBgn0039674	CG1907	CG1907	FBgn0039674	0.168536	-0.503135	-0.0316067	0.678365	-1.14684	0.000368935	0.00305401	YES
800	Q9VI56	FBgn0037468	CG1943	CG1943	FBgn0037468	1.24692	4.29635	0.411956	0.0566341	0.842019	0.00151828	0.0100363	YES
801	Q9VA97	FBgn0039751	CG1983	CG1983	FBgn0039751	1.26136	4.06586	0.392601	0.0547822	0.673208	0.0343572	0.121329	YES
802	Q9W3C3	FBgn0030060	CG2004	CG2004	FBgn0030060	1.0441	2.48018	0.218072	0.0903433	-0.0795274	0.823807	0.920776	YES
803	Q24050	FBgn0015359	CG2034	CG2034	FBgn0015359	1.60189	4.14034	0.36321	0.02501	0.143241	0.65898	0.829986	YES	YES
804	Q9W3R8	FBgn0029942	CG2059	CG2059	FBgn0029942	1.21904	-3.2489	-0.219985	0.0603893	-0.907638	0.000611319	0.00464899	YES
805	A1Z729	FBgn0033205	CG2064	CG2064	FBgn0033205	4.10712	5.32733	0.495485	7.81e-05	1.9071	9.36e-06	0.000117826	YES	YES
806	Q9VZ34	FBgn0030263	CG2076	CG2076	FBgn0030263	0.787693	-2.86107	-0.203014	0.163045	0.414714	0.0517689	0.164634	YES
807	Q9VNH2	FBgn0037369	CG2100	CG2100	FBgn0037369	0.79431	-0.822108	-0.0632266	0.160579	0.0868488	0.81843	0.918073	YES
808	Q9VZ49	FBgn0030251	CG2145	CG2145	FBgn0030251	1.8332	1.70658	0.113703	0.0146826	0.223202	0.465529	0.69798	YES	YES
809	Q9VYH3	FBgn0030447	CG2200	CG2200	FBgn0030447	0.19921	-0.425379	-0.0342644	0.632106	-0.214904	0.606208	0.796844	YES
810	Q9W3L4	FBgn0029990	CG2233	CG2233	FBgn0029990	0.085368	0.0962075	0.00630999	0.821546	-0.602734	0.0182987	0.0759259	YES
811	A0A0B4KHW7	FBgn0039790	CG2246	CG2246	FBgn0039790	0.0423976	-0.230971	-0.0211993	0.90699	-0.415433	0.145583	0.33862	YES
812	Q9W3K6	FBgn0029997	CG2258	CG2258	FBgn0029997	0.680856	-1.71823	-0.152953	0.208518	0.193257	0.635026	0.814419	YES
813	Q9VHX4	FBgn0037537	CG2767	CG2767	FBgn0037537	0.307902	0.366567	0.0249965	0.492151	-0.526732	0.0774999	0.219971	YES
814	O76206	FBgn0014930	CG2846	CG2846	FBgn0014930	0.252356	-0.355641	-0.0274382	0.559299	-0.574865	0.128481	0.310633	YES
815	Q9W227	FBgn0034753	CG2852	CG2852	FBgn0034753	0.226491	-0.424422	-0.0250438	0.593621	-0.368585	0.160017	0.361175	YES
816	A1Z9M5	FBgn0050069	Sdb	CG30069	FBgn0050069	0.856349	2.55277	0.253736	0.139204	0.664208	0.0123102	0.0556209	YES
818	Q6NLJ9	FBgn0050109	CG30109	CG30109	FBgn0050109	1.27467	-1.04065	-0.0768081	0.0531293	0.662643	0.268458	0.505024	YES
819	A1Z7B8	FBgn0050373	CG30373	CG30373	FBgn0050373	2.75357	-1.61536	-0.0957167	0.0017637	-0.73545	0.00612449	0.0316274	YES	YES
821	Q9VFP0	FBgn0038195	CG3061	CG3061	FBgn0038195	1.30843	4.8743	0.40219	0.0491551	0.443321	0.0704013	0.206373	YES	YES
822	Q9V9E3	FBgn0033005	CG3107	CG3107	FBgn0033005	0.867863	-0.820855	-0.053199	0.135562	0.856069	0.000135202	0.00128256	YES
823	Q9VB96	FBgn0051075	CG31075	CG31075	FBgn0051075	0.0187127	-0.0328406	-0.00206093	0.957828	-0.175951	0.533	0.748033	YES
824	Q9VBS6	FBgn0051087	CG31087	CG31087	FBgn0051087	0.867742	-3.19342	-0.215348	0.135599	-3.33041	0.00264578	0.0158462	YES
825	Q8IN49	FBgn0051195	CG31195	CG31195	FBgn0051195	0.866007	-2.59852	-0.218654	0.136142	0.240814	0.43194	0.666593	YES
826	Q8IPP8	FBgn0051548	CG31548	CG31548	FBgn0051548	0.847116	-1.36376	-0.0902488	0.142195	-0.626691	0.144089	0.336689	YES
827	Q9VQF1	FBgn0031449	CG31689	CG31689	FBgn0031449	0.285917	-0.294717	-0.0272891	0.517706	1.02899	8.44e-05	0.000848509	YES
828	Q9VKG4	FBgn0028490	CG31705	CG31705	FBgn0028490	1.24888	3.33914	0.329821	0.0563798	-0.619004	0.0154388	0.0667723	YES
829	Q9VJ68	FBgn0086909	CG31751	CG31751	FBgn0086909	0.917053	-3.04652	-0.242677	0.121045	-0.65878	0.0208143	0.0838269	YES
830	Q9VQ39	FBgn0031360	CG31937	CG31937	FBgn0031360	1.01104	-4.52913	-0.350883	0.0974905	-0.338844	0.229382	0.456847	YES
831	Q9VPK3	FBgn0051974	CG31974	CG31974	FBgn0051974	0.115234	0.217528	0.0159866	0.766948	-0.522955	0.0746637	0.214965	YES
832	Q9VTE1	FBgn0052069	CG32069	CG32069	FBgn0052069	0.420115	2.30713	0.170438	0.380089	0.219282	0.677593	0.840212	YES
833	Q8IQJ5	FBgn0052121	CG32121	CG32121	FBgn0052121	0.711565	2.45851	0.232819	0.194283	0.334475	0.183003	0.394293	YES
834	Q9W3Y3	FBgn0029882	CG3226	CG3226	FBgn0029882	0.406689	0.584626	0.0411341	0.392022	0.761334	0.0511858	0.163299	YES
835	Q8IRD0	FBgn0052267	CG32267	CG32267	FBgn0052267	0.676432	-0.501562	-0.029682	0.210653	-0.719561	0.0998203	0.262274	YES
836	Q9VWJ3	FBgn0052536	CG32536	CG32536	FBgn0052536	1.69813	-1.42539	-0.0980889	0.0200388	1.61003	0.535232	NA	YES	YES
837	Q9V9M8	FBgn0032986	CG3262	CG3262	FBgn0032986	0.616233	-0.780546	-0.057657	0.241973	-0.757069	0.00455768	0.0248574	YES
838	Q8IR72	FBgn0052638	CG32638	CG32638	FBgn0052638	1.46716	5.50075	0.447206	0.0341068	0.174709	0.601011	0.793943	YES	YES
839	Q29QY7	FBgn0053170	CG33170	CG33170	FBgn0053170	0.291213	-0.66729	-0.0389116	0.511431	-0.721505	0.000811749	0.00594809	YES
840	Q7KUE6	FBgn0053493	CG33493	CG33493	FBgn0053493	1.30398	-1.05665	-0.0570911	0.0496618	-0.648101	0.147404	0.341724	YES	YES
841	Q9VRR4	FBgn0053523	CG33523	CG33523	FBgn0053523	1.08833	1.94563	0.136494	0.0815964	0.163844	0.550638	0.761295	YES
842	Q8MLP3	FBgn0034997	CG3376	CG3376	FBgn0034997	0.56144	1.77416	0.17314	0.274511	-0.380742	0.27297	0.511099	YES
843	Q9VGF1	FBgn0037975	CG3397	CG3397	FBgn0037975	1.032	4.37067	0.35864	0.0928961	0.596427	0.457984	0.691419	YES
844	Q0KI97	FBgn0083953	CG34117	CG34117	FBgn0083953	1.70116	-1.89664	-0.122359	0.0198993	-0.589994	0.0336715	0.119498	YES	YES
845	Q0E8V7	FBgn0083968	CG34132	CG34132	FBgn0083968	1.15907	-1.09939	-0.0653676	0.0693321	-1.34879	2.64e-06	3.66e-05	YES
846	Q0KI15	FBgn0083986	CG34150	CG34150	FBgn0083986	0.781645	-1.08926	-0.0680225	0.165331	-1.24193	9.48e-05	0.000939697	YES
847	Q6IHY5	FBgn0085201	COX7AL2	CG34172	FBgn0085201	1.80981	-0.752691	-0.0357359	0.015495	-0.891006	0.000537232	0.00415504	YES	YES
848	Q6IG77	FBgn0085225	CG34196	CG34196	FBgn0085225	1.31796	-4.11859	-0.34424	0.0480881	-0.205166	0.591066	0.788297	YES	YES
849	Q6IGW6	FBgn0085229	CG34200	CG34200	FBgn0085229	0.0375958	-0.136883	-0.00878409	0.917074	-1.53887	2.95e-07	4.93e-06	YES
850	Q6IGN6	FBgn0085257	CG34228	CG34228	FBgn0085257	1.48516	-2.12209	-0.137873	0.0327218	-0.330376	0.322152	0.563554	YES	YES
851	A8DYW4	FBgn0085339	CG34310	CG34310	FBgn0085339	0.727841	-4.27854	-0.322551	0.187137	-0.258268	0.610821	0.799256	YES
852	Q8SY77	FBgn0029854	CG3566	CG3566	FBgn0029854	0.624399	0.537522	0.0325136	0.237466	-1.08899	0.00629807	0.0324234	YES
853	Q9VQB4	FBgn0031418	CG3609	CG3609	FBgn0031418	0.399626	-1.55687	-0.0993872	0.398451	-0.0824752	0.704976	0.855762	YES
854	Q9VPN1	FBgn0031245	CG3625	CG3625	FBgn0031245	0.212095	1.49001	0.131082	0.613627	-1.23445	3.12e-05	0.000350332	YES
855	Q9W4K8	FBgn0029706	CG3626	CG3626	FBgn0029706	0.280287	-0.308042	-0.0211312	0.524461	1.1153	0.000237066	0.00210146	YES
856	A0A0S0X7W8	FBgn0261444	CG3638	CG3638	FBgn0261444	0.805717	-2.00192	-0.192828	0.156416	-0.267713	0.327997	0.569795	YES
857	Q9VPT9	FBgn0031285	CG3662	CG3662	FBgn0031285	0.843688	2.58646	0.212855	0.143322	-0.509537	0.0218398	0.0870113	YES
858	Q9W127	FBgn0035044	CG3663	CG3663	FBgn0035044	1.90909	1.8634	0.129495	0.0123286	-0.0466052	0.926222	0.967098	YES	YES
859	Q9VQX6	FBgn0031590	CG3702	CG3702	FBgn0031590	0.642424	0.619835	0.0455141	0.227812	0.581318	0.0227855	0.0897079	YES
860	O76877	FBgn0024986	CG3719	CG3719	FBgn0024986	0.0508472	-0.140073	-0.00944599	0.889514	0.102095	0.654632	0.827739	YES
861	Q9W1F5	FBgn0034938	CG3803	CG3803	FBgn0034938	0.950096	-4.31822	-0.340689	0.112177	-1.43478	7.24e-05	0.000744961	YES
862	Q961K6	FBgn0035091	CG3829	CG3829	FBgn0035091	1.56193	-0.339214	-0.0245185	0.0274201	-1.25731	0.000402382	0.00328202	YES	YES
863	Q9VPU0	FBgn0031286	CG3862	CG3862	FBgn0031286	0.618341	-1.4546	-0.114734	0.240801	-0.032543	0.926741	0.967111	YES
864	Q9W1N9	FBgn0034871	CG3906	CG3906	FBgn0034871	0.165739	-0.964993	-0.0734212	0.682749	-0.124633	0.578589	0.779446	YES
865	Q9XZ19	FBgn0027524	CG3909	CG3909	FBgn0027524	4.05339	3.44639	0.339259	8.84e-05	0.672312	0.0872633	0.23898	YES	YES
866	Q9VH09	FBgn0037801	CG3999	CG3999	FBgn0037801	1.2485	4.05989	0.312465	0.0564284	-0.653974	0.214568	0.4371	YES
867	Q9VPC1	FBgn0037018	CG4042	CG4042	FBgn0037018	1.84849	-1.75166	-0.112125	0.0141744	-1.40698	0.000288262	0.00248486	YES	YES
868	Q9VGA3	FBgn0038017	CG4115	CG4115	FBgn0038017	0.751472	-1.25185	-0.0815119	0.177226	0.74246	0.0546895	0.171626	YES
869	Q9VPC2	FBgn0040634	CG4186	CG4186	FBgn0040634	2.21457	-1.55343	-0.106603	0.00610135	-1.05125	0.0107358	0.049974	YES	YES
870	O77266	FBgn0025628	CG4199	CG4199	FBgn0025628	0.262817	-0.406615	-0.0300502	0.545988	0.891149	0.00359882	0.0203831	YES
875	B7Z107	FBgn0259722	CG42376	CG42376	FBgn0259722	0.191731	-0.343958	-0.0233883	0.643086	-1.23174	3.09e-06	4.21e-05	YES
877	Q9VXG9	FBgn0030745	CG4239	CG4239	FBgn0030745	0.00695087	-0.0308164	-0.00168135	0.984122	-0.716801	0.00101121	0.00715717	YES
878	A0A6H2EGE0	FBgn0259736	CG42390	CG42390	FBgn0259736	1.27422	2.63054	0.240378	0.0531833	0.325962	0.108758	0.277727	YES
879	Q6IKC0	FBgn0259740	CG42394	CG42394	FBgn0259740	1.13001	-6.60199	-0.469201	0.0741294	-0.467348	0.181104	0.391551	YES
884	C9QP70	FBgn0263321	CG43402	CG43402	FBgn0263321	3.82838	8.11012	0.699423	0.000148463	0.192223	0.761977	0.884722	YES	YES
885	Q9VDP9	FBgn0038771	CG4390	CG4390	FBgn0038771	0.265777	-0.474949	-0.0364116	0.54228	-0.0962662	0.742431	0.875848	YES
886	B7YZH7	FBgn0265177	CG44242	CG44242	FBgn0265177	0.302511	-0.566398	-0.0310704	0.498298	-0.564284	0.0068491	0.0346191	YES
888	Q9W2J5	FBgn0265180	CG44245	CG44245	FBgn0265180	1.367	1.59436	0.115795	0.0429541	0.345749	0.137799	0.326566	YES	YES
889	Q9VDS0	FBgn0038752	CG4462	CG4462	FBgn0038752	0.141921	-1.21431	-0.0840452	0.721238	1.46455	1.14e-06	1.71e-05	YES
890	C0HK92	FBgn0266446	CG45076	CG45076	FBgn0266446	0.805161	0.86259	0.0517215	0.156617	3.72287	2.32e-27	2.73e-25	YES
891	Q9W246	FBgn0034734	CG4554	CG4554	FBgn0034734	2.43029	2.48369	0.2435	0.00371288	0.117978	0.783313	0.898854	YES	YES
892	Q9W3U0	FBgn0029924	CG4586	CG4586	FBgn0029924	0.381469	0.649133	0.0468829	0.415462	-0.998988	0.372651	0.611882	YES
893	Q9VL68	FBgn0032160	CG4598	CG4598	FBgn0032160	0.688542	-0.906491	-0.053505	0.20486	-0.427712	0.190724	0.404981	YES
894	Q9VRJ7	FBgn0035591	CG4611	CG4611	FBgn0035591	1.52584	2.92119	0.207678	0.0297961	0.329048	0.451032	0.685382	YES	YES
895	Q9W158	FBgn0035016	CG4612	CG4612	FBgn0035016	0.107922	-0.832215	-0.0688041	0.779971	0.395986	0.112589	0.283184	YES
896	Q059A4	FBgn0033808	CG4627	CG4627	FBgn0033808	0.0489079	0.126912	0.00917467	0.893495	0.281888	0.51932	0.737689	YES
897	Q9VG01	FBgn0283438	CG46280	CG46280	FBgn0283438	1.66567	-3.52047	-0.317485	0.0215941	-0.495644	0.108847	0.277772	YES	YES
899	Q9W440	FBgn0029838	CG4666	CG4666	FBgn0029838	0.28702	1.62971	0.147527	0.516393	-0.68756	0.305832	0.547152	YES
900	Q9W247	FBgn0034733	CG4752	CG4752	FBgn0034733	0.0525363	-0.117656	-0.00886593	0.886061	-1.11754	0.000154718	0.00144847	YES
901	A8JV25	FBgn0030796	CG4829	CG4829	FBgn0030796	0.395462	-1.22871	-0.107208	0.402288	-0.921708	0.0105179	0.049051	YES
902	Q9VAX8	FBgn0039566	CG4849	CG4849	FBgn0039566	0.622145	-0.697943	-0.0579599	0.238702	1.66814	0.0019586	0.0123748	YES
903	Q9VL22	FBgn0032195	Bcs1	CG4908	FBgn0032195	1.42123	-1.28701	-0.0892915	0.0379117	-0.875618	0.0405127	0.137116	YES	YES
904	Q9VL11	FBgn0032205	CG4957	CG4957	FBgn0032205	0.514977	-2.57627	-0.187959	0.305508	-0.0222314	0.94901	0.978275	YES
905	A1ZAY4	FBgn0034267	CG4984	CG4984	FBgn0034267	0.198423	0.232393	0.0146854	0.633252	1.78927	0.000542724	0.00419427	YES
906	M9NCP5	FBgn0031322	CG5001	CG5001	FBgn0031322	1.22574	3.75214	0.3258	0.0594653	2.50365	3.95e-24	3.62e-22	YES
907	Q9I7J0	FBgn0038774	CG5023	CG5023	FBgn0038774	0.489378	0.5641	0.0367789	0.324058	3.50529	2.79e-25	2.82e-23	YES
908	A8JRB8	FBgn0039358	Idh3g	CG5028	FBgn0039358	1.451	-1.11585	-0.0546364	0.0353999	-0.308694	0.268243	0.504801	YES	YES
909	A1ZAI5	FBgn0034145	CG5065	CG5065	FBgn0034145	0.356623	-0.953675	-0.0739866	0.439923	0.274593	0.361094	0.601523	YES
910	Q9VBQ5	FBgn0039341	CG5112	CG5112	FBgn0039341	0.0413532	-0.130655	-0.0103978	0.909174	-0.368496	0.301552	0.542208	YES
912	Q9VJD0	FBgn0032644	CG5131	CG5131	FBgn0032644	1.30779	-1.06304	-0.0693705	0.0492283	-1.23387	0.00148525	0.00985046	YES	YES
913	Q9VM19	FBgn0031907	CG5171	CG5171	FBgn0031907	1.01277	6.73428	0.602192	0.0971027	-0.977374	0.0113383	0.052268	YES
914	Q9V3T2	FBgn0040383	CG5254	CG5254	FBgn0040383	0.919614	1.23192	0.0918363	0.120333	-0.521911	0.194366	0.409951	YES
915	Q7JVK8	FBgn0034362	CG5323	CG5323	FBgn0034362	1.14596	-0.995118	-0.0596022	0.0714563	-0.86145	0.0612887	0.186834	YES
916	Q9VKW5	FBgn0032242	CG5355	CG5355	FBgn0032242	0.503564	-0.880581	-0.0585395	0.313643	0.469889	0.0618224	0.18806	YES
917	Q9VCZ7	FBgn0038977	CG5376	CG5376	FBgn0038977	0.506767	-2.41664	-0.17964	0.311339	-0.077341	0.77973	0.897062	YES
918	Q9VD00	FBgn0038974	CG5377	CG5377	FBgn0038974	0.735384	-1.04801	-0.0670732	0.183915	-1.20732	4.62e-05	0.000497921	YES
919	Q9VF46	FBgn0038353	CG5399	CG5399	FBgn0038353	0.077059	-0.203531	-0.0119823	0.837416	0.446304	0.17313	0.379809	YES
920	Q9VCC2	FBgn0039160	CG5510	CG5510	FBgn0039160	1.16446	3.75886	0.328632	0.068476	1.84218	8.35e-12	2.49e-10	YES
921	Q9W1K0	FBgn0034902	CG5532	CG5532	FBgn0034902	0.0017863	-0.00171264	-0.000106598	0.995895	-0.0915662	0.761761	0.88467	YES
922	Q9W1I7	FBgn0034914	CG5554	CG5554	FBgn0034914	0.538312	-0.716637	-0.0456264	0.289526	-0.0533788	0.861855	0.936979	YES
923	Q9W1H9	FBgn0034919	CG5569	CG5569	FBgn0034919	1.73478	-1.62405	-0.101539	0.018417	-0.910325	0.00113205	0.00785686	YES	YES
924	Q9VB10	FBgn0039537	Hsdl2	CG5590	FBgn0039537	0.684765	-0.817838	-0.0486518	0.20665	-0.595512	0.0301389	0.110084	YES
925	Q9W1H6	FBgn0034920	CG5597	CG5597	FBgn0034920	0.0177795	0.0371288	0.00240809	0.959888	2.12473	3.29e-17	1.51e-15	YES
926	Q9VB17	FBgn0039531	CG5611	CG5611	FBgn0039531	1.28227	3.61576	0.354041	0.0522066	-0.21251	0.702755	0.854163	YES
927	Q9VPH6	FBgn0036975	CG5618	CG5618	FBgn0036975	0.376267	1.84751	0.164822	0.420468	-0.489037	0.0984808	0.259706	YES
928	Q9VL16	FBgn0032200	CG5676	CG5676	FBgn0032200	0.78008	-0.662032	-0.0388571	0.165928	2.21596	1.16e-18	6.1e-17	YES
929	Q9VK59	FBgn0032454	CG5787	CG5787	FBgn0032454	0.226851	-0.820629	-0.0753714	0.593128	0.563778	0.106707	0.27432	YES
930	Q9VDE2	FBgn0038858	CG5793	CG5793	FBgn0038858	0.860236	-0.617177	-0.0380524	0.137964	-0.734237	0.00484951	0.0261075	YES
931	Q9VL61	FBgn0032167	CG5853	CG5853	FBgn0032167	1.24228	2.46911	0.250878	0.0572433	-0.569795	0.0269658	0.101647	YES
932	Q9VBL3	FBgn0039379	CG5886	CG5886	FBgn0039379	0.865644	-1.28138	-0.0869172	0.136256	-0.900037	0.00583129	0.0304267	YES
933	Q9VEY5	FBgn0038400	Mic26-27	CG5903	FBgn0038400	1.49785	-1.58988	-0.086491	0.0317795	-0.51365	0.0158667	0.0681226	YES	YES
934	Q4LDP7	FBgn0036211	CG5946	CG5946	FBgn0036211	0.243205	0.242889	0.0151209	0.571209	1.09569	3.35e-05	0.000373062	YES
935	Q9VM12	FBgn0031913	CG5958	CG5958	FBgn0031913	1.29622	0.981548	0.0608901	0.0505565	-0.452908	0.190197	0.404204	YES
936	Q95SI7	FBgn0038924	CG6028	CG6028	FBgn0038924	0.743556	-0.95586	-0.0613414	0.180486	-0.633868	0.0526441	0.166729	YES
937	Q9VM07	FBgn0031918	CG6055	CG6055	FBgn0031918	0.201228	-0.474252	-0.0326342	0.629176	0.631251	0.574651	0.777702	YES
938	Q9W452	FBgn0029828	CG6067	CG6067	FBgn0029828	0.51409	1.37406	0.135656	0.306133	-0.454124	0.476016	0.707159	YES
939	Q9VCC6	FBgn0039156	CG6178	CG6178	FBgn0039156	0.396292	0.369355	0.025334	0.401521	0.16112	0.674149	0.838738	YES
940	Q9VK60	FBgn0032453	CG6180	CG6180	FBgn0032453	0.568647	-0.708718	-0.0426569	0.269993	-0.281779	0.217744	0.44122	YES
941	Q9VDV2	FBgn0038723	CG6195	CG6195	FBgn0038723	0.224165	-1.28308	-0.117324	0.596809	0.242744	0.485291	0.71485	YES
942	Q9VG44	FBgn0038072	CG6225	CG6225	FBgn0038072	1.70597	2.26294	0.160002	0.0196802	3.32196	1.62e-33	2.79e-31	YES	YES
943	Q9VXW2	FBgn0030631	Prp5	CG6227	FBgn0030631	1.67385	-1.70568	-0.0967092	0.0211911	0.502853	0.316176	0.557021	YES	YES
944	A1Z9H0	FBgn0033866	CG6280	CG6280	FBgn0033866	1.28108	7.67609	0.669452	0.0523507	-3.87003	0.0330253	0.117831	YES
945	Q9VH02	FBgn0037807	CG6293	CG6293	FBgn0037807	4.08748	-7.17683	-0.602993	8.18e-05	-2.15107	1.75e-11	5.01e-10	YES	YES
946	Q8T4C9	FBgn0036121	CG6310	CG6310	FBgn0036121	1.07283	4.61836	0.375769	0.0845608	-0.626555	0.369387	0.609534	YES
947	Q7K188	FBgn0033872	CG6329	CG6329	FBgn0033872	1.06798	-2.29709	-0.152466	0.0855101	-1.45705	1.88e-06	2.71e-05	YES
948	Q8IMQ8	FBgn0039464	CG6330	CG6330	FBgn0039464	0.301639	-1.76734	-0.129804	0.4993	-0.861465	0.0186436	0.0771015	YES
949	Q9VCA0	FBgn0039178	CG6356	CG6356	FBgn0039178	0.544095	-0.715142	-0.0534545	0.285697	-0.554375	0.119961	0.29556	YES
950	Q9VKR4	FBgn0032287	CG6415	CG6415	FBgn0032287	0.924634	0.977405	0.0693142	0.11895	-0.258089	0.758108	0.882738	YES
951	Q8IQQ8	FBgn0036710	CG6479	CG6479	FBgn0036710	1.05869	3.86401	0.375436	0.0873596	0.020912	0.970034	0.986897	YES
952	Q9VGV9	FBgn0037842	CG6567	CG6567	FBgn0037842	0.841866	1.01391	0.0810411	0.143924	-0.182339	0.619104	0.805354	YES
953	Q9VSL9	FBgn0035911	CG6638	CG6638	FBgn0035911	0.543043	1.9303	0.163034	0.286389	-1.7233	3.87e-06	5.2e-05	YES
954	Q9VD68	FBgn0038912	CG6656	CG6656	FBgn0038912	0.00429954	-0.0218169	-0.00197847	0.990149	0.204039	0.507034	0.730417	YES
955	Q9VT68	FBgn0036058	CG6707	CG6707	FBgn0036058	0.732238	2.95218	0.228776	0.185252	0.431787	0.106613	0.274148	YES
957	Q9VX10	FBgn0030876	CG6762	CG6762	FBgn0030876	3.32295	7.49619	0.656844	0.000475393	0.468156	0.33613	0.576915	YES	YES
958	Q9VKC7	FBgn0032398	CG6766	CG6766	FBgn0032398	4.1881	4.43427	0.423415	6.48e-05	-0.0107176	0.970433	0.987096	YES	YES
959	Q9VUM2	FBgn0036488	CG6878	CG6878	FBgn0036488	0.897889	1.13382	0.0713597	0.126506	-0.710892	0.0510023	0.162973	YES
960	Q9VWQ7	FBgn0030955	CG6891	CG6891	FBgn0030955	0.125264	-0.339637	-0.0236979	0.749439	0.133818	0.660475	0.830824	YES
961	Q9VMQ7	FBgn0031711	CG6907	CG6907	FBgn0031711	4.35774	4.61655	0.438419	4.39e-05	-0.380332	0.213585	0.435969	YES	YES
962	A0A0B4KG94	FBgn0037936	CG6908	CG6908	FBgn0037936	0.106486	-0.534292	-0.0358312	0.782553	1.81157	1.85e-10	4.86e-09	YES
963	Q9VCV9	FBgn0039008	CG6972	CG6972	FBgn0039008	0.618057	2.67255	0.206657	0.240959	3.05483	2.19e-35	4.29e-33	YES
964	Q7K1C3	FBgn0034191	CG6984	CG6984	FBgn0034191	0.466248	-0.881056	-0.0667402	0.341784	0.168464	0.811322	0.914897	YES
966	X2J9T3	FBgn0031948	CG7149	CG7149	FBgn0031948	1.2435	4.61683	0.438443	0.0570824	-0.841075	0.0731035	0.212064	YES
967	Q9VLX9	FBgn0031942	CG7203	CG7203	FBgn0031942	0.524351	-0.963387	-0.053832	0.298985	-1.62657	1.25e-09	2.96e-08	YES
968	Q9VLY1	FBgn0031940	CG7214	CG7214	FBgn0031940	0.714091	-2.17727	-0.12027	0.193156	-1.74925	3.51e-07	5.76e-06	YES
969	Q0E8E5	FBgn0036493	CG7255	CG7255	FBgn0036493	1.26698	4.4643	0.425897	0.0540782	-0.872225	0.00475192	0.0256927	YES
970	Q9VUN8	FBgn0036501	CG7272	CG7272	FBgn0036501	1.66929	-6.71088	-0.512525	0.0214144	-0.308585	0.204458	0.423657	YES	YES
971	Q9VWP2	FBgn0030968	CG7322	CG7322	FBgn0030968	2.60058	7.62607	0.665957	0.00250855	-1.1726	0.0328588	0.117363	YES	YES
972	Q9VMR0	FBgn0031708	CG7382	CG7382	FBgn0031708	0.191864	-0.31262	-0.0196289	0.64289	-0.492695	0.0679957	0.20163	YES
973	Q9VSA9	FBgn0035817	CG7409	CG7409	FBgn0035817	1.07325	-5.18699	-0.394766	0.0844791	-1.75302	3.22e-08	6.33e-07	YES
974	Q9VWL3	FBgn0030991	CG7453	CG7453	FBgn0030991	0.287074	-0.5566	-0.0387092	0.516328	-0.221118	0.527576	0.744167	YES
975	Q9VVK1	FBgn0036749	CG7460	CG7460	FBgn0036749	0.0298234	0.0737038	0.00676401	0.933634	0.298574	0.632599	0.813028	YES
976	M9PGB6	FBgn0037087	CG7519	CG7519	FBgn0037087	0.561918	2.6649	0.241688	0.274209	1.34398	0.0029708	0.0174584	YES
977	Q9VEH2	FBgn0038533	CG7523	CG7523	FBgn0038533	0.508587	0.441262	0.0308955	0.310037	1.69845	1.02e-07	1.85e-06	YES
978	Q9VWL4	FBgn0030990	CG7556	CG7556	FBgn0030990	0.922873	-3.72379	-0.308544	0.119434	-0.0489143	0.886099	0.947748	YES
979	Q7K0L4	FBgn0037094	CG7611	CG7611	FBgn0037094	0.666511	-0.865855	-0.0694851	0.215521	0.125007	0.572122	0.776905	YES
980	Q9VVG5	FBgn0040793	CG7630	CG7630	FBgn0040793	0.267412	-0.217569	-0.0113025	0.540241	-0.292458	0.149074	0.344477	YES
981	Q9VP50	FBgn0037071	CG7632	CG7632	FBgn0037071	1.15599	-1.26835	-0.0826283	0.0698255	1.48242	2.88e-09	6.55e-08	YES
982	Q9VW66	FBgn0036926	CG7646	CG7646	FBgn0036926	0.58336	-3.04001	-0.216764	0.261	-0.95393	0.0135153	0.0598766	YES
983	Q8T0J5	FBgn0038610	CG7675	CG7675	FBgn0038610	0.0553883	0.174365	0.0121714	0.880262	0.437539	0.532289	0.747689	YES
984	Q9W391	FBgn0030087	CG7766	CG7766	FBgn0030087	1.19133	-1.65871	-0.114811	0.0643675	-0.0974122	0.684589	0.844285	YES
985	A1Z6H6	FBgn0033038	CG7791	CG7791	FBgn0033038	1.90612	-1.72004	-0.120273	0.0124132	-0.666205	0.0655662	0.196522	YES	YES
986	Q9VUN9	FBgn0026738	CG7857	CG7857	FBgn0026738	0.551272	-2.93366	-0.207441	0.281014	0.876617	0.0428757	0.1427	YES
987	Q9VXT7	FBgn0030653	CG7860	CG7860	FBgn0030653	1.26929	5.12636	0.479577	0.0537905	-1.23217	0.124175	0.303849	YES
988	Q7YTZ0	FBgn0036116	CG7888	CG7888	FBgn0036116	0.642833	-1.53099	-0.106658	0.227597	1.5236	5.07e-10	1.24e-08	YES
989	Q9VHW0	FBgn0037547	CG7910	CG7910	FBgn0037547	0.354834	1.46379	0.140779	0.441739	-1.83009	0.00576144	0.0301257	YES
991	Q9VFZ4	FBgn0038115	CG7966	CG7966	FBgn0038115	1.96465	4.97076	0.46714	0.010848	0.327484	0.217538	0.440912	YES	YES
992	Q7K127	FBgn0034117	CG7997	CG7997	FBgn0034117	0.0072082	-0.0162457	-0.00111953	0.983539	0.622677	0.12003	0.295586	YES
993	Q9VTB0	FBgn0036096	CG8003	CG8003	FBgn0036096	0.617302	-2.04465	-0.169963	0.241378	0.598999	0.165374	0.368119	YES
994	Q9VW58	FBgn0036920	CG8004	CG8004	FBgn0036920	1.41395	-1.28942	-0.0814691	0.0385521	0.00746945	0.981494	0.99161	YES	YES
995	Q9VHN4	FBgn0037610	CG8043	CG8043	FBgn0037610	2.52711	-2.42868	-0.159439	0.00297093	-0.895135	0.0164008	0.0698185	YES	YES
996	Q7K1S1	FBgn0033891	CG8067	CG8067	FBgn0033891	1.12651	-1.65098	-0.114726	0.0747297	-1.50981	5.17e-07	8.24e-06	YES
997	A0A0B4KF27	FBgn0033373	CG8080	CG8080	FBgn0033373	1.05351	3.73285	0.322428	0.088408	-0.435318	0.339189	0.580279	YES
998	Q9VXR9	FBgn0030668	CG8128	CG8128	FBgn0030668	0.610155	-2.5766	-0.196707	0.245383	-0.294926	0.240981	0.471226	YES
999	Q9VHE4	FBgn0037687	CG8132	CG8132	FBgn0037687	0.164958	-0.485763	-0.0363907	0.683977	-0.584824	0.262245	0.498301	YES
1000	Q7K1W5	FBgn0034027	CG8187	CG8187	FBgn0034027	1.80799	-1.97656	-0.131809	0.0155599	-0.68127	0.0146024	0.063789	YES	YES
1001	A1ZA77	FBgn0034059	CG8320	CG8320	FBgn0034059	0.662665	-1.64017	-0.103537	0.217438	0.00157799	0.996808	0.998105	YES
1002	Q7JZE8	FBgn0033903	CG8323	CG8323	FBgn0033903	0.235704	1.18197	0.0933341	0.58116	-0.913883	0.00327991	0.0188977	YES
1003	Q9VLR3	FBgn0032001	CG8360	CG8360	FBgn0032001	1.26019	3.96939	0.384423	0.0549299	0.535664	0.0507773	0.162461	YES
1004	Q7K4L9	FBgn0034071	CG8405	CG8405	FBgn0034071	1.13443	5.68789	0.523592	0.073379	0.231117	0.388912	0.628794	YES
1005	Q9VLS1	FBgn0031995	CG8475	CG8475	FBgn0031995	0.720706	-1.85193	-0.13829	0.190237	0.456883	0.0386102	0.132061	YES
1006	Q9VH64	FBgn0037756	CG8507	CG8507	FBgn0037756	0.0217194	0.0358901	0.00238696	0.951219	1.01032	0.00111147	0.00775162	YES
1007	Q7K0W1	FBgn0033918	CG8531	CG8531	FBgn0033918	1.08686	-0.812015	-0.0555438	0.081873	0.536691	0.0480606	0.155812	YES
1008	Q9VS80	FBgn0035791	CG8539	CG8539	FBgn0035791	0.48457	-1.56512	-0.124953	0.327665	1.66795	0.0191381	0.0786912	YES
1009	A1Z909	FBgn0033741	CG8545	CG8545	FBgn0033741	0.685937	-1.36697	-0.103509	0.206093	1.41163	0.000963854	0.00687055	YES
1010	Q0E980	FBgn0033919	CG8547	CG8547	FBgn0033919	0.699492	1.16113	0.081687	0.19976	2.06639	2.1e-17	9.78e-16	YES
1011	Q9VXN3	FBgn0030699	CG8578	CG8578	FBgn0030699	1.47472	3.95906	0.35016	0.0335183	0.741929	0.0116071	0.0532128	YES	YES
1012	A1Z7H7	FBgn0033320	CG8586	CG8586	FBgn0033320	1.24518	2.74179	0.276088	0.0568611	-0.00616715	0.984642	0.991807	YES
1013	Q9VS44	FBgn0035760	CG8607	CG8607	FBgn0035760	0.0718822	0.217255	0.0161261	0.847457	-0.216178	0.816223	0.917528	YES
1014	Q5BIA9	FBgn0033924	CG8613	CG8613	FBgn0033924	0.0838402	-0.125328	-0.00874305	0.824441	-0.170626	0.541088	0.753892	YES
1015	Q7JWR9	FBgn0033317	CG8635	CG8635	FBgn0033317	2.68375	-4.3481	-0.306671	0.00207131	0.392997	0.172333	0.378474	YES	YES
1016	Q7K3M6	FBgn0034479	CG8654	CG8654	FBgn0034479	3.31922	5.14135	0.48077	0.000479496	-1.20264	0.000864985	0.00625941	YES	YES
1017	Q9VIC9	FBgn0032945	CG8665	CG8665	FBgn0032945	0.337126	1.73146	0.154251	0.460123	-0.844231	0.221501	0.446867	YES
1018	Q8T0N5	FBgn0033769	CG8768	CG8768	FBgn0033769	2.93276	1.69278	0.112908	0.00116745	1.24626	3.93e-05	0.000431588	YES	YES
1019	A1Z934	FBgn0033761	CG8778	CG8778	FBgn0033761	0.839493	-0.730499	-0.0432349	0.144713	0.13868	0.652547	0.826669	YES
1020	Q7K2E1	FBgn0033717	CG8839	CG8839	FBgn0033717	0.736496	1.36827	0.0991639	0.183444	0.0379134	0.887876	0.948939	YES
1021	Q7K3N4	FBgn0033679	CG8888	CG8888	FBgn0033679	0.580615	-0.643178	-0.0432833	0.262655	1.21564	0.0111623	0.0516467	YES
1022	Q9VEY0	FBgn0038405	CG8927	CG8927	FBgn0038405	0.477862	-2.45346	-0.182696	0.332765	-0.927536	0.00184179	0.0117705	YES
1023	A0A0B4K891	FBgn0034181	CG8963	CG8963	FBgn0034181	0.422025	1.43893	0.127752	0.378421	2.15551	4.6e-17	2.1e-15	YES
1024	Q9W022	FBgn0035334	CG8993	CG8993	FBgn0035334	0.988484	-1.00061	-0.0570781	0.102687	-1.27416	4.3e-07	6.96e-06	YES
1025	Q9W039	FBgn0035318	CG9018	CG9018	FBgn0035318	0.243734	-0.559538	-0.0390996	0.570513	0.31086	0.341027	0.582423	YES
1026	Q9W380	FBgn0040931	CG9034	CG9034	FBgn0040931	0.324219	-0.146075	-0.00782825	0.474002	-0.946348	3.81e-05	0.000421163	YES
1027	Q9VXB0	FBgn0030791	CG9132	CG9132	FBgn0030791	0.348533	-1.52956	-0.12201	0.448196	-0.00861477	0.973209	0.988218	YES
1028	Q9VMI0	FBgn0031774	CG9147	CG9147	FBgn0031774	3.48202	-7.41948	-0.625446	0.000329598	-3.13019	4.27e-20	2.69e-18	YES	YES
1029	Q9W0H6	FBgn0035203	Acat2	CG9149	FBgn0035203	0.225728	1.06135	0.092098	0.594664	0.0244241	0.930969	0.968883	YES
1030	Q9VMH4	FBgn0031779	CG9175	CG9175	FBgn0031779	0.921305	2.35975	0.218105	0.119866	0.545232	0.230045	0.457803	YES
1031	Q9VW12	FBgn0036887	CG9231	CG9231	FBgn0036887	0.588745	-0.745706	-0.0417399	0.257783	-0.271803	0.250828	0.483492	YES
1032	Q9VXR5	FBgn0030672	CG9281	CG9281	FBgn0030672	0.218661	-0.385445	-0.028087	0.604421	0.445993	0.0545313	0.171343	YES
1033	Q9VFR2	FBgn0038181	CG9297	CG9297	FBgn0038181	0.362135	-0.681948	-0.0425349	0.434375	-0.626658	0.0354992	0.124614	YES
1034	Q7KT11	FBgn0032889	CG9331	CG9331	FBgn0032889	0.186367	-0.610417	-0.0391489	0.651078	-0.817254	0.000429571	0.00343477	YES
1035	Q9VYU9	FBgn0030332	CG9360	CG9360	FBgn0030332	1.03902	3.96807	0.384311	0.0914073	0.72069	0.0521204	0.16541	YES
1036	Q8MLN4	FBgn0035094	CG9380	CG9380	FBgn0035094	0.652621	-1.76126	-0.13223	0.222525	-0.100674	0.745196	0.877299	YES
1037	Q7KTW5	FBgn0037063	CG9391	CG9391	FBgn0037063	0.268842	1.70828	0.129214	0.538466	-0.102638	0.747254	0.878215	YES
1038	Q9VHB6	FBgn0037710	CG9393	CG9393	FBgn0037710	0.37386	-0.477228	-0.0335873	0.422805	-0.174333	0.614031	0.801402	YES
1039	Q9VHB1	FBgn0037715	CG9399	CG9399	FBgn0037715	0.441144	-0.427574	-0.0245953	0.362123	0.106635	0.713396	0.860088	YES
1040	Q7JVH6	FBgn0033101	CG9436	CG9436	FBgn0033101	0.510727	-2.16072	-0.167613	0.308513	-0.230445	0.508327	0.730521	YES
1041	Q9VY05	FBgn0030593	CG9512	CG9512	FBgn0030593	0.428995	0.382232	0.0250225	0.372396	-0.432875	0.0722139	0.210214	YES
1042	Q9VMD7	FBgn0031813	Acox3	CG9527	FBgn0031813	0.757491	-0.758459	-0.062255	0.174787	-1.18073	0.000120064	0.0011536	YES
1043	Q9W5W8	FBgn0031092	Ech1	CG9577	FBgn0031092	0.410781	-0.415698	-0.0240665	0.388346	-0.637374	0.103427	0.267882	YES
1044	Q9W5W7	FBgn0031093	CG9581	CG9581	FBgn0031093	1.46407	-1.45876	-0.0969976	0.0343499	-0.276808	0.365683	0.606399	YES	YES
1045	Q9VVA1	FBgn0036662	CG9706	CG9706	FBgn0036662	0.360626	-0.952981	-0.0869577	0.435887	-0.0784505	0.835181	0.925307	YES
1046	Q9VN39	FBgn0037261	CG9775	CG9775	FBgn0037261	1.09028	3.82327	0.291857	0.0812316	0.834738	0.000122039	0.00116766	YES
1047	Q9VXI3	FBgn0030734	ERp44	CG9911	FBgn0030734	0.377002	-0.829085	-0.0569636	0.419757	-0.091491	0.736035	0.872642	YES
1048	Q9VXH4	FBgn0030743	CG9921	CG9921	FBgn0030743	2.59356	-1.59662	-0.0933665	0.00254944	-0.829209	0.00061005	0.00464288	YES	YES
1049	Q9VS02	FBgn0035726	CG9953	CG9953	FBgn0035726	0.0726699	-0.114787	-0.00783741	0.845922	0.234689	0.314827	0.555695	YES
1050	Q9VJD2	FBgn0032642	Lamtor3	CG5110	FBgn0032642	1.48163	5.04383	0.418747	0.0329889	0.100247	0.798135	0.906588	YES	YES
1051	Q9W0X3	FBgn0035088	CG3776	CG3776	FBgn0035088	1.86205	-1.34514	-0.0860423	0.013739	-0.271583	0.307568	0.548317	YES	YES
1052	Q86B47-2	FBgn0027602	CG8611	CG8611	FBgn0027602	0.973644	-6.25381	-0.440381	0.106257	-0.0403758	0.950881	0.978837	YES
1053	Q8MZI3	FBgn0035720	CG10077	CG10077	FBgn0035720	0.603958	0.963396	0.0789564	0.24891	-0.389795	0.0793405	0.224368	YES
1054	M9PF36	FBgn0035995	CG3529	CG3529	FBgn0035995	0.652429	2.50077	0.236244	0.222623	0.487709	0.118443	0.293192	YES
1055	Q24133	FBgn0263106	DnaJ-1	CG10578	FBgn0263106	0.45825	-1.09282	-0.0854949	0.348137	0.159038	0.573733	0.777602	YES
1056	Q9VNX1	FBgn0037141	PolH	CG7143	FBgn0037141	2.64412	-1.61513	-0.138303	0.00226921	-0.261418	0.798054	0.906588	YES	YES
1057	Q9VED8	FBgn0000477	DNaseII	CG7780	FBgn0000477	0.999968	1.35952	0.0915703	0.100007	-0.526995	0.129016	0.311306	YES
1058	P12252-7	FBgn0000479	dnc	CG32498	FBgn0000479	0.548767	1.96462	0.184653	0.28264	-0.299015	0.32809	0.569859	YES
1059	A0A0B4K7Z3	FBgn0265998	Doa	CG42320	FBgn0265998	2.66623	-3.63958	-0.247222	0.00215658	0.042457	0.852274	0.93293	YES	YES
1060	A0A0B4K6R9	FBgn0265998	Doa	CG42320	FBgn0265998	1.51698	-5.02035	-0.369772	0.0304101	0.042457	0.852274	0.93293	YES	YES
1061	P54353	FBgn0015379	dod	CG17051	FBgn0015379	0.562646	-2.79557	-0.201163	0.27375	0.459419	0.306892	0.547842	YES
1062	A8JNK7	FBgn0035542	DOR	CG11347	FBgn0035542	3.46357	4.84605	0.457093	0.000343901	0.418568	0.0598884	0.183651	YES	YES
1063	Q7KN75	FBgn0027835	Dp1	CG5170	FBgn0027835	0.905801	-0.803337	-0.0537546	0.124222	-0.305718	0.164257	0.366793	YES
1064	Q8IN02	FBgn0024558	Dph5	CG31289	FBgn0024558	0.466048	1.50526	0.146394	0.341942	0.807404	0.0690763	0.203688	YES
1065	Q9VIU7	FBgn0032799	Dpm1	CG10166	FBgn0032799	0.698454	-1.29807	-0.0964718	0.200238	0.0848563	0.826042	0.921528	YES
1066	Q9VHR8-2	FBgn0037580	DppIII	CG7415	FBgn0037580	1.13556	-1.496	-0.0917652	0.0731878	1.38144	1.11e-07	2e-06	YES
1067	A0A0B4LHF0	FBgn0038744	CG4733	CG4733	FBgn0038744	2.43327	-3.97236	-0.329484	0.00368747	-0.774331	0.00296116	0.0174428	YES	YES
1068	M9NE82	FBgn0053196	dpy	CG33196	FBgn0053196	0.91076	0.833015	0.087932	0.122812	-0.405954	0.175326	0.38303	YES
1069	Q0E9G4	FBgn0033188	Drat	CG1600	FBgn0033188	0.42892	-1.50227	-0.130108	0.37246	0.597358	0.0141441	0.0622492	YES
1070	Q94883	FBgn0015664	Dref	CG5838	FBgn0015664	0.43531	1.68885	0.16217	0.36702	0.28321	0.403608	0.640457	YES
1071	Q08012	FBgn0004638	drk	CG6033	FBgn0004638	0.451325	-1.30021	-0.0949765	0.353733	0.973589	0.000842186	0.00611654	YES
1072	Q9VFV9	FBgn0038145	Droj2	CG8863	FBgn0038145	0.86414	-0.915815	-0.0555761	0.136729	1.01349	1.76e-06	2.56e-05	YES
1073	Q9VQE0	FBgn0026479	Drp1	CG3210	FBgn0026479	0.373149	-0.657534	-0.045713	0.423498	-0.0297006	0.924617	0.967025	YES
1074	A0A0B4K7T8	FBgn0033159	Dscam1	CG17800	FBgn0033159	0.330871	2.25766	0.188122	0.466798	-0.0627816	0.840843	0.927783	YES
1075	Q0E9B2	FBgn0033739	Dyb	CG8529	FBgn0033739	1.09407	2.2269	0.22811	0.080525	4.50056	2.63e-70	1.88e-67	YES
1076	Q9VDW3	FBgn0260003	Dys	CG34157	FBgn0260003	1.19154	4.5169	0.370722	0.0643362	-0.147311	0.541935	0.754232	YES
1077	Q9W0T1-2	FBgn0000541	E(bx)	CG32346	FBgn0000541	0.212269	0.393905	0.0387999	0.613382	-0.488488	0.0545464	0.171343	YES
1078	Q9VWF2	FBgn0087008	e(y)3	CG12238	FBgn0087008	0.362382	-1.5021	-0.119415	0.434128	0.0578204	0.849161	0.931835	YES
1079	Q9VVL7	FBgn0036762	CG7430	CG7430	FBgn0036762	0.453673	-0.381926	-0.0192479	0.351826	-0.0133448	0.958041	0.981754	YES
1080	O77062	FBgn0026439	Eaat1	CG3747	FBgn0026439	0.729607	-1.31514	-0.0814235	0.186377	-0.832795	0.000352602	0.00293093	YES
1081	Q0E8Q7	FBgn0028539	Eato	CG31731	FBgn0028539	3.21905	7.77161	0.671005	0.000603874	0.097853	0.725898	0.867177	YES	YES
1082	Q9XZ57	FBgn0027066	Eb1	CG3265	FBgn0027066	0.699096	1.47152	0.103106	0.199942	1.70159	4.64e-10	1.15e-08	YES
1083	Q95RJ9	FBgn0263933	ebi	CG4063	FBgn0263933	0.060543	-0.15631	-0.0128503	0.869875	-0.4684	0.204905	0.424222	YES
1084	Q9W1C9	FBgn0011695	EbpIII	CG11390	FBgn0011695	0.659087	-1.04801	-0.0661655	0.219237	0.0272678	0.903595	0.957761	YES
1085	Q9I7K5	FBgn0069242	eca	CG33104	FBgn0069242	0.115354	0.20114	0.012723	0.766737	0.219867	0.572416	0.776937	YES
1086	Q7JR58	FBgn0033879	Echs1	CG6543	FBgn0033879	0.146339	-0.194729	-0.0113043	0.713938	-0.636788	0.0833988	0.231784	YES
1087	Q9U6M0	FBgn0028436	ECSIT	CG10610	FBgn0028436	0.765767	-0.614027	-0.0396999	0.171488	-0.668166	0.0685614	0.202784	YES
1088	Q9VGE7	FBgn0260746	Ect3	CG3132	FBgn0260746	0.0199787	-0.0380923	-0.00264424	0.955039	-1.24738	0.0215527	0.0860733	YES
1089	P08736	FBgn0284245	eEF1alpha1	CG8280	FBgn0284245	0.424649	-0.375528	-0.0201061	0.376141	-0.225252	0.288491	0.529182	YES
1090	P05303	FBgn0000557	eEF1alpha2	CG1873	FBgn0000557	0.234561	-0.408388	-0.0232806	0.582691	0.281217	0.180755	0.39088	YES
1091	O96827	FBgn0028737	eEF1beta	CG6341	FBgn0028737	0.821916	-0.822413	-0.0465997	0.15069	-0.553823	0.00691502	0.0348818	YES
1092	Q9VL18	FBgn0032198	eEF1delta	CG4912	FBgn0032198	0.749933	-0.90695	-0.0553243	0.177855	-0.47432	0.0337448	0.119673	YES
1093	Q9NJH0	FBgn0029176	eEF1gamma	CG11901	FBgn0029176	0.336984	-0.418486	-0.0244817	0.460274	-0.0572561	0.780875	0.897757	YES
1094	P13060	FBgn0000559	eEF2	CG2238	FBgn0000559	0.517286	-0.628282	-0.0363148	0.303888	0.180933	0.366833	0.606831	YES
1095	Q9GU68	FBgn0285952	eEF5	CG3186	FBgn0285952	0.316256	-0.391053	-0.0229142	0.482775	0.0629166	0.777735	0.896011	YES
1096	P25867	FBgn0011217	eff	CG7425	FBgn0011217	0.251408	0.339423	0.021882	0.560522	0.428048	0.0469982	0.153261	YES
1097	Q9W429	FBgn0029849	Efr	CG3774	FBgn0029849	0.484119	2.41029	0.179854	0.328005	0.435343	0.127761	0.309745	YES
1098	Q9W5B4	FBgn0040398	CG14629	CG14629	FBgn0040398	0.493308	1.83685	0.150796	0.321138	-0.497702	0.171624	0.377188	YES
1099	O46052	FBgn0023540	CG3630	CG3630	FBgn0023540	0.914561	-1.37086	-0.0921403	0.121742	0.411056	0.077322	0.219529	YES
1100	Q8SWW9	FBgn0023536	CG3156	CG3156	FBgn0023536	1.0232	-0.9459	-0.066035	0.0947987	-0.368775	0.248665	0.48099	YES
1101	Q9W551	FBgn0026089	CG14817	CG14817	FBgn0026089	0.0989216	-0.158032	-0.00946465	0.796303	-0.944927	0.00083824	0.00610409	YES
1102	Q9U1L2	FBgn0040349	CG3699	CG3699	FBgn0040349	1.11455	-2.3326	-0.159222	0.0768156	-1.01323	0.00159574	0.0104585	YES
1103	Q9W1K4	FBgn0000562	egl	CG4051	FBgn0000562	1.13797	1.2282	0.130241	0.0727835	0.77282	0.00279126	0.0165983	YES
1104	Q6NR72	FBgn0034885	Eglp4	CG4019	FBgn0034885	0.108168	-0.238236	-0.0163757	0.779529	-0.651375	0.0676513	0.200787	YES
1105	Q5U117	FBgn0086712	Egm	CG9006	FBgn0086712	1.55109	-1.01315	-0.060991	0.0281129	-0.208043	0.471294	0.703543	YES	YES
1106	Q9VZS3	FBgn0035423	eIF1	CG17737	FBgn0035423	0.248561	0.330858	0.0219844	0.564208	0.173603	0.455147	0.689255	YES
1107	Q9VEA1	FBgn0026250	eIF1A	CG8053	FBgn0026250	0.457952	-0.911848	-0.0627189	0.348376	0.265123	0.203669	0.42315	YES
1108	P41374	FBgn0261609	eIF2alpha	CG9946	FBgn0261609	0.0774575	-0.139875	-0.00892918	0.836647	0.0742165	0.761481	0.884595	YES
1109	Q9VAD4	FBgn0039726	eIF2Balpha	CG7883	FBgn0039726	0.108944	-0.285285	-0.0239079	0.778137	0.269749	0.461578	0.694424	YES
1110	O76863	FBgn0024996	eIF2Bbeta	CG2677	FBgn0024996	1.57157	4.31053	0.372621	0.0268184	0.510672	0.122355	0.300204	YES	YES
1111	Q0E8X6	FBgn0034858	eIF2Bdelta	CG10315	FBgn0034858	0.426016	0.636077	0.0545659	0.374959	0.600955	0.0791609	0.223987	YES
1112	Q9W541	FBgn0023512	eIF2Bepsilon	CG3806	FBgn0023512	0.144714	-0.369647	-0.029255	0.716615	-0.204735	0.528085	0.744167	YES
1113	P41375	FBgn0004926	eIF2beta	CG4153	FBgn0004926	1.03455	-1.00887	-0.0671466	0.0923537	0.767314	0.00327675	0.0188904	YES
1114	A1ZA22	FBgn0034029	eIF2Bgamma	CG8190	FBgn0034029	0.962184	-4.25784	-0.313217	0.109098	-0.0192	0.95772	0.981754	YES
1115	Q24208	FBgn0263740	eIF2gamma	CG43665	FBgn0263740	0.426175	-0.555446	-0.0364754	0.374822	0.377016	0.176644	0.385136	YES
1116	Q9VN25	FBgn0037249	eIF3a	CG9805	FBgn0037249	0.184983	0.0944255	0.00636539	0.653156	0.378122	0.0867987	0.238256	YES
1117	Q0E940	FBgn0034237	eIF3b	CG4878	FBgn0034237	0.14045	-0.236218	-0.0162999	0.723686	0.354073	0.116776	0.290295	YES
1118	A1ZAX1	FBgn0034258	eIF3c	CG4954	FBgn0034258	0.0270807	0.0468292	0.00324157	0.939549	0.256664	0.268099	0.504784	YES
1119	Q9VCK0	FBgn0040227	eIF3d1	CG10161	FBgn0040227	1.14036	-1.87318	-0.132367	0.0723828	0.27466	0.268084	0.504784	YES
1120	O77410	FBgn0025582	eIF3e	CG9677	FBgn0025582	0.310442	0.453763	0.030624	0.489281	0.414045	0.0839773	0.232939	YES
1121	Q9VN50	FBgn0037270	eIF3f1	CG9769	FBgn0037270	0.991907	0.806098	0.0549176	0.101881	0.246975	0.283736	0.523862	YES
1122	Q9W4X7	FBgn0029629	eIF3g1	CG8636	FBgn0029629	0.260331	1.62084	0.119368	0.549122	0.15091	0.549082	0.760056	YES
1123	Q9U9Q4	FBgn0022023	eIF3h	CG9124	FBgn0022023	0.0843936	0.18064	0.012131	0.823392	0.306773	0.179319	0.388615	YES
1124	O02195	FBgn0015834	eIF3i	CG8882	FBgn0015834	0.983847	-0.980349	-0.0590235	0.103789	0.497682	0.0386512	0.132156	YES
1125	Q7K550	FBgn0027619	eIF3j	CG12131	FBgn0027619	0.485244	0.499202	0.0370459	0.327157	0.659451	0.00454081	0.0247788	YES
1126	Q9W2D9	FBgn0034654	eIF3k	CG10306	FBgn0034654	0.557987	0.621517	0.0428084	0.276703	0.415026	0.141247	0.332064	YES
1127	Q9VTU4	FBgn0036258	eIF3l	CG5642	FBgn0036258	0.31554	-0.492532	-0.0327845	0.48357	0.17269	0.473509	0.704981	YES
1128	Q7JVI3	FBgn0033902	eIF3m	CG8309	FBgn0033902	0.517427	-0.459255	-0.0303453	0.30379	-0.0335642	0.887816	0.948939	YES
1129	Q02748	FBgn0001942	eIF4A	CG9075	FBgn0001942	0.386082	-0.566677	-0.0355923	0.411073	-0.0311795	0.877135	0.943606	YES
1130	Q7PLL3	FBgn0020660	eIF4B	CG10837	FBgn0020660	0.205641	-0.489446	-0.0362855	0.622816	0.0985802	0.691416	0.848001	YES
1131	P48598	FBgn0015218	eIF4E1	CG4035	FBgn0015218	0.0467576	-0.106431	-0.00719053	0.89793	0.268177	0.201021	0.419217	YES
1132	O61380	FBgn0023213	eIF4G1	CG10811	FBgn0023213	1.32729	-0.965426	-0.0656907	0.0470665	-0.136374	0.508508	0.730674	YES	YES
1133	Q7KUX7	FBgn0262734	eIF4H1	CG4429	FBgn0262734	0.141806	0.245099	0.0171105	0.721429	0.320554	0.168146	0.372302	YES
1135	Q9VZP5	FBgn0026259	eIF5B	CG10840	FBgn0026259	0.161212	0.914775	0.0774127	0.689903	0.842104	0.000322464	0.00271195	YES
1136	Q7JXZ2	FBgn0000566	Eip55E	CG5345	FBgn0000566	0.148294	-0.320488	-0.0217988	0.710732	0.683656	0.0132817	0.0590296	YES
1137	M9MRP5	FBgn0004910	Eip63F-1	CG15855	FBgn0004910	0.114237	0.703903	0.0539862	0.768711	-0.227244	0.450506	0.684999	YES
1138	Q9VNF9	FBgn0037358	elm	CG2185	FBgn0037358	0.187248	-0.239608	-0.016962	0.649759	-0.568626	0.0224265	0.088633	YES
1139	O44226	FBgn0023212	EloB	CG4204	FBgn0023212	0.163262	0.557308	0.0397017	0.686654	0.342078	0.195473	0.411215	YES
1140	Q7JWD6	FBgn0266711	EloC	CG9291	FBgn0266711	0.0753335	0.154695	0.00995217	0.840749	0.0260106	0.913869	0.962383	YES
1141	Q9VQZ6	FBgn0031604	Elp3	CG15433	FBgn0031604	0.474872	2.1373	0.197171	0.335064	0.584716	0.185773	0.39821	YES
1142	Q9TVM2	FBgn0020497	emb	CG13387	FBgn0020497	0.260566	1.00611	0.0924883	0.548826	0.796518	0.0012729	0.00863671	YES
1143	Q9VHY6	FBgn0037530	EMC1	CG2943	FBgn0037530	0.651529	-0.849014	-0.0605204	0.223085	0.74694	0.00735781	0.0367084	YES
1144	Q8IPT1	FBgn0052441	EMC10	CG32441	FBgn0052441	0.61066	-0.68931	-0.0471395	0.245098	0.088075	0.819144	0.918337	YES
1145	Q9VEQ2	FBgn0038461	EMC2B	CG3678	FBgn0038461	0.00658428	0.0179248	0.00125046	0.984953	0.964141	0.0258337	0.0984948	YES
1146	Q9VKR0	FBgn0032292	EMC3	CG6750	FBgn0032292	0.528315	-2.4008	-0.182544	0.296268	1.12277	0.00125819	0.00855433	YES
1147	Q9VNQ3	FBgn0037199	EMC4	CG11137	FBgn0037199	0.580721	2.54383	0.223451	0.26259	0.342402	0.306169	0.547558	YES
1148	Q9VJ25	FBgn0032732	EMC5	CG15168	FBgn0032732	0.105038	-0.701808	-0.0519265	0.785167	-0.0346043	0.94175	0.974447	YES
1149	Q9VBZ8	FBgn0039259	EMC6	CG11781	FBgn0039259	0.848524	-2.87324	-0.225619	0.141735	-0.469068	0.506273	0.729978	YES
1150	A1ZA83	FBgn0034066	EMC7	CG8397	FBgn0034066	0.286665	1.64582	0.123198	0.516815	0.314167	0.233869	0.462836	YES
1151	Q9W1Y1	FBgn0034791	EMC8-9	CG3501	FBgn0034791	0.103963	-0.149586	-0.0100601	0.787112	1.9481	4.75e-07	7.62e-06	YES
1152	Q9VTF5	FBgn0036133	emei	CG7638	FBgn0036133	0.740787	-1.33629	-0.105275	0.181641	0.374918	0.305652	0.546927	YES
1153	A0A0B4LGP3	FBgn0010435	emp	CG2727	FBgn0010435	1.54527	-2.97195	-0.233729	0.0284927	0.1992	0.403839	0.640457	YES	YES
1154	Q8T390	FBgn0038659	EndoA	CG14296	FBgn0038659	0.226709	-1.08941	-0.0753164	0.593323	-0.381848	0.161211	0.362807	YES
1155	A8DYJ0	FBgn0034433	EndoB	CG9834	FBgn0034433	0.376222	-1.37796	-0.100682	0.420511	-0.416639	0.332526	0.573385	YES
1156	Q7JXB9	FBgn0033690	EndoG	CG8862	FBgn0033690	2.156	-2.18937	-0.134707	0.00698237	-1.24331	0.000884092	0.00637005	YES	YES
1157	Q9V3V9	FBgn0028515	EndoGI	CG4930	FBgn0028515	0.188983	-0.849411	-0.0603354	0.647167	2.41893	1.11e-14	4.31e-13	YES
1158	P15007-2	FBgn0000579	Eno	CG17654	FBgn0000579	1.11524	-1.16158	-0.0626621	0.0766936	-0.57875	0.0264571	0.100259	YES
1159	M9PE93	FBgn0264693	ens	CG14998	FBgn0264693	0.341986	0.919177	0.0669151	0.455002	0.690731	0.00178707	0.0115016	YES
1160	Q9VMB6	FBgn0263916	Ent2	CG31911	FBgn0263916	0.24976	-0.339448	-0.0234356	0.562652	-0.0747849	0.804501	0.910797	YES
1161	X2JCD3	FBgn0261674	CG42709	CG42709	FBgn0261674	0.111825	-0.777406	-0.0573743	0.772993	-0.197598	0.62967	0.811244	YES
1162	Q9VE34	FBgn0038651	Epg5	CG14299	FBgn0038651	0.256503	0.253293	0.0278392	0.553984	0.316306	0.237102	0.466856	YES
1163	E3CTP7	FBgn0035060	Eps-15	CG16932	FBgn0035060	0.30503	-1.05955	-0.0794374	0.495416	-0.350022	0.226361	0.452817	YES
1164	Q9Y0Y5	FBgn0027496	epsilonCOP	CG9543	FBgn0027496	0.397719	-2.41494	-0.193626	0.400204	1.05576	0.00259918	0.0156514	YES
1165	Q9VPH7	FBgn0036974	eRF1	CG5605	FBgn0036974	0.076695	-0.142231	-0.0102221	0.838118	0.0797603	0.705984	0.856423	YES
1166	M9PD08	FBgn0020443	eRF3	CG6382	FBgn0020443	0.285726	0.676384	0.0511348	0.517933	0.389038	0.111223	0.281946	YES
1167	Q9V3A8	FBgn0035909	ergic53	CG6822	FBgn0035909	0.0659487	0.0767587	0.00538822	0.859115	-0.076452	0.798247	0.906588	YES
1168	Q9V3A6	FBgn0261274	Ero1L	CG1333	FBgn0261274	0.0494287	0.186527	0.0177153	0.892424	0.507362	0.0552479	0.17295	YES
1169	Q3YMU0	FBgn0033663	ERp60	CG8983	FBgn0033663	0.258735	-0.323355	-0.0189676	0.551144	0.657733	0.00803698	0.0394672	YES
1170	P08171	FBgn0000592	Est-6	CG6917	FBgn0000592	0.147578	-0.844268	-0.0737118	0.711904	-1.01895	0.000187686	0.00171227	YES
1171	Q9VC62	FBgn0266758	Esyt2	CG6643	FBgn0266758	2.32811	-2.65144	-0.179388	0.00469776	0.67257	0.0122519	0.0554078	YES	YES
1172	Q0KHZ6	FBgn0039697	CG7834	CG7834	FBgn0039697	1.52935	-1.01933	-0.0554306	0.0295566	-0.400423	0.0809946	0.227503	YES	YES
1173	Q7JWF1	FBgn0286783	Etf-QO	CG12140	FBgn0286783	1.30071	-0.838038	-0.0492546	0.0500372	-1.23795	2.25e-06	3.17e-05	YES
1174	Q9VGM2	FBgn0037913	fabp	CG6783	FBgn0037913	0.618008	0.583939	0.033369	0.240986	-1.5139	0.000731038	0.00543957	YES
1175	P55824	FBgn0005632	faf	CG1945	FBgn0005632	2.0465	-1.86084	-0.128919	0.00898468	0.230748	0.360556	0.601006	YES	YES
1176	Q9VJ58	FBgn0025608	Faf2	CG10372	FBgn0025608	0.0783905	-0.145025	-0.0109145	0.834852	1.19747	1.8e-06	2.61e-05	YES
1177	A8JR25	FBgn0285925	Fas1	CG6588	FBgn0285925	0.478178	-1.24572	-0.0765068	0.332523	-0.0334799	0.869513	0.940341	YES
1178	Q8INA9	FBgn0285925	Fas1	CG6588	FBgn0285925	0.569867	2.38155	0.22271	0.269236	-0.0334799	0.869513	0.940341	YES
1179	X2JCI0	FBgn0000635	Fas2	CG3665	FBgn0000635	1.61633	-2.31077	-0.176052	0.024192	-0.124946	0.615191	0.802273	YES	YES
1180	P15278-2	FBgn0000636	Fas3	CG5803	FBgn0000636	0.142555	-0.514388	-0.0367381	0.720187	1.21059	1.47e-06	2.17e-05	YES
1181	Q9VQL7	FBgn0283427	FASN1	CG3523	FBgn0283427	1.18416	0.934226	0.0585153	0.0654388	-0.20559	0.383836	0.623616	YES
1183	Q9VKU1	FBgn0267828	Fatp1	CG46149	FBgn0267828	1.14443	-1.37883	-0.101134	0.0717079	-0.224468	0.389563	0.629643	YES
1185	Q95RI5	FBgn0014163	fax	CG4609	FBgn0014163	0.352663	-0.573452	-0.0347477	0.443953	-0.484365	0.0485056	0.156848	YES
1186	Q9VKU3	FBgn0032261	CG6094	CG6094	FBgn0032261	2.12942	-1.47625	-0.0901233	0.00742308	-1.36008	0.000321695	0.00270776	YES	YES
1187	Q7K4T8	FBgn0033734	CG8520	CG8520	FBgn0033734	1.49993	-1.90245	-0.13196	0.0316281	-0.478358	0.0722563	0.210276	YES	YES
1188	X2JES1	FBgn0032820	fbp	CG31692	FBgn0032820	0.780202	-0.791895	-0.0525697	0.165882	-1.73783	3.11e-08	6.15e-07	YES
1189	Q04691	FBgn0000639	Fbp1	CG17285	FBgn0000639	1.26417	1.1841	0.0627	0.0544288	-0.0561641	0.972904	0.988083	YES
1190	P54398	FBgn0000640	Fbp2	CG3763	FBgn0000640	0.790036	1.08159	0.0639558	0.162168	0.34243	0.808736	0.91329	YES
1191	Q8IRH5-2	FBgn0035213	CG2199	CG2199	FBgn0035213	0.100429	0.0770769	0.00562249	0.793544	0.443892	0.385145	0.624925	YES
1192	P46415	FBgn0011768	Fdh	CG6598	FBgn0011768	0.0406889	0.0570801	0.00374842	0.910565	0.0508658	0.851181	0.93293	YES
1193	P37193	FBgn0011769	Fdx1	CG4205	FBgn0011769	1.02768	-1.65025	-0.108511	0.0938245	-0.650672	0.0688939	0.203329	YES
1194	Q8SZA8	FBgn0035529	Fdx2	CG1319	FBgn0035529	0.298334	-0.526804	-0.0340448	0.503114	-0.372096	0.156687	0.355684	YES
1195	Q9V9S8	FBgn0266268	FeCH	CG2098	FBgn0266268	1.34393	-1.16925	-0.0653817	0.0452971	-0.108707	0.702686	0.854163	YES	YES
1196	H1UUD2	FBgn0015222	Fer1HCH	CG2216	FBgn0015222	0.324274	0.317206	0.0184978	0.473942	0.0997058	0.687599	0.845288	YES
1197	Q9VA83	FBgn0015221	Fer2LCH	CG1469	FBgn0015221	0.052571	-0.0623368	-0.003577	0.88599	0.0133249	0.954308	0.979862	YES
1198	A0A0B4JCT9	FBgn0034435	fest	CG9975	FBgn0034435	0.119227	0.504745	0.0431482	0.75993	-0.304449	0.825769	0.921429	YES
1199	Q9W385	FBgn0030092	fh	CG8971	FBgn0030092	0.474801	-1.5154	-0.102131	0.335119	-0.0186911	0.963501	0.983725	YES
1200	E1JI78	FBgn0266084	Fhos	CG42610	FBgn0266084	2.03455	4.5065	0.375648	0.00923524	4.25713	7.89e-94	1.98e-90	YES	YES
1201	Q9W1V3	FBgn0003062	Fib	CG9888	FBgn0003062	0.337716	0.629675	0.0442755	0.459498	2.31063	4.79e-05	0.000512815	YES
1202	Q8IQZ7	FBgn0024238	Fim	CG8649	FBgn0024238	0.440309	-0.77323	-0.0518376	0.36282	2.59604	1.5e-33	2.63e-31	YES
1203	Q9VAK7	FBgn0039667	FipoQ	CG2010	FBgn0039667	0.771954	-0.678777	-0.0414071	0.169062	1.43243	1.9e-08	3.81e-07	YES
1204	Q9VKB8	FBgn0032405	firl	CG14946	FBgn0032405	0.13375	-0.871232	-0.0746941	0.734938	-1.02384	2.23e-05	0.000259091	YES
1205	B7YZT2-2	FBgn0039969	Fis1	CG17510	FBgn0039969	0.666034	-3.38803	-0.273201	0.215758	0.347875	0.16769	0.37169	YES
1206	Q9VZI3	FBgn0035498	Fit1	CG14991	FBgn0035498	0.0455833	-0.215883	-0.0201461	0.900361	1.81305	8.12e-17	3.64e-15	YES
1207	Q9VRJ2	FBgn0035586	Fitm	CG10671	FBgn0035586	0.697428	0.760355	0.0559713	0.200711	1.38424	2.26e-07	3.84e-06	YES
1208	Q9VY04	FBgn0030594	fiz	CG9509	FBgn0030594	1.49436	-1.6354	-0.11564	0.0320363	-1.52364	5.43e-07	8.63e-06	YES	YES
1209	P54397	FBgn0013269	Fkbp39	CG6226	FBgn0013269	1.68048	1.54505	0.105458	0.0208698	0.921555	0.0179065	0.0747948	YES	YES
1210	P48375	FBgn0013954	Fkbp12	CG11001	FBgn0013954	0.336268	-0.53516	-0.031684	0.461033	0.422003	0.147787	0.342532	YES
1211	Q9V3V2	FBgn0010470	Fkbp14	CG9847	FBgn0010470	0.0757399	0.0971565	0.00645442	0.839963	-0.518403	0.0444096	0.146587	YES
1212	Q9VL78	FBgn0029174	Fkbp59	CG4535	FBgn0029174	0.610892	1.52981	0.111456	0.244967	-0.129408	0.657654	0.829457	YES
1213	Q24020	FBgn0000709	fliI	CG1484	FBgn0000709	0.809446	-0.838513	-0.0840815	0.155079	0.909667	0.00587404	0.0305344	YES
1214	P35554	FBgn0005633	fln	CG7445	FBgn0005633	1.43063	-0.968253	-0.0461193	0.0370995	-0.309238	0.225751	0.452421	YES	YES
1215	O61491	FBgn0024754	Flo1	CG8200	FBgn0024754	0.460036	-0.546748	-0.0369707	0.346708	-0.227289	0.495298	0.722902	YES
1216	O61492-2	FBgn0264078	Flo2	CG32593	FBgn0264078	0.436947	-0.608541	-0.0401147	0.36564	-0.0509803	0.875719	0.942893	YES
1217	Q9VU68	FBgn0260049	flr	CG10724	FBgn0260049	0.377921	0.480968	0.033083	0.41887	2.33134	4.45e-18	2.16e-16	YES
1218	P48462	FBgn0000711	flw	CG2096	FBgn0000711	0.774356	3.05946	0.242187	0.168129	-0.011768	0.961495	0.983106	YES
1219	Q9NFU0-2	FBgn0028734	Fmr1	CG6203	FBgn0028734	0.124034	-0.314736	-0.0216655	0.751565	0.240593	0.339192	0.580279	YES
1220	Q9VR31	FBgn0031633	Fnta	CG2976	FBgn0031633	0.109755	-0.546598	-0.0497927	0.776684	0.665684	0.0295347	0.10864	YES
1221	Q9VDC0	FBgn0038878	CG3301	CG3301	FBgn0038878	1.08339	-4.61021	-0.366046	0.0825296	-1.14516	0.00125806	0.00855433	YES
1222	Q9VIX7	FBgn0032773	fon	CG15825	FBgn0032773	1.41296	5.32272	0.385109	0.0386399	-0.718042	0.0292283	0.10798	YES	YES
1223	Q03043-3	FBgn0000721	for	CG10033	FBgn0000721	1.15849	0.875671	0.0686012	0.0694238	1.70615	4.37e-14	1.63e-12	YES
1224	Q7KN61	FBgn0025373	Fpps	CG12389	FBgn0025373	0.421717	-0.521631	-0.0345429	0.378689	0.530729	0.0812115	0.227857	YES
1225	Q7KSD3	FBgn0023083	fray	CG7693	FBgn0023083	0.0437065	0.0831965	0.00664692	0.90426	1.02991	8.89e-05	0.000889227	YES
1226	Q9VMD5	FBgn0031815	frj	CG9526	FBgn0031815	1.11528	1.27658	0.0866446	0.0766865	-0.146254	0.610001	0.798861	YES
1227	Q9VWX8	FBgn0083228	Frq2	CG5907	FBgn0083228	0.167317	0.133762	0.00871346	0.680273	3.19204	4.98e-46	1.66e-43	YES
1228	Q9VT28	FBgn0016081	fry	CG32045	FBgn0016081	0.867896	0.833769	0.0682428	0.135551	0.111119	0.637483	0.816161	YES
1229	O18388	FBgn0262743	Fs(2)Ket	CG2637	FBgn0262743	0.0351858	0.117591	0.00913972	0.922177	-0.332503	0.169925	0.374792	YES
1231	Q8IRQ5	FBgn0286222	Fum1	CG4094	FBgn0286222	1.26467	-1.05792	-0.0543759	0.0543659	0.0793584	0.760036	0.883956	YES
1232	P30430	FBgn0004509	Fur1	CG10772	FBgn0004509	0.753201	-5.14274	-0.31081	0.176522	0.099636	0.683507	0.843725	YES
1233	Q9W596	FBgn0259108	futsch	CG34387	FBgn0259108	0.441555	-1.85655	-0.134041	0.36178	-1.28419	0.000316829	0.0026812	YES
1234	Q95T12	FBgn0261722	fwe	CG6151	FBgn0261722	0.208378	1.74063	0.134696	0.618902	-0.511282	0.049799	0.160151	YES
1235	P54362	FBgn0001087	g	CG10986	FBgn0001087	1.25722	6.14765	0.411661	0.0553072	0.217788	0.493068	0.721249	YES
1236	Q9VW68	FBgn0036927	Gabat	CG7433	FBgn0036927	0.643903	-1.52161	-0.0927467	0.227037	-1.16443	3.23e-06	4.39e-05	YES
1237	P20228	FBgn0004516	Gad1	CG14994	FBgn0004516	0.457088	-2.10672	-0.131448	0.34907	-1.63063	3.48e-06	4.72e-05	YES
1238	M9PCA6	FBgn0001089	Gal	CG9092	FBgn0001089	0.400574	0.602768	0.0433335	0.397581	-0.332288	0.301829	0.542511	YES
1239	Q9W0P5	FBgn0035147	Gale	CG12030	FBgn0035147	0.544544	-1.74661	-0.1217	0.285402	-0.846656	0.000263158	0.00229016	YES
1240	Q95U34	FBgn0263199	Galk	CG5288	FBgn0263199	0.52043	2.49881	0.19699	0.301696	-1.15128	0.000229024	0.00204832	YES
1241	P16378-2	FBgn0001122	Galphao	CG2204	FBgn0001122	0.356751	-0.985757	-0.0609041	0.439794	-0.741198	0.0291317	0.107702	YES
1242	P23625-2	FBgn0004435	Galphaq	CG17759	FBgn0004435	0.417571	0.797983	0.0570804	0.382322	-0.26086	0.396216	0.635489	YES
1243	P20354-2	FBgn0001123	Galphas	CG2835	FBgn0001123	0.836325	-1.31461	-0.0887202	0.145772	0.269363	0.271919	0.509871	YES
1244	Q8I0G5-3	FBgn0028968	gammaCOP	CG1528	FBgn0028968	0.469257	-0.900383	-0.0717835	0.339424	-0.0130756	0.962254	0.983578	YES
1245	Q9U6R9	FBgn0028552	gammaSnap1	CG3988	FBgn0028552	0.202167	-1.05014	-0.0823127	0.627817	-0.129942	0.685464	0.844342	YES
1246	P07486	FBgn0001091	Gapdh1	CG12055	FBgn0001091	1.48991	-1.41504	-0.0817796	0.0323659	-0.224586	0.328513	0.570198	YES	YES
1247	P07487	FBgn0001092	Gapdh2	CG8893	FBgn0001092	0.4915	-0.487415	-0.0257162	0.322478	-0.304086	0.190228	0.404204	YES
1248	P00967	FBgn0000053	Gart	CG31628	FBgn0000053	1.10094	2.0956	0.16886	0.0792619	-0.750287	0.0318743	0.114748	YES
1249	A1Z8W9	FBgn0264560	garz	CG8487	FBgn0264560	0.0537325	-0.107203	-0.00874479	0.883624	-0.164745	0.533657	0.748436	YES
1250	Q9VNL0	FBgn0026077	Gasp	CG10287	FBgn0026077	0.00306013	0.0278168	0.00203718	0.992979	0.335966	0.187726	0.40076	YES
1251	Q9V4E7	FBgn0039915	Gat	CG1732	FBgn0039915	0.506153	-1.85081	-0.113005	0.311779	-1.81936	7.93e-07	1.23e-05	YES
1252	Q9VE09	FBgn0260779	GatA	CG6007	FBgn0260779	0.144358	-0.30288	-0.0223933	0.717202	-0.785027	0.0958024	0.255337	YES
1253	Q9VCD0	FBgn0039153	GatB	CG5463	FBgn0039153	0.245975	-0.595542	-0.042738	0.567578	-0.767477	0.0116467	0.0533456	YES
1255	P26308	FBgn0001105	Gbeta13F	CG10545	FBgn0001105	0.477368	-0.84865	-0.0497915	0.333144	0.269199	0.241754	0.472093	YES
1256	Q9VVY3	FBgn0036862	Gbs-76A	CG9619	FBgn0036862	0.076171	-0.46086	-0.0397747	0.83913	0.578425	0.0142527	0.0626167	YES
1257	Q9VGF7	FBgn0260743	GC1	CG18347	FBgn0260743	0.707292	0.837528	0.0556652	0.196204	-1.09755	0.000631099	0.00477764	YES
1258	Q9VGE4	FBgn0037979	GCC185	CG3532	FBgn0037979	1.23217	4.98981	0.409588	0.0585914	0.555591	0.0925255	0.248256	YES
1259	Q9VCW6	FBgn0046114	Gclm	CG4919	FBgn0046114	0.634422	2.79462	0.258878	0.232048	-0.151768	0.587182	0.786325	YES
1260	Q9V9U0	FBgn0003065	CG2150	CG2150	FBgn0003065	0.691131	-6.15491	-0.402006	0.203643	-0.325189	0.83488	0.925307	YES
1261	Q9VZ04	FBgn0030289	GCS1	CG1597	FBgn0030289	0.430718	1.65544	0.157578	0.370922	0.444016	0.267822	0.504681	YES
1262	Q7KMM4	FBgn0027588	GCS2alpha	CG14476	FBgn0027588	0.0599569	-0.0843676	-0.00601915	0.87105	-0.0255314	0.915078	0.963301	YES
1263	Q9VJD1	FBgn0032643	GCS2beta	CG6453	FBgn0032643	0.19029	-0.392668	-0.0277089	0.645223	0.048838	0.885107	0.947193	YES
1264	A1Z742	FBgn0042135	Gdap2	CG18812	FBgn0042135	0.549745	2.99318	0.265376	0.282004	1.65345	8.58e-11	2.35e-09	YES
1265	P54385-2	FBgn0001098	Gdh	CG5320	FBgn0001098	0.176136	0.474197	0.0336581	0.666598	-1.31675	1.87e-07	3.23e-06	YES
1266	P54385	FBgn0001098	Gdh	CG5320	FBgn0001098	0.593628	-0.467943	-0.0242054	0.254901	-1.31675	1.87e-07	3.23e-06	YES
1267	Q9VLB7	FBgn0004868	Gdi	CG4422	FBgn0004868	0.210183	-0.416739	-0.026526	0.616336	0.753546	0.000951743	0.0068036	YES
1268	Q9VKK1	FBgn0283682	Ge-1	CG6181	FBgn0283682	0.305707	-0.783955	-0.0690954	0.494644	0.682743	0.0242426	0.0941117	YES
1269	Q9W1B0	FBgn0023081	gek	CG4012	FBgn0023081	4.51255	3.97827	0.385178	3.07e-05	0.761169	0.00216768	0.013525	YES	YES
1270	Q07171-6	FBgn0010225	Gel	CG1106	FBgn0010225	0.230547	-0.254395	-0.016422	0.588102	-0.28395	0.226342	0.452817	YES
1271	Q9VAW3	FBgn0039580	Gfat2	CG1345	FBgn0039580	0.425694	1.27724	0.126504	0.375238	0.38813	0.297618	0.538689	YES
1272	Q6NP69	FBgn0250732	gfzf	CG33546	FBgn0250732	0.335804	1.1435	0.102935	0.461525	-0.257797	0.519415	0.737689	YES
1273	Q9W329	FBgn0030141	Gga	CG3002	FBgn0030141	0.494186	0.291888	0.0225748	0.32049	-0.024239	0.946685	0.976946	YES
1274	P38040	FBgn0004921	Ggamma1	CG8261	FBgn0004921	1.06279	-1.28253	-0.0755813	0.0865391	-0.461062	0.0480322	0.15577	YES
1275	E1JHC4	FBgn0267252	Ggamma30A	CG3694	FBgn0267252	0.578666	-1.34078	-0.0814802	0.263836	-1.49479	2.96e-06	4.05e-05	YES
1276	Q9VVU1	FBgn0036824	CG3902	CG3902	FBgn0036824	0.41984	0.423958	0.0257338	0.38033	-0.42898	0.0912162	0.245864	YES
1277	Q9VKI8	FBgn0032350	CG6287	CG6287	FBgn0032350	0.281793	-0.89213	-0.059705	0.522645	-0.326187	0.250901	0.483539	YES
1278	Q95RA9	FBgn0038149	GILT1	CG9796	FBgn0038149	1.11552	-1.12429	-0.0780957	0.0766439	0.137087	0.619199	0.805354	YES
1279	P36951	FBgn0011770	Gip	CG2227	FBgn0011770	0.489957	-1.04012	-0.0732637	0.323625	-0.492217	0.144523	0.33713	YES
1280	A0A6H2EFD0	FBgn0250823	gish	CG6963	FBgn0250823	0.0502444	-0.0784725	-0.00560749	0.89075	-0.439081	0.12417	0.303849	YES
1281	Q8IRJ9	FBgn0025592	Gk1	CG18374	FBgn0025592	0.118321	0.334405	0.0245185	0.761516	-0.517756	0.0618067	0.18806	YES
1282	Q9W095	FBgn0035266	Gk2	CG7995	FBgn0035266	0.209703	-1.07813	-0.0946637	0.617017	-0.977871	4.91e-05	0.000524651	YES
1283	Q9Y105	FBgn0027090	GlnRS	CG10506	FBgn0027090	0.883931	-0.634494	-0.0453602	0.130638	0.456081	0.0970123	0.257533	YES
1284	Q9VGH5	FBgn0259139	glo	CG6946	FBgn0259139	0.453973	-2.11761	-0.160013	0.351583	0.444992	0.0889785	0.24218	YES
1285	A1Z6X6	FBgn0283450	Glo1	CG1707	FBgn0283450	0.645327	-2.48989	-0.193656	0.226294	-0.256132	0.294135	0.535317	YES
1286	Q9VF15	FBgn0027657	glob1	CG9734	FBgn0027657	1.40692	1.94821	0.137136	0.0391811	-0.665611	0.0151649	0.065901	YES	YES
1287	A1Z942	FBgn0261625	GLS	CG42708	FBgn0261625	7.01559	-4.34766	-0.416229	9.65e-08	0.633618	0.164238	0.366793	YES	YES
1288	P33438	FBgn0001114	Glt	CG9280	FBgn0001114	0.282967	-0.516251	-0.0341393	0.521234	-0.852187	0.00083908	0.00610409	YES
1289	P28668	FBgn0005674	GluProRS	CG5394	FBgn0005674	0.457318	-0.736321	-0.0471365	0.348885	0.475422	0.0898648	0.243599	YES
1290	Q9VV59	FBgn0036629	GluRS-m	CG4573	FBgn0036629	1.24451	-1.65771	-0.121325	0.0569491	-0.409948	0.668915	0.835974	YES
1291	Q8IRI6-13	FBgn0264574	Glut1	CG43946	FBgn0264574	1.68803	-2.55886	-0.196068	0.0205103	-0.8993	0.00251074	0.015202	YES	YES
1292	Q9XTL9	FBgn0004507	GlyP	CG7254	FBgn0004507	0.909251	-1.00321	-0.0586202	0.123239	-0.132762	0.627533	0.809494	YES
1293	Q9VUK8	FBgn0027088	GlyRS	CG6778	FBgn0027088	0.190795	-0.392573	-0.0276034	0.644473	0.28289	0.366958	0.606831	YES
1294	Q9VFC8-2	FBgn0266064	GlyS	CG6904	FBgn0266064	1.15989	-1.57347	-0.100789	0.0692003	-0.164968	0.485783	0.714914	YES
1295	Q9W289	FBgn0034697	GM130	CG11061	FBgn0034697	1.5353	-0.836312	-0.0559082	0.029154	0.909693	0.00743864	0.0370562	YES	YES
1296	Q9VXU1	FBgn0027287	Gmap	CG33206	FBgn0027287	0.870155	-2.27781	-0.182348	0.134848	-0.423048	0.126084	0.307152	YES
1297	Q9W1X8	FBgn0267823	Gmer	CG3495	FBgn0267823	0.980418	-1.87068	-0.129067	0.104612	0.24542	0.736675	0.872642	YES
1298	Q9NHA8	FBgn0040321	GNBP3	CG5008	FBgn0040321	1.14897	2.63513	0.24456	0.0709634	-0.218579	0.591395	0.788531	YES
1299	Q9VG42	FBgn0038074	Gnmt	CG6188	FBgn0038074	0.207026	1.26116	0.0941558	0.620832	1.02572	0.31437	0.55528	YES
1300	Q9W1R3	FBgn0034854	Golgin245	CG3493	FBgn0034854	0.806694	1.3767	0.140527	0.156065	1.20591	1.84e-07	3.19e-06	YES
1301	Q9VE50	FBgn0044871	Gos28	CG7700	FBgn0044871	1.00851	3.42881	0.298889	0.0980595	0.511973	0.250115	0.482581	YES
1302	Q7K221	FBgn0001124	Got1	CG8430	FBgn0001124	0.808094	-1.33776	-0.0912511	0.155563	-1.04292	6.38e-06	8.24e-05	YES
1303	Q9VQ61	FBgn0001125	Got2	CG4233	FBgn0001125	1.3016	-1.01953	-0.0566344	0.0499347	-0.679444	0.00192485	0.0122	YES	YES
1304	A0A0B4LGB0	FBgn0013272	Gp150	CG5820	FBgn0013272	2.39804	2.71254	0.273405	0.00399909	-0.111732	0.614396	0.801469	YES	YES
1305	A1Z6H7	FBgn0266580	Gp210	CG7897	FBgn0266580	1.11704	-1.12792	-0.0893202	0.0763763	1.18748	0.00116589	0.00807475	YES
1306	Q9VAY2	FBgn0039562	Gp93	CG5520	FBgn0039562	0.0287237	0.0423765	0.00259751	0.936001	0.0558727	0.804724	0.910947	YES
1307	P13706-2	FBgn0001128	Gpdh1	CG9042	FBgn0001128	0.544713	-0.471295	-0.0265361	0.285291	-0.235103	0.36579	0.606399	YES
1308	Q7K569	FBgn0022160	Gpo1	CG8256	FBgn0022160	2.25095	-1.31904	-0.0656684	0.00561109	-0.536955	0.0685464	0.202784	YES	YES
1309	Q9VW57	FBgn0036919	Grasp65	CG7809	FBgn0036919	0.796903	3.08801	0.243664	0.159624	-0.173019	0.603233	0.795058	YES
1310	O46067	FBgn0023529	CG2918	CG2918	FBgn0023529	0.213853	0.262164	0.017647	0.611148	-0.0148205	0.952477	0.979087	YES
1311	Q9V3D8	FBgn0040493	grsm	CG7340	FBgn0040493	0.749784	-1.32355	-0.0925687	0.177916	2.12261	7.19e-16	2.99e-14	YES
1312	Q9VVT6	FBgn0036820	Grx1	CG6852	FBgn0036820	0.470749	-1.54901	-0.100451	0.338261	0.120724	0.614104	0.801402	YES
1313	Q9VJZ6	FBgn0032509	CG6523	CG6523	FBgn0032509	0.274777	0.592872	0.0426595	0.531157	-0.150663	0.521879	0.739482	YES
1314	Q9VVA4	FBgn0036663	CG9674	CG9674	FBgn0036663	0.105965	0.196717	0.0149235	0.783492	-0.599846	0.0156503	0.0673673	YES
1315	P20477	FBgn0001142	Gs1	CG2718	FBgn0001142	0.546057	0.344563	0.0199928	0.284409	-0.602563	0.0181477	0.0754871	YES
1316	Q94529	FBgn0019982	Gs1l	CG15441	FBgn0019982	0.029794	-0.199604	-0.0173136	0.933697	-0.49626	0.037849	0.130618	YES
1317	E2QCN9	FBgn0019982	Gs1l	CG15441	FBgn0019982	0.882842	-0.803185	-0.0535011	0.130966	-0.49626	0.037849	0.130618	YES
1318	P20478	FBgn0001145	Gs2	CG1743	FBgn0001145	3.03006	-2.35262	-0.151765	0.000933116	-0.417442	0.0752509	0.215667	YES	YES
1319	P20478-3	FBgn0001145	Gs2	CG1743	FBgn0001145	0.37862	-0.762919	-0.0437575	0.418196	-0.417442	0.0752509	0.215667	YES
1322	P20432	FBgn0001149	GstD1	CG10045	FBgn0001149	0.00891835	0.0243988	0.00145912	0.979674	2.12266	8.7e-12	2.58e-10	YES
1323	Q9VG97	FBgn0010039	GstD3	CG4381	FBgn0010039	0.28934	1.90304	0.167313	0.513641	1.19784	0.00173307	0.0112117	YES
1324	Q9VG96	FBgn0010040	GstD4	CG11512	FBgn0010040	0.171415	0.226903	0.0164447	0.673884	0.292977	0.895237	NA	YES
1325	Q9VG93	FBgn0010043	GstD7	CG4371	FBgn0010043	0.401824	1.57793	0.144424	0.396439	-2.13625	0.184358	0.396104	YES
1326	Q7KK90	FBgn0034335	GstE1	CG5164	FBgn0034335	0.446015	2.49078	0.179178	0.358084	3.64273	3.93e-36	8.03e-34	YES
1327	Q9XYZ9	FBgn0027590	GstE12	CG16936	FBgn0027590	0.485934	-0.622208	-0.0384374	0.326638	-0.568748	0.0221126	0.0878184	YES
1328	Q7JVI6	FBgn0033381	GstE13	CG11784	FBgn0033381	0.98533	-1.37926	-0.0976079	0.103436	0.0666855	0.794949	0.905186	YES
1329	A1ZB68	FBgn0063497	GstE3	CG17524	FBgn0063497	0.861972	1.10342	0.07947	0.137413	1.71513	7.17e-08	1.32e-06	YES
1330	A1ZB72	FBgn0063493	GstE7	CG17531	FBgn0063493	0.227804	1.14948	0.0917598	0.591828	-0.32417	0.578632	0.779446	YES
1331	Q9VSL4	FBgn0035906	GstO2	CG6673	FBgn0035906	0.69557	-3.02631	-0.22726	0.201572	-0.271142	0.28213	0.522107	YES
1332	Q9VSL2	FBgn0035904	GstO3	CG6776	FBgn0035904	0.180341	-0.720123	-0.0513604	0.660175	-0.233966	0.504988	0.729281	YES
1333	P41043	FBgn0010226	GstS1	CG8938	FBgn0010226	2.55101	-1.91454	-0.0905524	0.00281182	-0.141772	0.572489	0.776937	YES	YES
1334	A0A0B4KFT5	FBgn0010226	GstS1	CG8938	FBgn0010226	2.25167	-8.21589	-0.648402	0.00560185	-0.141772	0.572489	0.776937	YES	YES
1335	Q7K0B6	FBgn0050000	GstT1	CG30000	FBgn0050000	0.310785	0.428128	0.0264057	0.488894	0.516549	0.159367	0.359871	YES
1336	A1Z7X7	FBgn0050005	GstT2	CG30005	FBgn0050005	2.60768	5.30441	0.493679	0.00246783	1.89753	3.02e-05	0.000339986	YES	YES
1337	Q9VRA4	FBgn0031117	GstT3	CG1702	FBgn0031117	0.962921	-1.98005	-0.142064	0.108913	-0.421929	0.300232	0.541106	YES
1338	Q8MRM0	FBgn0030484	GstT4	CG1681	FBgn0030484	1.10739	-1.72765	-0.124315	0.0780918	0.235853	0.405484	0.641168	YES
1339	Q9VHD3	FBgn0037696	GstZ1	CG9362	FBgn0037696	1.08522	-1.0143	-0.0775303	0.082182	0.57527	0.503003	0.728139	YES
1340	A0A0B4LFW5	FBgn0265191	Gyg	CG44244	FBgn0265191	0.349693	-0.373151	-0.0252154	0.446999	2.59488	8.88e-32	1.43e-29	YES
1341	Q7K3B7	FBgn0034488	Hacl	CG11208	FBgn0034488	0.278987	0.540445	0.0400478	0.526033	0.127672	0.705467	0.856107	YES
1342	Q9VXI1	FBgn0286508	Had1	CG9914	FBgn0286508	0.308876	-0.491126	-0.0289407	0.491048	-1.06348	1.95e-05	0.000229518	YES
1343	Q5U1B0	FBgn0033949	Had2	CG10131	FBgn0033949	1.87953	1.76808	0.151594	0.0131969	-1.1001	0.0380603	0.131015	YES	YES
1344	X2J6N9	FBgn0261509	haf	CG14351	FBgn0261509	0.0123456	-0.112729	-0.00889631	0.971973	0.618467	0.167793	0.371768	YES
1345	M9NGF7	FBgn0026428	HDAC6	CG6170	FBgn0026428	0.0104504	0.0573645	0.00514442	0.976224	-0.430573	0.209911	0.431108	YES
1346	Q27268	FBgn0014189	Hel25E	CG7269	FBgn0014189	0.16235	-0.286638	-0.0194004	0.688098	1.13446	0.000678429	0.00510505	YES
1347	Q9VMD3	FBgn0031817	HemK1	CG9531	FBgn0031817	2.56258	-3.36453	-0.225607	0.00273789	-2.02653	6.33e-06	8.18e-05	YES	YES
1348	Q9W330	FBgn0001186	Hex-A	CG3001	FBgn0001186	0.387576	0.516667	0.0385538	0.409661	-0.971281	2.17e-05	0.00025359	YES
1349	Q9W3C4	FBgn0041629	Hexo2	CG1787	FBgn0041629	0.940335	3.69374	0.282365	0.114727	-0.252389	0.47072	0.703024	YES
1350	Q9VIQ4	FBgn0014000	Hf	CG10658	FBgn0014000	0.425794	1.66232	0.135808	0.375151	-0.358048	0.534429	0.748784	YES
1351	Q8T6B9	FBgn0028577	hfp	CG12085	FBgn0028577	1.02567	2.10701	0.216707	0.0942612	0.213595	0.397452	0.636126	YES
1352	Q86BQ4	FBgn0031459	HINT1	CG2862	FBgn0031459	0.0576156	-0.118264	-0.00745764	0.875759	-0.355633	0.174086	0.38132	YES
1353	Q86DS1	FBgn0029676	HIP-R	CG2947	FBgn0029676	0.182297	-0.313652	-0.0204257	0.657208	-0.382966	0.317871	0.558801	YES
1389	P08985	FBgn0001197	His2Av	CG5499	FBgn0001197	0.152658	-0.245992	-0.0139294	0.703626	0.372393	0.313369	0.553903	YES
1436	C0HL67	FBgn0004828	His3.3B	CG8989	FBgn0004828	0.237914	0.382367	0.0243516	0.57821	-0.0612889	0.777153	0.895847	YES
1459	P84040	FBgn0013981	His4r	CG3379	FBgn0013981	1.14874	-1.28377	-0.0675972	0.0709998	-0.0385663	0.866358	0.938714	YES
1460	Q9VWT1	FBgn0027087	HisRS	CG6335	FBgn0027087	0.703929	-1.12599	-0.081561	0.197729	0.457495	0.167912	0.371949	YES
1461	Q9VRI0	FBgn0001565	Hlc	CG1666	FBgn0001565	1.41528	-2.08236	-0.193523	0.0384342	-0.127799	0.658304	0.829657	YES	YES
1462	Q9V3U0	FBgn0286723	hll	CG4500	FBgn0286723	0.567645	3.55198	0.313875	0.270617	4.7668	0.103476	NA	YES
1463	Q9VM58	FBgn0031877	Hmgcl	CG10399	FBgn0031877	1.11883	-3.38914	-0.296486	0.0760624	-1.22138	0.0828615	0.230611	YES
1464	Q05783	FBgn0004362	HmgD	CG17950	FBgn0004362	0.190563	-1.36903	-0.0962078	0.644817	0.937703	0.0152214	0.0660422	YES
1465	Q7K4Q9	FBgn0010611	Hmgs	CG4311	FBgn0010611	0.761764	3.86568	0.341916	0.173076	-0.627124	0.0114941	0.052816	YES
1466	Q06943	FBgn0010228	HmgZ	CG17921	FBgn0010228	0.644981	-0.927968	-0.0617569	0.226474	0.29482	0.228153	0.455039	YES
1467	M9PCE5	FBgn0029167	Hml	CG7002	FBgn0029167	1.53864	2.27743	0.22106	0.0289306	-1.00359	0.000459476	0.00364377	YES	YES
1468	Q9VF20	FBgn0038376	Hmt-1	CG4225	FBgn0038376	0.58227	-1.75063	-0.142747	0.261656	-0.0595458	0.81613	0.917528	YES
1469	Q9VB46	FBgn0015737	Hmu	CG3373	FBgn0015737	0.0993765	-0.388397	-0.0263421	0.795469	0.831972	0.000564477	0.00432895	YES
1470	P17276	FBgn0001208	Hn	CG7399	FBgn0001208	0.286325	1.21897	0.118073	0.51722	-1.24491	0.00811423	0.0397676	YES
1471	A1ZBB4	FBgn0050122	CG30122	CG30122	FBgn0050122	0.00355525	0.00621462	0.00043477	0.991847	0.437914	0.0857405	0.236259	YES
1472	E1JGN7	FBgn0267791	HnRNP-K	CG13425	FBgn0267791	0.0640266	-0.359924	-0.0260362	0.862926	1.43897	1.2e-08	2.49e-07	YES
1473	Q9VGJ9	FBgn0037933	Ho	CG14716	FBgn0037933	1.20004	-0.818399	-0.0511678	0.06309	-0.771047	0.00288974	0.0170925	YES
1474	Q9Y163	FBgn0041150	hoe1	CG12787	FBgn0041150	0.20917	-1.02638	-0.0828499	0.617775	-0.138481	0.607269	0.797356	YES
1475	Q9U3Z7	FBgn0286786	hoip	CG3949	FBgn0286786	0.739825	0.656834	0.0430871	0.182043	1.01057	0.0603632	0.184543	YES
1476	Q9VWS1	FBgn0030944	Hou	CG6617	FBgn0030944	1.19234	-1.82372	-0.126366	0.0642188	0.931401	0.00426981	0.0234664	YES
1477	O01367-2	FBgn0264491	how	CG10293	FBgn0264491	0.73958	2.96578	0.240869	0.182146	1.41502	3.45e-09	7.76e-08	YES
1478	Q8T0S6	FBgn0261456	hpo	CG11228	FBgn0261456	1.47691	-3.65028	-0.294182	0.0333498	0.341749	0.258767	0.49372	YES	YES
1479	Q9VNI8	FBgn0037382	Hpr1	CG2031	FBgn0037382	0.730212	-4.0632	-0.312898	0.186118	-0.165321	0.711149	0.85863	YES
1480	P48809	FBgn0004838	Hrb27C	CG10377	FBgn0004838	0.031875	-0.0545457	-0.0035124	0.929234	0.610194	0.00491788	0.0264188	YES
1481	P48810-2	FBgn0004237	Hrb87F	CG12749	FBgn0004237	1.25313	3.30474	0.301595	0.0558306	0.582432	0.0269602	0.101647	YES
1482	P07909-3	FBgn0001215	Hrb98DE	CG9983	FBgn0001215	0.221211	-0.323647	-0.0218563	0.600882	0.221488	0.36713	0.606831	YES
1483	Q7JWI7	FBgn0033028	hrm	CG11665	FBgn0033028	0.573386	1.60296	0.156916	0.267063	0.29151	0.255039	0.488409	YES
1484	Q960X8	FBgn0031450	Hrs	CG2903	FBgn0031450	0.872519	3.69325	0.336688	0.134116	1.01611	0.000225154	0.00201731	YES
1485	A8JNT7	FBgn0263606	Hsc20	CG34246	FBgn0263606	0.167849	-0.390241	-0.0302914	0.679439	-0.726475	0.076589	0.218564	YES
1486	P29843	FBgn0001216	Hsc70-1	CG8937	FBgn0001216	1.08234	-1.08249	-0.0675267	0.0827286	0.586604	0.0101008	0.0473926	YES
1487	P29844	FBgn0001218	Hsc70-3	CG4147	FBgn0001218	0.173838	-0.212562	-0.0120957	0.670134	0.388945	0.111902	0.282594	YES
1488	P11147	FBgn0266599	Hsc70-4	CG4264	FBgn0266599	0.419282	-0.505937	-0.0274262	0.380819	1.2059	2.12e-07	3.62e-06	YES
1489	P29845	FBgn0001220	Hsc70-5	CG8542	FBgn0001220	1.39511	-1.20615	-0.0633723	0.0402617	-0.524058	0.015696	0.0675347	YES	YES
1490	Q9VUC1	FBgn0026418	Hsc70Cb	CG6603	FBgn0026418	0.227279	-0.628189	-0.0428166	0.592544	1.95189	5.76e-18	2.77e-16	YES
1491	Q9VYT5	FBgn0030342	CG10347	CG10347	FBgn0030342	1.24604	2.65693	0.26829	0.0567489	0.097491	0.854493	0.933905	YES
1493	P02516	FBgn0001224	Hsp23	CG4463	FBgn0001224	0.449729	-0.617873	-0.033361	0.355035	-1.55831	0.000290938	0.00250431	YES
1494	P02517	FBgn0001225	Hsp26	CG4183	FBgn0001225	0.89005	-1.30289	-0.0729166	0.12881	-0.710503	0.0129854	0.0580171	YES
1495	P02518	FBgn0001226	Hsp27	CG4466	FBgn0001226	1.05747	-1.14224	-0.0695053	0.087605	-2.94544	6.87e-19	3.74e-17	YES
1496	O02649	FBgn0015245	Hsp60A	CG12101	FBgn0015245	1.14698	-1.09065	-0.0558404	0.0712887	-0.476875	0.0585839	0.180792	YES
1497	P22979	FBgn0001229	Hsp67Bc	CG4190	FBgn0001229	0.490302	1.33318	0.0912935	0.323369	-0.15439	0.810447	0.914219	YES
1498	O97125	FBgn0001230	Hsp68	CG5436	FBgn0001230	0.504933	-0.475258	-0.0294512	0.312656	0.256787	0.741142	0.874997	YES
1499	P02828	FBgn0001233	Hsp83	CG1242	FBgn0001233	0.276634	-0.401898	-0.0227714	0.528891	1.14526	3.55e-08	6.91e-07	YES
1500	Q8IQW5	FBgn0031037	CG14207	CG14207	FBgn0031037	0.693233	0.540949	0.0306569	0.202659	4.11226	6.19e-47	2.13e-44	YES
1501	R9PY26	FBgn0085451	htk	CG34422	FBgn0085451	3.57925	-4.84983	-0.457399	0.000263481	0.406638	0.199296	0.416573	YES	YES
1502	Q9VFJ3	FBgn0038233	HtrA2	CG8464	FBgn0038233	0.814818	-2.40502	-0.201928	0.153173	-0.322015	0.331489	0.572365	YES
1503	Q02645-2	FBgn0263391	hts	CG43443	FBgn0263391	0.700085	-3.07974	-0.255106	0.199487	1.30188	3.99e-09	8.85e-08	YES
1504	A0A0B4K7A5	FBgn0263391	hts	CG43443	FBgn0263391	0.618162	-0.855143	-0.0525927	0.240901	1.30188	3.99e-09	8.85e-08	YES
1505	M9PFN0-2	FBgn0036556	hzg	CG5830	FBgn0036556	0.704321	-0.709368	-0.048672	0.197551	0.980255	0.000839252	0.00610409	YES
1506	Q9V3C7	FBgn0028429	I-2	CG10574	FBgn0028429	1.28087	5.48498	0.507842	0.0523763	1.01311	0.000244756	0.00215248	YES
1507	Q9V428	FBgn0028546	ics	CG9031	FBgn0028546	0.972484	2.03163	0.1523	0.106541	1.47477	1.18e-11	3.45e-10	YES
1508	P22817	FBgn0001247	Ide	CG5517	FBgn0001247	1.23969	-0.821528	-0.0571511	0.0575852	-0.0777447	0.763308	0.885889	YES
1509	Q8MM24	FBgn0020416	Idgf1	CG4472	FBgn0020416	3.85348	3.99051	0.278519	0.000140126	-0.160747	0.662577	0.832128	YES	YES
1510	Q9V3D4	FBgn0020415	Idgf2	CG4475	FBgn0020415	1.53497	2.07408	0.123695	0.0291765	0.913808	0.000377594	0.00311621	YES	YES
1511	Q8MLZ7	FBgn0020414	Idgf3	CG4559	FBgn0020414	2.31411	1.44713	0.0952283	0.0048516	-0.387247	0.182031	0.392783	YES	YES
1512	Q9W303	FBgn0026415	Idgf4	CG1780	FBgn0026415	1.79894	2.4552	0.142385	0.0158877	0.566446	0.00896018	0.0428649	YES	YES
1513	Q8T0R7	FBgn0064237	Idgf5	CG5154	FBgn0064237	1.10565	1.61667	0.131109	0.0784061	-2.11614	0.00559246	0.0294111	YES
1514	Q23997	FBgn0013763	Idgf6	CG5210	FBgn0013763	2.23158	2.65062	0.16068	0.0058671	-0.743672	0.00551546	0.0290826	YES	YES
1515	Q7KUB1	FBgn0001248	Idh	CG7176	FBgn0001248	0.0962005	-0.173324	-0.00985354	0.801308	-0.521376	0.0284049	0.105915	YES
1516	Q9VWH4	FBgn0027291	Idh3a	CG12233	FBgn0027291	1.00915	-0.893659	-0.0428669	0.0979151	-0.424933	0.112762	0.283393	YES
1517	Q9VD58	FBgn0038922	Idh3b	CG6439	FBgn0038922	1.05835	-0.895482	-0.0444609	0.0874288	-0.320256	0.226294	0.452817	YES
1518	Q9VDC2	FBgn0038876	Idi	CG5919	FBgn0038876	1.8116	-1.66845	-0.113386	0.0154314	-0.201753	0.471529	0.703563	YES	YES
1519	P12080-2	FBgn0001250	if	CG9623	FBgn0001250	0.531743	0.523568	0.0355354	0.293939	2.97306	2.28e-43	6.53e-41	YES
1520	Q8MSW0	FBgn0027086	IleRS	CG11471	FBgn0027086	0.920454	-0.759652	-0.0525826	0.120101	0.690116	0.0155208	0.0670175	YES
1521	Q9VUY4	FBgn0036569	IleRS-m	CG5414	FBgn0036569	1.30332	-2.20179	-0.154708	0.0497366	-0.525365	0.425302	0.659707	YES	YES
1522	Q9V400	FBgn0028427	Ilk	CG10504	FBgn0028427	1.42196	4.04264	0.332585	0.037848	2.60692	1.5e-30	2.24e-28	YES	YES
1523	Q0KHU2	FBgn0285926	Imp	CG1691	FBgn0285926	2.0153	-1.48535	-0.0991734	0.00965393	0.183839	0.528959	0.744874	YES	YES
1524	Q9VUW2	FBgn0036551	CG17029	CG17029	FBgn0036551	0.413798	2.26641	0.192315	0.385658	-1.59538	4.39e-09	9.68e-08	YES
1525	Q09024-3	FBgn0001257	ImpL2	CG15009	FBgn0001257	0.0190964	0.148031	0.0124926	0.956982	3.0693	1.91e-44	5.97e-42	YES
1526	Q9VVT2-2	FBgn0036816	Indy	CG3979	FBgn0036816	0.142228	0.100509	0.00745082	0.720728	-0.363239	0.147358	0.341697	YES
1527	O97477	FBgn0025885	Inos	CG11143	FBgn0025885	0.413937	-1.90444	-0.138377	0.385534	1.08368	5.16e-05	0.000547832	YES
1528	Q9V427	FBgn0027108	Inx2	CG4590	FBgn0027108	0.356077	-0.671438	-0.0437631	0.440476	-0.566063	0.0252835	0.0968377	YES
1529	Q9VT60	FBgn0036053	iPLA2-VIA	CG6718	FBgn0036053	0.390805	1.01013	0.0887301	0.406626	2.7448	7.09e-35	1.31e-32	YES
1530	Q9VCV4	FBgn0024958	Irp-1A	CG4900	FBgn0024958	0.243609	1.08394	0.103994	0.570678	-0.159429	0.672198	0.837792	YES
1531	Q9VGZ3	FBgn0024957	Irp-1B	CG6342	FBgn0024957	0.920717	-0.932053	-0.0614597	0.120028	-0.370535	0.210562	0.431736	YES
1532	Q9VHK6	FBgn0037637	IscU	CG9836	FBgn0037637	0.953222	-1.21453	-0.0771745	0.111373	0.0529889	0.800386	0.908052	YES
1533	M9PBS9	FBgn0035715	Ist1	CG10103	FBgn0035715	1.06584	4.82344	0.388826	0.0859324	2.06573	2.33e-18	1.18e-16	YES
1534	P29993-2	FBgn0010051	Itpr	CG1063	FBgn0010051	0.598809	0.944777	0.0993539	0.251878	-0.26434	0.382761	0.622873	YES
1535	Q7K1Q6	FBgn0259682	Jabba	CG42351	FBgn0259682	0.364766	1.70912	0.133164	0.431751	-0.751008	0.0367483	0.127967	YES
1536	Q9V3P0	FBgn0040309	Jafrac1	CG1633	FBgn0040309	0.18131	-0.253958	-0.0150184	0.658703	0.1225	0.566873	0.773775	YES
1537	Q9V3Q4	FBgn0040308	Jafrac2	CG1274	FBgn0040308	0.293078	1.06043	0.0902718	0.50924	-0.549951	0.330586	0.571723	YES
1538	Q7K1V5	FBgn0037374	jagn	CG10978	FBgn0037374	0.319506	-0.235278	-0.0143908	0.479175	0.132319	0.559694	0.768792	YES
1539	P20348-2	FBgn0001280	janA	CG7933	FBgn0001280	0.344394	2.17213	0.15606	0.452487	0.0228973	0.929922	0.968536	YES
1540	Q01989	FBgn0011225	jar	CG5695	FBgn0011225	0.435972	1.26168	0.124249	0.366461	-0.184971	0.428193	0.66265	YES
1541	Q9VAA9	FBgn0039743	Jasper	CG7946	FBgn0039743	1.10744	-1.26407	-0.0964895	0.0780831	0.413581	0.237865	0.467876	YES
1542	A0A0B4KEX6	FBgn0028371	jbug	CG30092	FBgn0028371	0.114992	0.459693	0.0431261	0.767376	0.366729	0.137097	0.325365	YES
1543	Q9TVP3	FBgn0027654	jdp	CG2239	FBgn0027654	0.542886	-2.90938	-0.233785	0.286493	-1.1341	0.000235577	0.00209197	YES
1544	A1Z9U2	FBgn0033958	jef	CG12858	FBgn0033958	0.668	-3.23689	-0.240899	0.214783	-1.54118	0.000494036	0.0038779	YES
1545	Q7JRC3	FBgn0010053	Jheh1	CG15101	FBgn0010053	0.497479	-0.895658	-0.0701456	0.318069	0.0287723	0.925789	0.967049	YES
1546	Q7KB18	FBgn0034405	Jheh2	CG15102	FBgn0034405	0.63649	-1.31049	-0.0907221	0.230946	0.931375	0.000634539	0.00480005	YES
1547	Q7K1W4	FBgn0034406	Jheh3	CG15106	FBgn0034406	0.269868	-0.439059	-0.0308911	0.537196	-0.676879	0.0312572	0.112971	YES
1548	Q6AWN6	FBgn0032129	jp	CG4405	FBgn0032129	1.12144	-1.57063	-0.109047	0.0756072	0.574059	0.00492339	0.0264342	YES
1549	Q7JV09	FBgn0032129	jp	CG4405	FBgn0032129	1.75804	-1.24749	-0.0775979	0.0174568	0.574059	0.00492339	0.0264342	YES	YES
1550	A1ZAG1	FBgn0034126	jtb	CG4398	FBgn0034126	0.55253	3.25145	0.2831	0.280201	-0.475597	0.398426	0.637175	YES
1551	Q9I7K0-4	FBgn0051363	Jupiter	CG31363	FBgn0051363	0.535623	2.69414	0.244026	0.291325	0.913481	0.000310333	0.00263205	YES
1552	Q9VJ59	FBgn0032704	Jwa	CG10373	FBgn0032704	0.025919	-0.0360632	-0.00226008	0.942065	1.90215	1.38e-15	5.55e-14	YES
1553	Q9V455	FBgn0027338	Kap-alpha3	CG9423	FBgn0027338	0.144062	0.247824	0.0174871	0.717691	0.398041	0.0682964	0.202282	YES
1554	Q9VN44	FBgn0087013	Karybeta3	CG1059	FBgn0087013	0.159018	0.295595	0.0213494	0.693398	0.689962	0.00132267	0.00892604	YES
1555	A0A0B4LGD3	FBgn0261794	kcc	CG5594	FBgn0261794	0.305352	-1.05994	-0.0709724	0.495048	-0.79488	0.00771438	0.038145	YES
1556	Q8MLQ5	FBgn0261794	kcc	CG5594	FBgn0261794	0.388744	-0.872483	-0.0711303	0.40856	-0.79488	0.00771438	0.038145	YES
1557	Q95RX5	FBgn0037655	Kcmf1	CG11984	FBgn0037655	0.697007	-2.41841	-0.193124	0.200906	0.210112	0.317744	0.558676	YES
1558	Q9W401	FBgn0261955	kdn	CG3861	FBgn0261955	1.52587	-1.06145	-0.0505438	0.0297938	-0.203253	0.423141	0.657974	YES	YES
1559	P17210	FBgn0001308	Khc	CG7765	FBgn0001308	1.592	-2.60392	-0.174744	0.0255856	1.00828	1.12e-05	0.000138924	YES	YES
1560	M9NEL3	FBgn0266557	kis	CG3696	FBgn0266557	0.528892	-0.902213	-0.068218	0.295875	0.124603	0.60845	0.7979	YES
1562	P46824	FBgn0010235	Klc	CG5433	FBgn0010235	0.636933	1.00854	0.075759	0.23071	0.770261	0.00268112	0.0160386	YES
1564	Q9VB25-2	FBgn0004387	Klp98A	CG5658	FBgn0004387	0.293348	1.18191	0.100698	0.508923	0.55391	0.0409973	0.138522	YES
1565	A1Z6Q0	FBgn0265003	koi	CG44154	FBgn0265003	1.64359	-1.5568	-0.119588	0.0227202	1.45468	7.67e-09	1.65e-07	YES	YES
1566	A0A0B4KEE4	FBgn0265003	koi	CG44154	FBgn0265003	0.752207	1.1643	0.0849616	0.176927	1.45468	7.67e-09	1.65e-07	YES
1567	Q9VNE2	FBgn0250753	kra	CG2922	FBgn0250753	0.597864	-1.27094	-0.0904618	0.252427	0.224224	0.264329	0.500076	YES
1568	Q9V447	FBgn0266449	Kr-h2	CG9159	FBgn0266449	0.0682286	0.274532	0.0197643	0.854617	0.152046	0.60154	0.794301	YES
1569	Q9VZQ3	FBgn0004167	kst	CG12008	FBgn0004167	0.743771	1.41199	0.12908	0.180397	-0.0951028	0.676354	0.8398	YES
1570	Q9VDH3	FBgn0038839	Ktl	CG10830	FBgn0038839	0.132877	-0.740493	-0.0590393	0.736415	-1.07569	0.00840583	0.0409606	YES
1571	Q8SX89	FBgn0038476	kuk	CG5175	FBgn0038476	1.41092	-5.44318	-0.383146	0.038822	0.80757	0.00275856	0.0164527	YES	YES
1572	Q8SXC2	FBgn0037955	Kyat	CG6950	FBgn0037955	0.66662	-1.93966	-0.136122	0.215466	-0.725667	0.0121817	0.0551899	YES
1573	Q7KVT8	FBgn0027280	orion	CG2206	FBgn0027280	0.94199	2.97225	0.297056	0.11429	0.19053	0.496804	0.723728	YES
1574	Q9W2V9	FBgn0028331	l(1)G0289	CG2221	FBgn0028331	0.910661	0.808435	0.0607328	0.12284	0.969314	3.43e-05	0.000381391	YES
1575	Q9W335	FBgn0028327	l(1)G0320	CG32701	FBgn0028327	0.0191014	0.0130269	0.000828694	0.956971	0.285331	0.234041	0.462992	YES
1576	Q0E9N2	FBgn0010482	hlk	CG9432	FBgn0010482	0.860491	-0.646313	-0.0356204	0.137882	0.629113	0.010061	0.0472505	YES
1577	A0A0B4K7H1	FBgn0010482	hlk	CG9432	FBgn0010482	0.21054	-0.493768	-0.0325456	0.615828	0.629113	0.010061	0.0472505	YES
1578	Q9VPX3	FBgn0283525	l(2)10685	CG4749	FBgn0283525	1.67552	-1.41677	-0.107451	0.0211096	-0.990967	0.0461019	0.15116	YES	YES
1579	Q9V3Y3	FBgn0261534	l(2)34Fc	CG7532	FBgn0261534	3.74578	6.41099	0.578362	0.000179562	-0.674069	0.0673945	0.200322	YES	YES
1580	Q9VJ10	FBgn0002021	l(2)37Bb	CG10655	FBgn0002021	1.21477	-1.0188	-0.0677788	0.0609862	-0.20644	0.481248	0.711772	YES
1581	P24156	FBgn0002031	l(2)37Cc	CG10691	FBgn0002031	1.50142	-1.061	-0.0570738	0.0315193	-0.228859	0.403587	0.640457	YES	YES
1582	P82147	FBgn0011296	l(2)efl	CG4533	FBgn0011296	2.56342	3.03195	0.187522	0.0027326	5.94191	1.5e-18	7.76e-17	YES	YES
1583	P08111	FBgn0002121	l(2)gl	CG2671	FBgn0002121	0.173961	-0.863947	-0.0776232	0.669945	1.55065	1.61e-11	4.62e-10	YES
1584	Q9VM75	FBgn0086451	l(2)k09022	CG10805	FBgn0086451	2.94413	-4.01426	-0.384471	0.00113729	0.755051	0.164615	0.367131	YES	YES
1585	A0A0B4LGC6	FBgn0021979	l(2)k09913	CG3082	FBgn0021979	1.04713	-0.809648	-0.0514909	0.089717	-0.759229	0.00242076	0.0147545	YES
1586	Q9VID7	FBgn0021856	l(2)k14505	CG8674	FBgn0021856	1.48576	-2.37254	-0.154296	0.0326769	-0.710008	0.0113787	0.0524142	YES	YES
1587	Q27333	FBgn0011297	Alg3	CG4084	FBgn0011297	0.488246	0.57477	0.0431772	0.324903	0.105038	0.855375	0.934176	YES
1588	Q7KVF6	FBgn0261373	CG33228	CG33228	FBgn0261373	1.66037	-1.58502	-0.100818	0.0218588	-1.7054	2.84e-10	7.26e-09	YES	YES
1589	Q27237	FBgn0002174	CG5504	CG5504	FBgn0002174	1.84721	-1.55203	-0.0973934	0.0142164	-0.924132	0.000865877	0.00626134	YES	YES
1590	Q9W0G4	FBgn0010786	l(3)02640	CG9165	FBgn0010786	0.309525	2.3254	0.19334	0.490315	-0.828086	0.00636071	0.0326451	YES
1591	Q9VUV9	FBgn0263599	Brr2	CG5931	FBgn0263599	0.708792	-1.25301	-0.10484	0.195527	0.475009	0.0816294	0.228505	YES
1593	Q9VG00	FBgn0002354	l(3)87Df	CG7620	FBgn0002354	0.108983	-0.249258	-0.0167625	0.778068	-0.564516	0.178415	0.387757	YES
1594	Q9VF98	FBgn0011476	l(3)neo43	CG14865	FBgn0011476	1.27692	-1.5704	-0.105253	0.052854	-2.70702	2.51e-23	2.09e-21	YES
1595	Q9W087	FBgn0035271	CG2021	CG2021	FBgn0035271	0.119275	0.640182	0.052001	0.759845	-0.362793	0.402621	0.640405	YES
1596	Q9VJ28	FBgn0032729	L2HGDH	CG10639	FBgn0032729	1.49472	-1.49964	-0.0923921	0.0320092	-1.12252	8.21e-05	0.000826329	YES	YES
1597	P40796	FBgn0011638	La	CG10922	FBgn0011638	0.595112	-2.68893	-0.212223	0.254032	1.01147	0.0052822	0.0280894	YES
1598	Q24372	FBgn0010238	Lac	CG12369	FBgn0010238	1.61207	-1.62537	-0.122645	0.0244303	0.148646	0.603758	0.795263	YES	YES
1599	P08928	FBgn0002525	Lam	CG6944	FBgn0002525	0.589819	-0.748266	-0.0441733	0.257147	0.510284	0.200101	0.417733	YES
1600	Q03427	FBgn0010397	LamC	CG10119	FBgn0010397	0.629052	0.817214	0.0487743	0.234935	3.5521	8.26e-53	3.18e-50	YES
1601	Q9V9S0	FBgn0032949	Lamp1	CG3305	FBgn0032949	0.900263	3.96151	0.29168	0.125816	0.0030995	0.989383	0.994351	YES
1602	Q00174	FBgn0002526	LanA	CG10236	FBgn0002526	0.833489	-0.81999	-0.0538245	0.146727	-0.128275	0.620893	0.806266	YES
1603	P11046	FBgn0261800	LanB1	CG7123	FBgn0261800	0.479742	-0.575604	-0.0376315	0.331328	0.333741	0.169944	0.374792	YES
1604	P15215	FBgn0267348	LanB2	CG3322	FBgn0267348	0.334049	-0.415079	-0.026912	0.463395	0.216357	0.383772	0.623616	YES
1605	A0A0B4K6V2	FBgn0086372	lap	CG2520	FBgn0086372	0.288263	-1.38182	-0.0951845	0.514916	-0.457446	0.0748635	0.214988	YES
1606	Q94901	FBgn0011640	lark	CG8597	FBgn0011640	0.135186	-0.459646	-0.0354488	0.732511	0.443642	0.106565	0.274148	YES
1607	Q9VAW5	FBgn0261618	larp	CG42551	FBgn0261618	0.976403	-1.60394	-0.119172	0.105584	-0.719736	0.00133459	0.00899435	YES
1608	Q9I7T7-2	FBgn0035424	Larp4B	CG11505	FBgn0035424	0.289461	1.10514	0.107015	0.513498	0.817326	0.000209515	0.00189244	YES
1609	Q7JQW6	FBgn0029158	Las	CG5231	FBgn0029158	2.8368	-2.50254	-0.17641	0.00145613	-0.881137	0.000303115	0.00258177	YES	YES
1611	O77477	FBgn0025336	CG4882	CG4882	FBgn0025336	1.16617	-0.916142	-0.0551738	0.0682066	-1.26667	2.22e-06	3.14e-05	YES
1612	Q95028	FBgn0001258	Ldh	CG10160	FBgn0001258	0.690355	-2.17798	-0.152672	0.204007	-0.146583	0.678	0.840508	YES
1613	Q9W3K9	FBgn0029994	Ldsdh1	CG2254	FBgn0029994	0.268977	-0.357587	-0.025403	0.538298	0.0890877	0.823527	0.920772	YES
1614	Q9VLW1	FBgn0040099	lectin-28C	CG7106	FBgn0040099	1.66964	-5.34431	-0.456445	0.0213971	0.337868	0.407037	0.642528	YES	YES
1615	P91927	FBgn0284252	Letm1	CG4589	FBgn0284252	0.921604	-0.715724	-0.0427677	0.119783	0.675689	0.00585799	0.0305189	YES
1616	Q9VQR8	FBgn0284253	LeuRS	CG33123	FBgn0284253	0.135476	0.12584	0.00947482	0.732022	0.413384	0.167256	0.370906	YES
1617	Q9VZ82	FBgn0027085	LeuRS-m	CG7479	FBgn0027085	1.22628	-2.41385	-0.168015	0.0593902	-0.208648	0.577258	0.779229	YES
1618	Q9W1N3	FBgn0034877	levy	CG17280	FBgn0034877	1.36709	-0.619648	-0.0306999	0.0429451	-0.468104	0.0283429	0.105763	YES	YES
1619	Q9VMJ7	FBgn0031759	Kdm5	CG9088	FBgn0031759	0.707026	1.92586	0.165335	0.196324	0.133836	0.628343	0.809951	YES
1620	A0A126GUM8	FBgn0020279	lig	CG8715	FBgn0020279	0.327434	1.00536	0.0764114	0.470507	0.165177	0.478136	0.708601	YES
1621	A0A126GV09	FBgn0085384	CG34355	CG34355	FBgn0085384	0.0999487	0.422986	0.0391294	0.794422	-0.840077	0.0537438	0.169407	YES
1622	Q9VUC9	FBgn0036410	CG8100	CG8100	FBgn0036410	1.2407	3.29607	0.326012	0.0574518	-0.724348	0.461291	0.694309	YES
1623	M9MRM3	FBgn0032264	Lip4	CG6113	FBgn0032264	3.83022	3.81002	0.370809	0.000147835	1.06176	0.0300544	0.109855	YES	YES
1624	Q7KNS3	FBgn0015754	Lis-1	CG8440	FBgn0015754	1.26044	3.55281	0.348564	0.0548988	0.849749	0.000115717	0.00111786	YES
1625	Q9VLX0	FBgn0286198	LKRSDH	CG7144	FBgn0286198	0.705917	0.915187	0.0710579	0.196826	-0.230352	0.649382	0.824434	YES
1626	Q9VKV2	FBgn0032253	LManI	CG5322	FBgn0032253	0.707261	1.38665	0.127062	0.196218	0.269559	0.563012	0.770916	YES
1627	Q9VKV1	FBgn0027611	LManII	CG6206	FBgn0027611	0.338775	0.525384	0.0341667	0.458379	0.92683	0.00230853	0.0141654	YES
1628	Q9VLH9	FBgn0032069	LManVI	CG9468	FBgn0032069	0.0281121	-0.115358	-0.0108839	0.93732	5.37858	0.000274131	0.00238151	YES
1629	Q7KUQ6	FBgn0261565	Lmpt	CG42679	FBgn0261565	1.51519	-1.18317	-0.0726957	0.0305361	0.458912	0.06239	0.189321	YES	YES
1630	M9MRX0	FBgn0261565	Lmpt	CG42679	FBgn0261565	0.267761	0.52144	0.036532	0.539808	0.458912	0.06239	0.189321	YES
1631	Q7K2N0	FBgn0033309	Lnpk	CG8735	FBgn0033309	0.229039	-0.385195	-0.0261162	0.590148	2.01299	1.44e-13	5.12e-12	YES
1632	Q7KRI2	FBgn0022238	lolal	CG5738	FBgn0022238	0.42103	2.55562	0.224545	0.379289	0.241131	0.405617	0.641168	YES
1633	Q7KUT2-2	FBgn0036892	Lon	CG8798	FBgn0036892	1.28882	-0.95023	-0.0583175	0.0514258	-0.493089	0.071567	0.208878	YES
1634	Q9VN21	FBgn0263594	lost	CG14648	FBgn0263594	0.106735	0.18696	0.0116674	0.782104	2.59905	4.46e-35	8.59e-33	YES
1635	A8JRD0	FBgn0066101	LpR1	CG31094	FBgn0066101	0.271503	-0.494769	-0.0397601	0.535176	-1.15278	0.125322	0.305833	YES
1636	M9PEM7	FBgn0028582	lqf	CG8532	FBgn0028582	0.220118	0.711243	0.0603246	0.602396	1.01982	1.79e-05	0.000212702	YES
1637	Q9W592	FBgn0027794	Lrpprc2	CG14786	FBgn0027794	1.0916	-1.50737	-0.0988112	0.0809841	-0.786881	0.0176694	0.0740517	YES
1638	Q9VCI3-3	FBgn0039114	Lsd-1	CG10374	FBgn0039114	1.71596	-3.33757	-0.214394	0.0192327	-0.592621	0.0694207	0.204402	YES	YES
1639	Q9VXY7	FBgn0030608	Lsd-2	CG9057	FBgn0030608	0.317581	0.566259	0.0386004	0.481304	0.104757	0.67655	0.8398	YES
1640	Q9VJI7	FBgn0261068	LSm7	CG13277	FBgn0261068	2.24	3.35172	0.31787	0.00575435	-0.402877	0.572527	0.776937	YES	YES
1641	P11995	FBgn0002562	Lsp1alpha	CG2559	FBgn0002562	0.662837	1.08921	0.0641232	0.217352	-0.671791	0.366417	0.606655	YES
1642	P11996	FBgn0002563	Lsp1beta	CG4178	FBgn0002563	0.744446	0.943405	0.0522022	0.180117	0.989172	0.00691422	0.0348818	YES
1643	P11997	FBgn0002564	Lsp1gamma	CG6821	FBgn0002564	1.39712	1.61363	0.0872125	0.0400754	-0.898665	0.0007234	0.00538675	YES	YES
1644	Q24388	FBgn0002565	Lsp2	CG6806	FBgn0002565	1.18826	1.26904	0.0744673	0.0648246	1.45095	0.000311767	0.00264197	YES
1645	Q8IPJ3-3	FBgn0031857	LUBEL	CG11321	FBgn0031857	1.16368	-1.18862	-0.0928664	0.0685994	0.560372	0.0304439	0.11076	YES
1646	Q8MSS1	FBgn0029688	lva	CG6450	FBgn0029688	0.308726	-1.18859	-0.102279	0.491218	0.0307837	0.901437	0.956317	YES
1647	Q7KNM2	FBgn0010602	lwr	CG3018	FBgn0010602	0.976305	-4.18332	-0.360782	0.105608	-0.0535834	0.835958	0.925571	YES
1648	Q8SXM8	FBgn0027084	LysRS	CG12141	FBgn0027084	0.651562	-0.884834	-0.0583284	0.223068	0.357107	0.257842	0.492364	YES
1649	Q9VIE8	FBgn0010100	mAcon1	CG9244	FBgn0010100	1.30277	-1.12663	-0.0535098	0.0498	-0.239943	0.379142	0.618851	YES	YES
1650	P49028	FBgn0002736	mago	CG9401	FBgn0002736	0.574554	2.98947	0.266256	0.266346	0.186287	0.607674	0.797378	YES
1651	Q8T3X9	FBgn0026666	MagR	CG8198	FBgn0026666	2.12491	-2.21571	-0.141285	0.00750056	-1.0906	0.000112023	0.00108322	YES	YES
1652	Q9W3M7	FBgn0029979	mahe	CG10777	FBgn0029979	0.542846	-1.50109	-0.120902	0.286519	-0.0680668	0.792941	0.903961	YES
1653	P07190	FBgn0002570	Mal-A1	CG8696	FBgn0002570	0.390327	-2.04832	-0.153175	0.407074	-0.36668	0.271393	0.509301	YES
1654	Q5U124	FBgn0050359	Mal-A5	CG30359	FBgn0050359	0.303077	-0.261473	-0.0164687	0.497649	-1.10987	1.06e-05	0.000132172	YES
1655	A1Z7F1	FBgn0050360	Mal-A6	CG30360	FBgn0050360	0.359452	2.23756	0.171224	0.437067	-0.597406	0.404424	0.641095	YES
1656	Q8IPA2	FBgn0032382	Mal-B2	CG14935	FBgn0032382	0.870507	1.97129	0.203687	0.134739	-0.701477	0.00752093	0.0373682	YES
1657	Q9XZ63	FBgn0027095	Manf	CG7013	FBgn0027095	0.330753	-0.762538	-0.0519349	0.466925	0.162833	0.592556	0.789338	YES
1658	Q9VC48	FBgn0039219	CG13630	CG13630	FBgn0039219	0.514851	0.985376	0.072056	0.305597	0.907591	0.0001427	0.0013473	YES
1659	Q9VKV9	FBgn0032247	CG5188	CG5188	FBgn0032247	1.70343	-1.85549	-0.122992	0.0197955	-0.727449	0.0669053	0.199282	YES	YES
1660	P23226	FBgn0002645	Map205	CG1483	FBgn0002645	1.52707	2.8791	0.202478	0.0297116	4.2628	1.99e-83	3.32e-80	YES	YES
1661	P49071	FBgn0013987	MAPk-Ak2	CG3086	FBgn0013987	1.84676	-0.683607	-0.055332	0.0142312	1.25502	2.81e-08	5.61e-07	YES	YES
1662	A1Z803	FBgn0033451	Marc	CG1665	FBgn0033451	0.546519	-0.719141	-0.0497355	0.284106	0.340366	0.56017	0.768919	YES
1663	Q7YU24	FBgn0029870	Marf	CG3869	FBgn0029870	2.31049	-1.39732	-0.0961511	0.00489225	-0.309313	0.17471	0.382352	YES	YES
1665	Q9W0L3	FBgn0035176	mat	CG13905	FBgn0035176	0.422969	0.64426	0.040384	0.377599	3.50026	0.026816	0.101235	YES
1666	Q9VDC8	FBgn0038871	CG3337	CG3337	FBgn0038871	1.03743	-3.75125	-0.281194	0.0917428	-1.69524	3.99e-06	5.34e-05	YES
1667	Q9XZ03	FBgn0262732	mbf1	CG4143	FBgn0262732	1.27322	5.47358	0.506952	0.0533063	1.52871	3.45e-08	6.74e-07	YES
1668	M9PCQ3	FBgn0005536	Mbs	CG32156	FBgn0005536	2.2153	-0.825177	-0.0631342	0.00609116	3.16506	9.82e-43	2.73e-40	YES	YES
1669	Q9V9T5	FBgn0039877	Mccc1	CG2118	FBgn0039877	0.216304	0.543554	0.0437296	0.60771	-0.584988	0.148368	0.343718	YES
1670	Q9V9A7	FBgn0042083	Mccc2	CG3267	FBgn0042083	1.82473	4.00535	0.358588	0.0149718	-0.563006	0.161917	0.363701	YES	YES
1671	Q9VIE6	FBgn0032929	Mcm10	CG9241	FBgn0032929	3.65388	5.26198	0.490331	0.00022188	1.83855	0.12471	0.304723	YES	YES
1673	Q9VLT3	FBgn0267488	Mcr	CG7586	FBgn0267488	0.348113	-0.877258	-0.0718161	0.448629	0.296044	0.286829	0.527391	YES
1674	Q9W509	FBgn0023549	Mct1	CG3456	FBgn0023549	3.1481	5.3233	0.495167	0.000711043	0.623073	0.0712652	0.20824	YES	YES
1675	Q9W445	FBgn0029833	MCTS1	CG5941	FBgn0029833	0.0346685	0.116742	0.00855052	0.923276	0.94656	0.0100698	0.0472696	YES
1676	Q8IQ70-3	FBgn0042185	MCU	CG18769	FBgn0042185	0.531715	-0.614174	-0.044251	0.293958	0.125252	0.76575	0.887565	YES
1677	Q9VKX2	FBgn0262782	Mdh1	CG5362	FBgn0262782	0.155214	-0.304011	-0.0186136	0.699497	-0.497949	0.0402553	0.136537	YES
1678	Q9VEB1	FBgn0262559	Mdh2	CG7998	FBgn0262559	1.5397	-1.27505	-0.0618941	0.0288603	-0.436169	0.108555	0.277411	YES	YES
1679	Q00449	FBgn0004512	Mdr49	CG3879	FBgn0004512	1.13472	2.87526	0.288268	0.0733304	-0.38175	0.281295	0.521431	YES
1680	P23128	FBgn0004419	me31B	CG4916	FBgn0004419	0.129887	-0.291376	-0.0222113	0.741503	1.04972	5.68e-05	0.000595569	YES
1681	Q9VWL0	FBgn0030993	Mec2	CG7635	FBgn0030993	0.110554	-0.634426	-0.0564349	0.775257	0.66755	0.254809	0.488062	YES
1682	Q9VM33	FBgn0263133	mEFG1	CG4567	FBgn0263133	1.26877	-1.20205	-0.0751192	0.0538552	-0.970053	0.000664728	0.00500949	YES
1683	Q9VJC7	FBgn0032646	mEFTs	CG6412	FBgn0032646	0.853281	-1.11884	-0.0647144	0.140191	-0.858965	0.000782935	0.00577422	YES
1684	A1Z9E3	FBgn0024556	mEFTu1	CG6050	FBgn0024556	1.72199	-1.40831	-0.0759086	0.0189677	-1.34717	6.14e-08	1.15e-06	YES	YES
1685	Q7K3V6	FBgn0033184	mEFTu2	CG12736	FBgn0033184	1.50395	-1.60756	-0.102809	0.0313366	-0.688739	0.00901432	0.0431033	YES	YES
1686	Q9VRL2	FBgn0260856	Membrin	CG4780	FBgn0260856	1.19933	3.13817	0.311966	0.0631931	1.02465	0.0283948	0.105915	YES
1687	Q2QBM1	FBgn0002719	Men	CG10120	FBgn0002719	0.224422	-0.392162	-0.024432	0.596455	0.522551	0.0167886	0.0711057	YES
1688	Q9VB69	FBgn0029155	Men-b	CG5889	FBgn0029155	1.41825	-1.26749	-0.0718886	0.0381721	-0.249838	0.38144	0.621232	YES	YES
1689	A0A0B4LF49	FBgn0050021	metro	CG30021	FBgn0050021	0.0185399	-0.045704	-0.00328111	0.958209	2.30274	1.1e-22	8.33e-21	YES
1690	A1ZBE9	FBgn0034401	MetRS	CG15100	FBgn0034401	0.389602	-0.525945	-0.0350515	0.407754	0.42664	0.268829	0.505627	YES
1691	Q9VFL5	FBgn0027083	MetRS-m	CG31322	FBgn0027083	0.584321	-1.31667	-0.0920341	0.260423	-1.17153	0.0655471	0.196522	YES
1692	Q9VFC7	FBgn0038294	Mf	CG6803	FBgn0038294	0.25708	-0.222952	-0.0114332	0.553249	1.15721	3.16e-08	6.23e-07	YES
1693	C1C553	FBgn0038294	Mf	CG6803	FBgn0038294	0.954392	2.41097	0.17802	0.111073	1.15721	3.16e-08	6.23e-07	YES
1694	D3DMM4	FBgn0260745	mfas	CG3359	FBgn0260745	0.466796	0.495463	0.0372761	0.341353	0.784154	0.00420702	0.023201	YES
1695	Q9VXJ0	FBgn0030731	Mfe2	CG3415	FBgn0030731	0.166194	0.214999	0.0131381	0.682033	0.471413	0.0647814	0.194577	YES
1696	Q9VAY3	FBgn0039561	mfrn	CG4963	FBgn0039561	1.49005	-1.61179	-0.100931	0.0323554	-0.270107	0.277154	0.516625	YES	YES
1697	Q8MRP7	FBgn0010651	MFS14	CG15095	FBgn0010651	1.33338	-3.97869	-0.314135	0.046411	-0.716374	0.00323454	0.0186793	YES	YES
1698	Q9VPX2	FBgn0031307	MFS3	CG4726	FBgn0031307	0.628507	0.771613	0.0506069	0.23523	0.601722	0.458183	0.691419	YES
1699	Q9VZL1	FBgn0035473	mge	CG14981	FBgn0035473	0.611054	-0.483305	-0.0279864	0.244876	-0.72218	0.00312414	0.018157	YES
1700	A8JTM7	FBgn0261260	mgl	CG42611	FBgn0261260	1.05458	-1.56193	-0.161017	0.0881894	0.0181913	0.946823	0.976988	YES
1701	Q9VGP6	FBgn0264694	mgr	CG6719	FBgn0264694	0.179417	-0.363755	-0.026863	0.661581	1.52702	7.71e-07	1.2e-05	YES
1702	Q8SY19	FBgn0025814	Mgstl	CG1742	FBgn0025814	0.491984	-0.330213	-0.0204328	0.322119	0.384349	0.18812	0.401173	YES
1703	P05661-17	FBgn0264695	Mhc	CG17927	FBgn0264695	0.101748	0.170757	0.0114404	0.791138	0.519801	0.0750864	0.215442	YES
1704	P05661-3	FBgn0264695	Mhc	CG17927	FBgn0264695	0.545653	1.40612	0.126607	0.284674	0.519801	0.0750864	0.215442	YES
1705	P05661-2	FBgn0264695	Mhc	CG17927	FBgn0264695	1.10754	-0.714157	-0.0322951	0.0780665	0.519801	0.0750864	0.215442	YES
1706	M9NEP1	FBgn0264695	Mhc	CG17927	FBgn0264695	3.42542	-2.92849	-0.164572	0.000375474	0.519801	0.0750864	0.215442	YES	YES
1707	P05661-25	FBgn0264695	Mhc	CG17927	FBgn0264695	0.43499	-0.255686	-0.0147796	0.367291	0.519801	0.0750864	0.215442	YES
1708	P05661-22	FBgn0264695	Mhc	CG17927	FBgn0264695	2.23144	7.46242	0.585716	0.00586892	0.519801	0.0750864	0.215442	YES	YES
1709	A0A0B4KGR6	FBgn0026059	Mhcl	CG31045	FBgn0026059	0.828816	-1.15754	-0.0840225	0.148315	-0.809224	0.00156311	0.0102918	YES
1710	Q86BA1	FBgn0053208	Mical	CG33208	FBgn0053208	0.282284	-0.251897	-0.0174616	0.522054	0.0355141	0.866491	0.938714	YES
1711	A2VEI2-2	FBgn0031893	MICU1	CG4495	FBgn0031893	2.62252	5.35812	0.497907	0.00238494	1.43073	7.21e-10	1.75e-08	YES	YES
1712	Q9VAV2	FBgn0039588	mIF2	CG12413	FBgn0039588	1.3712	-2.31497	-0.160422	0.0425398	-0.835584	0.112122	0.282925	YES	YES
1713	Q9W0S4	FBgn0029002	miple2	CG18321	FBgn0029002	0.330184	0.461591	0.032321	0.467537	-0.281217	0.462698	0.695299	YES
1714	Q9VV72	FBgn0026061	Mipp1	CG4123	FBgn0026061	1.48338	-1.68248	-0.111107	0.0328562	-0.490035	0.0316238	0.113971	YES	YES
1715	Q8IN63	FBgn0021776	mira	CG12249	FBgn0021776	0.29839	-0.316655	-0.0198138	0.503048	0.0463119	0.981964	NA	YES
1716	Q8IMX7-2	FBgn0039140	Miro	CG5410	FBgn0039140	0.420977	1.55701	0.148882	0.379335	-0.665743	0.00848162	0.0411242	YES
1717	A0A0B4KGN2	FBgn0019960	Mitofilin	CG6455	FBgn0019960	0.857696	-1.90484	-0.185279	0.138773	-0.116539	0.639004	0.817159	YES
1718	P91928	FBgn0019960	Mitofilin	CG6455	FBgn0019960	1.86918	-1.29362	-0.0697091	0.0135151	-0.116539	0.639004	0.817159	YES	YES
1719	X2JEB8	FBgn0030976	CG7378	CG7378	FBgn0030976	1.37032	5.80585	0.403348	0.0426267	3.29957	5.71e-39	1.36e-36	YES	YES
1720	P06742	FBgn0002772	Mlc1	CG5596	FBgn0002772	3.16015	3.75803	0.214168	0.000691598	0.433137	0.042762	0.142606	YES	YES
1721	P06742-2	FBgn0002772	Mlc1	CG5596	FBgn0002772	1.96692	-0.935452	-0.0424134	0.0107915	0.433137	0.042762	0.142606	YES	YES
1722	P18432	FBgn0002773	Mlc2	CG2184	FBgn0002773	1.24254	-0.6351	-0.0287206	0.057208	0.359752	0.104763	0.270713	YES
1723	P54357	FBgn0004687	Mlc-c	CG3201	FBgn0004687	0.299312	-0.499729	-0.0309949	0.501982	0.0654918	0.784144	0.899142	YES
1724	P53777	FBgn0259209	Mlp60A	CG42309	FBgn0259209	4.09868	8.68103	0.737922	7.97e-05	-0.134147	0.672606	0.838078	YES	YES
1725	B7YZP9	FBgn0259209	Mlp60A	CG42309	FBgn0259209	3.06226	-4.25131	-0.267452	0.000866439	-0.134147	0.672606	0.838078	YES	YES
1726	Q24400	FBgn0014863	Mlp84B	CG1019	FBgn0014863	1.35473	2.67304	0.179335	0.044185	3.67379	1.8e-26	2e-24	YES	YES
1727	Q7K549	FBgn0265512	mlt	CG12214	FBgn0265512	2.16405	-4.97542	-0.424951	0.00685405	-1.5304	4.92e-11	1.37e-09	YES	YES
1728	Q95U54	FBgn0037301	Mms19	CG12005	FBgn0037301	0.26018	1.05345	0.101138	0.549313	0.025821	0.940902	0.974447	YES
1729	P49657-2	FBgn0259168	mnb	CG42273	FBgn0259168	0.482773	-1.75111	-0.143496	0.329023	1.37172	3.58e-09	8.02e-08	YES
1730	P91891	FBgn0017572	Mo25	CG4083	FBgn0017572	0.523974	-2.03243	-0.162288	0.299244	0.618938	0.0103603	0.0483835	YES
1731	Q7K0E3	FBgn0259483	Mob4	CG3403	FBgn0259483	0.317357	1.84709	0.165669	0.481552	0.376358	0.216911	0.440201	YES
1732	P13469	FBgn0002780	mod	CG2050	FBgn0002780	0.307596	-0.623988	-0.0425299	0.492497	0.647595	0.0160663	0.0687438	YES
1733	P46150-4	FBgn0011661	Moe	CG10701	FBgn0011661	0.810295	-0.636692	-0.0405147	0.154776	0.214671	0.380046	0.619768	YES
1734	Q9VUH6	FBgn0036448	mop	CG9311	FBgn0036448	1.94471	2.86907	0.287706	0.0113578	0.43148	0.101809	0.265638	YES	YES
1735	P14318	FBgn0002789	Mp20	CG4696	FBgn0002789	0.4888	-0.796047	-0.0511433	0.324489	0.030164	0.92647	0.967111	YES
1736	Q7KSC4	FBgn0038662	Mpc1	CG14290	FBgn0038662	1.74042	-1.30207	-0.0723768	0.0181794	-0.210275	0.333516	0.574131	YES	YES
1737	Q7JUS9	FBgn0034497	Mpcp1	CG9090	FBgn0034497	1.68183	-0.976974	-0.0476657	0.0208049	0.0470095	0.840202	0.92726	YES	YES
1738	Q0E8E8	FBgn0026409	Mpcp2	CG4994	FBgn0026409	0.931254	-1.05965	-0.0632395	0.117151	-1.0078	4.8e-06	6.3e-05	YES
1739	Q9VH77	FBgn0286506	Mpi	CG8417	FBgn0286506	0.492053	-2.3194	-0.179916	0.322068	-0.523244	0.0295994	0.108748	YES
1740	Q9VK20	FBgn0032486	mRF1	CG5705	FBgn0032486	0.712714	-1.13034	-0.0833395	0.19377	-0.934811	0.031584	0.113907	YES
1741	Q9I7N0	FBgn0032456	MRP	CG6214	FBgn0032456	0.068189	-0.0783044	-0.00520595	0.854695	0.112163	0.650398	0.824992	YES
1742	Q9VHT5	FBgn0037566	mRpL1	CG7494	FBgn0037566	1.69971	-1.21874	-0.0745865	0.0199661	-0.691512	0.0271404	0.10214	YES	YES
1743	Q9VPL3	FBgn0031231	mRpL10	CG11488	FBgn0031231	1.69138	-1.62126	-0.100097	0.0203526	-0.837788	0.00423632	0.0233336	YES	YES
1744	Q9VFJ2	FBgn0038234	mRpL11	CG3351	FBgn0038234	1.00728	-1.25381	-0.0767111	0.0983373	-0.827272	0.0656292	0.196523	YES
1745	Q9VSR5	FBgn0011787	mRpL12	CG5012	FBgn0011787	0.470669	-0.466725	-0.0248842	0.338322	-1.21983	8.52e-06	0.000108056	YES
1746	Q9VJ38	FBgn0032720	mRpL13	CG10603	FBgn0032720	0.838801	-0.845272	-0.0514654	0.144944	-1.23974	0.00104703	0.00736898	YES
1747	Q9W4Z2	FBgn0040389	mRpL14	CG14048	FBgn0040389	0.951857	-1.7962	-0.114354	0.111723	-2.00107	8.55e-16	3.52e-14	YES
1748	Q9VPF6	FBgn0036990	mRpL15	CG5219	FBgn0036990	0.944474	-0.744721	-0.0451873	0.113639	-0.752415	0.116536	0.290185	YES
1749	Q9W547	FBgn0023519	mRpL16	CG3109	FBgn0023519	0.144776	0.377399	0.0223696	0.716513	-0.199223	0.435988	0.671195	YES
1750	Q9W0S6	FBgn0035122	mRpL17	CG13880	FBgn0035122	1.06324	-0.692459	-0.0422767	0.0864482	-1.30226	0.000121688	0.00116573	YES
1751	Q7JVK1	FBgn0026741	mRpL18	CG12373	FBgn0026741	0.522593	-0.54561	-0.0337759	0.300198	-0.663631	0.022588	0.0891304	YES
1752	Q9VHN6	FBgn0037608	mRpL19	CG8039	FBgn0037608	1.86187	-1.34286	-0.0811834	0.0137446	-0.203039	0.53844	0.751955	YES	YES
1753	Q9VTF8	FBgn0036135	mRpL2	CG7636	FBgn0036135	0.442559	-0.913608	-0.0595005	0.360945	-1.17614	2.46e-05	0.000284044	YES
1754	Q9VU36	FBgn0036335	mRpL20	CG11258	FBgn0036335	1.23277	-0.844489	-0.0525584	0.0585096	-1.21975	0.000809631	0.00594482	YES
1755	Q9VVX4	FBgn0036853	mRpL21	CG9730	FBgn0036853	0.79715	-1.08574	-0.069618	0.159533	-0.862482	0.0302552	0.110428	YES
1756	Q9VXB5	FBgn0030786	mRpL22	CG4742	FBgn0030786	0.200896	-0.365844	-0.0241702	0.629657	-0.914068	0.00160208	0.0104932	YES
1757	Q9W021	FBgn0035335	mRpL23	CG1320	FBgn0035335	0.758424	-0.784623	-0.0486479	0.174412	-1.25118	0.00013311	0.00126752	YES
1758	Q9VMY1	FBgn0031651	mRpL24	CG8849	FBgn0031651	2.06941	-1.42116	-0.0847027	0.00852302	-0.553636	0.0262229	0.0995595	YES	YES
1759	Q86BM8	FBgn0053002	mRpL27	CG33002	FBgn0053002	0.67177	-0.67797	-0.0416182	0.212927	-1.53315	1.29e-08	2.64e-07	YES
1760	Q9VMX0	FBgn0031660	mRpL28	CG3782	FBgn0031660	0.797422	-0.863706	-0.0501949	0.159433	-0.475266	0.0444754	0.146755	YES
1761	Q9VXQ0	FBgn0030686	mRpL3	CG8288	FBgn0030686	0.749886	-0.653978	-0.0389845	0.177875	-0.572923	0.0379944	0.13094	YES
1762	Q9W4I3	FBgn0029718	mRpL30	CG7038	FBgn0029718	1.04062	-0.649934	-0.0390652	0.0910718	-1.17036	7.85e-06	0.0001004	YES
1763	Q9V9Z1	FBgn0039835	mRpL32	CG12220	FBgn0039835	0.88992	-1.46051	-0.0922449	0.128849	-1.27656	2.92e-05	0.000330751	YES
1764	Q9W4L1	FBgn0040907	mRpL33	CG3712	FBgn0040907	0.51792	-0.680977	-0.042181	0.303445	-0.382851	0.323379	0.564911	YES
1765	Q8MS27	FBgn0038923	mRpL35	CG13410	FBgn0038923	0.955514	-0.71333	-0.0454669	0.110786	-1.02512	0.000816444	0.00597206	YES
1766	Q9VGW9	FBgn0261380	mRpL37	CG42632	FBgn0261380	0.894959	-1.74232	-0.102529	0.127362	-0.163244	0.631566	0.812222	YES
1767	Q9VY48	FBgn0030552	mRpL38	CG15871	FBgn0030552	0.941079	-0.83643	-0.0507339	0.11453	0.531585	0.0673003	0.200161	YES
1768	Q9VUJ0	FBgn0036462	mRpL39	CG17166	FBgn0036462	1.0504	-0.963324	-0.0587702	0.0890426	1.18414	0.00695589	0.0350048	YES
1769	Q9V3D0	FBgn0001995	mRpL4	CG5818	FBgn0001995	0.714809	-0.814023	-0.048002	0.192837	-1.10561	0.000174038	0.00160828	YES
1770	Q9VGP7	FBgn0037892	mRpL40	CG5242	FBgn0037892	1.44755	-1.35689	-0.0802376	0.0356823	-1.17428	0.000259277	0.00226624	YES	YES
1771	Q7JZM8	FBgn0034001	mRpL41	CG12954	FBgn0034001	0.785141	-0.648796	-0.0395586	0.164006	-1.50064	3.57e-06	4.81e-05	YES
1772	Q7K0A0	FBgn0033480	mRpL42	CG12921	FBgn0033480	0.217047	-0.31102	-0.0175412	0.60667	-1.75235	1.69e-10	4.48e-09	YES
1773	Q9W1L1	FBgn0034893	mRpL43	CG5479	FBgn0034893	0.896396	-0.675691	-0.0402788	0.126942	-1.1428	0.00830937	0.040566	YES
1774	Q9VNC1	FBgn0037330	mRpL44	CG2109	FBgn0037330	0.518359	-0.59314	-0.0353731	0.303139	-1.06853	0.000262692	0.0022881	YES
1775	Q9VCX3	FBgn0263863	mRpL45	CG6949	FBgn0263863	1.29716	-0.872954	-0.0539764	0.0504479	-0.826709	0.00189574	0.0120691	YES
1776	Q9W086	FBgn0035272	mRpL46	CG13922	FBgn0035272	1.08411	-1.10845	-0.0663587	0.0823939	-0.190952	0.518097	0.736996	YES
1777	Q8T3V6	FBgn0014023	mRpL47	CG9378	FBgn0014023	1.33357	-1.45056	-0.0895686	0.0463902	-1.09874	0.000233882	0.00208247	YES	YES
1778	Q9VQ35	FBgn0031357	mRpL48	CG17642	FBgn0031357	0.475589	-0.753648	-0.0487147	0.334511	-1.92403	2.28e-07	3.86e-06	YES
1779	Q9VYI3	FBgn0030433	mRpL49	CG4647	FBgn0030433	0.873374	-0.858072	-0.0529194	0.133852	-0.68068	0.00981555	0.0462713	YES
1780	Q9V3E3	FBgn0028648	mRpL50	CG8612	FBgn0028648	0.957305	-1.04896	-0.0618089	0.11033	0.205326	0.593329	0.789686	YES
1781	Q9VLJ9	FBgn0032053	mRpL51	CG13098	FBgn0032053	0.156425	-0.115524	-0.00750886	0.69755	-1.19404	7.89e-05	0.00079912	YES
1782	Q7JWG9	FBgn0033208	mRpL52	CG1577	FBgn0033208	0.364558	-0.453613	-0.0314137	0.431959	-0.945213	0.000405148	0.00329632	YES
1784	Q9W2M8	FBgn0034579	mRpL54	CG9353	FBgn0034579	0.452769	-0.738039	-0.0450684	0.352558	-0.835621	0.00514379	0.0274701	YES
1785	Q9VE04	FBgn0038678	mRpL55	CG14283	FBgn0038678	1.59558	-0.700761	-0.0445396	0.0253759	-0.976281	0.000607483	0.00462686	YES	YES
1786	Q9VF89	FBgn0038319	mRpL9	CG31478	FBgn0038319	2.64047	-1.72276	-0.107571	0.0022884	-1.16475	2.9e-06	3.98e-05	YES	YES
1787	Q9VFB2-2	FBgn0038307	mRpS10	CG4247	FBgn0038307	1.54188	-1.18033	-0.0694763	0.0287161	-1.03885	0.000446878	0.00355513	YES	YES
1788	Q9VEN6	FBgn0038474	mRpS11	CG5184	FBgn0038474	0.626157	-1.64079	-0.102492	0.236507	-1.30961	8.47e-06	0.000107584	YES
1789	Q9VWI3	FBgn0044030	mRpS14	CG32531	FBgn0044030	0.7031	-0.954742	-0.0598438	0.198107	-0.999861	0.00175707	0.0113377	YES
1790	Q9V6Y3	FBgn0033907	mRpS16	CG8338	FBgn0033907	0.503166	-0.830127	-0.0501463	0.313931	-0.424389	0.154696	0.353148	YES
1791	Q9W199	FBgn0034986	mRpS17	CG4326	FBgn0034986	1.13617	-1.77054	-0.103525	0.0730848	-0.396164	0.161208	0.362807	YES
1792	Q9VHQ0	FBgn0051450	mRpS18A	CG31450	FBgn0051450	0.252463	-0.433375	-0.0276322	0.559161	-1.31009	1.67e-05	0.000200037	YES
1793	Q9VIN9	FBgn0032849	mRpS18B	CG10757	FBgn0032849	1.5498	-1.0472	-0.0643559	0.0281967	-0.836647	0.0277942	0.104103	YES	YES
1794	Q9VA81	FBgn0039765	mRpS18C	CG9688	FBgn0039765	0.853069	-1.20206	-0.0748546	0.140259	-0.811445	0.00843082	0.0410387	YES
1795	Q8MSS7	FBgn0031639	mRpS2	CG2937	FBgn0031639	1.0767	-0.982273	-0.0602638	0.0838114	-0.283098	0.481055	0.711663	YES
1796	Q8I0J3	FBgn0044511	mRpS21	CG32854	FBgn0044511	0.413247	-1.21951	-0.0760607	0.386147	-0.819652	0.00357695	0.0202822	YES
1797	Q9VAY9	FBgn0039555	mRpS22	CG12261	FBgn0039555	1.7603	-1.20331	-0.0709784	0.0173659	-0.369564	0.163643	0.366058	YES	YES
1798	Q8IP62	FBgn0260407	mRpS23	CG31842	FBgn0260407	0.696043	-0.690591	-0.0416491	0.201353	-0.800595	0.0717776	0.209415	YES
1799	Q9VCC3	FBgn0039159	mRpS24	CG13608	FBgn0039159	1.25103	5.11832	0.478937	0.0561012	-0.92098	0.00587406	0.0305344	YES
1800	Q9VY28	FBgn0030572	mRpS25	CG14413	FBgn0030572	2.03745	-1.23929	-0.0748755	0.00917381	-0.867549	0.0087636	0.0421461	YES	YES
1801	Q9VVN2	FBgn0036774	mRpS26	CG7354	FBgn0036774	0.906237	-1.35363	-0.0791919	0.124097	-0.612747	0.129025	0.311306	YES
1802	A1ZBA5	FBgn0034361	mRpS28	CG5497	FBgn0034361	1.50835	-1.12428	-0.0673892	0.0310205	-0.734121	0.010528	0.0490752	YES	YES
1803	Q9W253	FBgn0034727	mRpS29	CG3633	FBgn0034727	1.55911	-1.31003	-0.0779032	0.0275988	-0.137559	0.71003	0.857899	YES	YES
1804	Q9VXP3	FBgn0030692	mRpS30	CG8470	FBgn0030692	0.954083	-0.977095	-0.0574377	0.111152	-1.28065	5.09e-07	8.12e-06	YES
1805	Q9VUX1	FBgn0036557	mRpS31	CG5904	FBgn0036557	2.24251	-1.30929	-0.0807634	0.00572122	-1.22434	1.61e-05	0.000193107	YES	YES
1806	Q9VEV5	FBgn0038426	mRpS33	CG10406	FBgn0038426	2.13969	-1.60206	-0.0958467	0.00724948	-0.904634	0.000780053	0.00575721	YES	YES
1807	Q9VV39	FBgn0285951	mRpS34	CG42648	FBgn0285951	0.974408	-1.13219	-0.0669651	0.10607	-0.497201	0.112728	0.283392	YES
1808	Q9VZX6	FBgn0035374	mRpS35	CG2101	FBgn0035374	1.47284	-2.61082	-0.159664	0.0336636	0.0416875	0.894893	0.952573	YES	YES
1810	Q9VZD5	FBgn0035534	mRpS6	CG15016	FBgn0035534	0.924643	-1.00454	-0.0596536	0.118948	-0.761752	0.0136287	0.0603255	YES
1811	Q9VKX4	FBgn0032236	mRpS7	CG5108	FBgn0032236	1.30828	-1.3594	-0.0820076	0.0491727	-1.07672	2.77e-06	3.81e-05	YES	YES
1812	Q8SXF0	FBgn0037529	mRpS9	CG2957	FBgn0037529	0.902372	-0.805441	-0.047981	0.125207	-1.05739	2.49e-06	3.46e-05	YES
1813	Q9VSW4	FBgn0035980	mRRF1	CG4447	FBgn0035980	1.1271	-1.49206	-0.0965265	0.0746269	-0.455034	0.205859	0.425405	YES
1814	Q9VCX4	FBgn0051159	mRRF2	CG31159	FBgn0051159	1.70585	-1.59008	-0.114624	0.0196856	-0.949259	0.00951892	0.0451642	YES	YES
1815	Q9VS47	FBgn0035763	mrva	CG8602	FBgn0035763	1.65451	1.42019	0.100451	0.022156	0.191258	0.418698	0.653621	YES	YES
1816	Q9VXM4	FBgn0030703	MSBP	CG9066	FBgn0030703	0.589005	0.499005	0.0324529	0.257629	0.438702	0.0432557	0.143678	YES
1817	Q9VSD6	FBgn0026252	msk	CG7935	FBgn0026252	0.295342	1.00484	0.0773336	0.506591	1.74087	8.48e-14	3.1e-12	YES
1818	M9MRD1	FBgn0261836	Msp300	CG42768	FBgn0261836	3.09931	-1.34058	-0.141592	0.0007956	1.67135	1.53e-12	4.93e-11	YES	YES
1819	M9MRJ4	FBgn0261836	Msp300	CG42768	FBgn0261836	0.233787	-0.386457	-0.031451	0.583732	1.67135	1.53e-12	4.93e-11	YES
1820	M9PCM8	FBgn0261836	Msp300	CG42768	FBgn0261836	2.04728	1.93137	0.124394	0.00896841	1.67135	1.53e-12	4.93e-11	YES	YES
1821	M9MRD4	FBgn0261836	Msp300	CG42768	FBgn0261836	0.720256	0.919172	0.0981103	0.190434	1.67135	1.53e-12	4.93e-11	YES
1822	Q9VEZ3	FBgn0027948	msps	CG5000	FBgn0027948	0.286007	-1.04154	-0.0887353	0.517598	0.635412	0.00613213	0.0316505	YES
1823	Q26459	FBgn0015766	Msr-110	CG10596	FBgn0015766	0.0568601	0.145793	0.0120918	0.877283	-0.407898	0.135204	0.322556	YES
1824	P00850	FBgn0013672	mt:ATPase6	CG34073	FBgn0013672	0.466411	-0.539754	-0.0295261	0.341656	-2.11588	2.12e-14	8.09e-13	YES
1826	P00399	FBgn0013674	mt:CoI	CG34067	FBgn0013674	1.47271	-1.03447	-0.0555725	0.033674	-2.34382	8.71e-19	4.64e-17	YES	YES
1827	P00408	FBgn0013675	mt:CoII	CG34069	FBgn0013675	1.63478	-0.957359	-0.0471762	0.0231855	-2.77016	1.56e-30	2.29e-28	YES	YES
1828	P00417	FBgn0013676	mt:CoIII	CG34074	FBgn0013676	0.313319	0.516548	0.0305969	0.48605	-1.89727	3.83e-12	1.17e-10	YES
1829	P18935	FBgn0013678	mt:Cyt-b	CG34090	FBgn0013678	1.2099	-0.74607	-0.0399023	0.0616736	-2.67695	4.08e-18	2.01e-16	YES
1830	P18929	FBgn0013679	mt:ND1	CG34092	FBgn0013679	1.64759	-1.29221	-0.0751058	0.0225116	-1.15243	1.87e-06	2.69e-05	YES	YES
1831	P18931	FBgn0262952	mt:ND4	CG34085	FBgn0262952	1.03672	-1.70266	-0.107575	0.0918919	-4.58622	2.98e-44	9.02e-42	YES
1833	P18932	FBgn0013684	mt:ND5	CG34083	FBgn0013684	2.39273	-1.39983	-0.0821042	0.00404827	-2.6248	3.31e-25	3.31e-23	YES	YES
1835	Q9V813	FBgn0034215	Mtap	CG4802	FBgn0034215	3.31831	8.42273	0.670378	0.000480498	-0.512443	0.13536	0.322719	YES	YES
1836	Q9V3Y4	FBgn0027786	Mtch	CG6851	FBgn0027786	1.13168	-0.565262	-0.0331026	0.0738441	-0.217639	0.365781	0.606399	YES
1837	A0A0B4K620	FBgn0013576	mtd	CG32464	FBgn0013576	1.38394	-2.46967	-0.220821	0.0413101	0.0558456	0.793134	0.903961	YES	YES
1838	Q8MLS1	FBgn0085453	Mthfs	CG34424	FBgn0085453	0.0726021	0.635587	0.0554218	0.846054	1.86376	0.000157213	0.00146908	YES
1839	A1Z8P9	FBgn0013756	Mtor	CG8274	FBgn0013756	0.0415997	0.163562	0.0151545	0.908658	0.283902	0.377323	0.617034	YES
1840	Q9VIH3	FBgn0266369	Mtp	CG9342	FBgn0266369	0.543141	0.836507	0.065192	0.286325	0.393385	0.37906	0.618851	YES
1841	Q8IPE8	FBgn0028479	Mtpalpha	CG4389	FBgn0028479	0.912172	-0.628287	-0.0345967	0.122413	-0.146848	0.562773	0.770916	YES
1842	O46102	FBgn0024360	MTPAP	CG11418	FBgn0024360	1.24366	-4.40077	-0.359667	0.0570608	-1.13539	0.00323278	0.0186793	YES
1843	Q9W1H8	FBgn0025352	Mtpbeta	CG4581	FBgn0025352	1.0994	-0.868066	-0.0485242	0.0795424	-0.428237	0.0654422	0.196327	YES
1844	P23696	FBgn0004177	mts	CG7109	FBgn0004177	0.427067	-0.517027	-0.0331181	0.374053	1.4048	1.64e-11	4.7e-10	YES
1845	P54622	FBgn0010438	mtSSB	CG4337	FBgn0010438	0.245196	-0.561272	-0.0398827	0.568596	0.588095	0.359596	0.600286	YES
1846	Q9V3F3	FBgn0028530	mTTF	CG18124	FBgn0028530	1.47726	-1.85839	-0.151821	0.0333224	-0.275078	0.359627	0.600286	YES	YES
1848	Q9VH38	FBgn0037778	mtTFB2	CG3910	FBgn0037778	3.78632	-4.95315	-0.465725	0.000163561	-0.520214	0.170195	0.375179	YES	YES
1849	A0A0S0WH03	FBgn0262737	mub	CG7437	FBgn0262737	0.023331	0.0497344	0.00344956	0.947696	1.00881	6.3e-06	8.16e-05	YES
1850	Q9VM14	FBgn0283658	muc	CG5261	FBgn0283658	1.13166	-0.911956	-0.0460603	0.0738485	-0.325885	0.221524	0.446867	YES
1851	Q7KTF6	FBgn0053300	Muc30E	CG33300	FBgn0053300	1.48049	-3.87421	-0.350522	0.0330758	1.4371	0.0274141	0.102872	YES	YES
1852	Q9VZJ9	FBgn0035483	Mul1	CG1134	FBgn0035483	0.59493	-2.60004	-0.195107	0.254138	-0.297057	0.345643	0.587599	YES
1853	Q9VL10	FBgn0260750	Mulk	CG31873	FBgn0260750	1.65879	-1.37837	-0.0864831	0.0219384	-0.74522	0.0243911	0.0945366	YES	YES
1854	Q9W060	FBgn0265988	mv	CG42863	FBgn0288310	1.5846	-1.15916	-0.0803688	0.0260258	2.26563	1.64e-15	6.54e-14	YES	YES
1855	Q9W5E4	FBgn0001341	Mybbp1A	CG6189	FBgn0001341	0.93351	-3.93675	-0.368802	0.116544	0.250002	0.634792	0.814419	YES
1856	Q23978	FBgn0086347	Myo31DF	CG7438	FBgn0086347	0.25962	-0.322997	-0.0275226	0.550022	1.8863	5.96e-16	2.5e-14	YES
1857	Q23979-2	FBgn0010246	Myo61F	CG9155	FBgn0010246	1.93139	-4.97241	-0.437242	0.0117114	0.303169	0.271551	0.509373	YES	YES
1858	P11584	FBgn0004657	mys	CG1560	FBgn0004657	1.82206	1.28538	0.0867937	0.0150641	2.62519	1.48e-28	1.9e-26	YES	YES
1859	Q7KKH3	FBgn0033379	Mys45A	CG8070	FBgn0033379	0.868948	-0.247439	-0.0190076	0.135223	0.622672	0.0869252	0.238407	YES
1860	Q9VWI2	FBgn0031020	Naa15-16	CG12202	FBgn0031020	0.200588	-0.679922	-0.0508306	0.630104	0.534371	0.0764615	0.218262	YES
1861	Q94518	FBgn0086904	Nacalpha	CG8759	FBgn0086904	0.564783	-1.0651	-0.0618484	0.272406	-0.238983	0.328826	0.570379	YES
1862	Q9W1X5	FBgn0034797	nahoda	CG12781	FBgn0034797	0.275454	-1.32749	-0.114434	0.530329	-0.219457	0.454052	0.688411	YES
1863	Q9W1G7	FBgn0015268	Nap1	CG5330	FBgn0015268	0.138075	-0.239305	-0.0170529	0.727654	0.518587	0.0473963	0.154054	YES
1864	Q9VQX4-2	FBgn0031589	Naprt	CG3714	FBgn0031589	0.295736	-0.820658	-0.0675307	0.506132	-0.900682	0.000329301	0.00275656	YES
1865	A1Z968	FBgn0010488	NAT1	CG3845	FBgn0010488	1.28647	-1.27512	-0.0979139	0.0517042	1.05565	1.13e-06	1.71e-05	YES
1866	Q9VVW8	FBgn0036848	Naxd	CG10424	FBgn0036848	0.29542	1.68903	0.152673	0.5065	-0.266546	0.625421	0.808502	YES
1867	A8JNU6	FBgn0010352	Ogdh	CG11661	FBgn0010352	1.27629	-0.948555	-0.0479953	0.0529311	-0.134201	0.631414	0.812181	YES
1868	Q8IQQ0	FBgn0010352	Ogdh	CG11661	FBgn0010352	4.35162	3.04652	0.212071	4.45e-05	-0.134201	0.631414	0.812181	YES	YES
1869	P42325	FBgn0013303	Nca	CG7641	FBgn0013303	0.432198	0.948396	0.0747236	0.36966	-0.410492	0.19411	0.409669	YES
1870	M9PI37	FBgn0036279	Ncc69	CG4357	FBgn0036279	0.310712	-0.559237	-0.0531838	0.488977	0.0469972	0.859872	0.935675	YES
1871	Q9U6A0-4	FBgn0028704	Nckx30C	CG18660	FBgn0028704	0.595537	-2.27911	-0.197601	0.253783	-1.17714	7.5e-05	0.000767171	YES
1872	Q9VC27	FBgn0039234	Nct	CG7012	FBgn0039234	1.0627	2.47264	0.251208	0.0865557	0.567849	0.0403585	0.13664	YES
1873	Q9VMU0	FBgn0031684	ND-13A	CG8680	FBgn0031684	1.34208	-1.30599	-0.0679652	0.0454906	-0.623927	0.0041355	0.0228664	YES	YES
1874	Q9VTB4	FBgn0047038	ND-13B	CG6463	FBgn0047038	1.17968	-0.928451	-0.0477837	0.0661181	-0.760223	0.00041088	0.00333045	YES
1875	Q7K1C0	FBgn0031228	ND-15	CG11455	FBgn0031228	1.62449	-0.454389	-0.0243955	0.0237416	-0.510193	0.011172	0.0516678	YES	YES
1876	Q9VWI0	FBgn0031021	ND-18	CG12203	FBgn0031021	0.793289	-0.712766	-0.03675	0.160957	-0.445135	0.0415262	0.139856	YES
1877	Q9W125	FBgn0035046	ND-19	CG3683	FBgn0035046	1.6448	-1.17809	-0.0624036	0.0226571	-0.644288	0.00228188	0.0140384	YES	YES
1878	Q9VXK7	FBgn0030718	ND-20	CG9172	FBgn0030718	1.77647	-1.02998	-0.0562732	0.0167313	-0.56751	0.0115401	0.0529787	YES	YES
1880	Q9VF27	FBgn0017567	ND-23	CG3944	FBgn0017567	1.52508	-1.18564	-0.0613238	0.0298483	-0.670672	0.00331445	0.0190858	YES	YES
1881	Q9VX36	FBgn0030853	ND-24	CG5703	FBgn0030853	1.14919	-1.00938	-0.05317	0.0709264	-0.366482	0.0894951	0.242992	YES
1882	Q9VZU4	FBgn0266582	ND-30	CG12079	FBgn0266582	1.55195	-0.879429	-0.0450823	0.0280575	-0.358772	0.121228	0.298023	YES	YES
1883	Q9VPE2	FBgn0037001	ND-39	CG6020	FBgn0037001	1.01045	-0.88214	-0.0463468	0.0976225	-0.24047	0.328846	0.570379	YES
1884	P91929	FBgn0019957	ND-42	CG6343	FBgn0019957	1.62524	-1.09004	-0.0554949	0.0237007	-0.406739	0.0962539	0.256083	YES	YES
1885	Q9V4E0	FBgn0039909	ND-49	CG1970	FBgn0039909	2.07453	-1.56144	-0.0804313	0.00842304	-0.391448	0.10549	0.272309	YES	YES
1886	Q9VMI3	FBgn0031771	ND-51	CG9140	FBgn0031771	0.895305	-0.909427	-0.0480875	0.127261	-0.375869	0.112331	0.283145	YES
1888	Q94511	FBgn0017566	ND-75	CG2286	FBgn0017566	1.33467	-1.08767	-0.0561167	0.0462733	-0.158511	0.574604	0.777702	YES	YES
1889	Q94519-2	FBgn0011361	ND-ACP	CG9160	FBgn0011361	0.593371	-0.586239	-0.0323067	0.255052	-0.714163	0.00111423	0.00776545	YES
1890	Q7PL91	FBgn0085736	CG40472	CG40472	FBgn0085736	1.38052	-1.68673	-0.0929738	0.0416366	0.67716	0.0947509	0.253141	YES	YES
1891	Q7PL91	FBgn0058002	ND-AGGG	CG40002	FBgn0058002	1.38052	-1.68673	-0.0929738	0.0416366	-0.946976	8.92e-05	0.000890991	YES	YES
1892	Q9W3X7	FBgn0029888	ND-ASHI	CG3192	FBgn0029888	1.39995	-0.893368	-0.0463989	0.0398155	-0.620525	0.0142753	0.062661	YES	YES
1893	Q9W2E8	FBgn0034645	ND-B12	CG10320	FBgn0034645	1.10043	-1.02547	-0.0532174	0.0793541	-0.132449	0.519504	0.737689	YES
1894	Q7JZK1	FBgn0033570	ND-B14	CG7712	FBgn0033570	0.917956	-0.796119	-0.0411452	0.120794	-0.792237	0.000324672	0.0027239	YES
1895	O97418	FBgn0025839	ND-B14.5A	CG3621	FBgn0025839	1.33813	-1.10394	-0.0567574	0.045906	-0.534904	0.0146296	0.0638765	YES	YES
1896	Q9VQM2	FBgn0031505	ND-B14.5B	CG12400	FBgn0031505	1.55215	-0.927881	-0.0480718	0.0280447	-0.702622	0.00115026	0.00797213	YES	YES
1897	Q7JYH3	FBgn0034576	ND-B14.7	CG9350	FBgn0034576	0.666575	-0.465113	-0.0254038	0.215489	-0.789876	0.000284102	0.00246173	YES
1898	Q6IDF5	FBgn0033961	ND-B15	CG12859	FBgn0033961	1.04201	-1.06718	-0.0548064	0.0907801	-0.990265	3.99e-06	5.34e-05	YES
1899	Q9W402	FBgn0029868	ND-B16.6	CG3446	FBgn0029868	0.891768	-0.883608	-0.0453668	0.128302	-0.84528	0.000721439	0.00538015	YES
1900	Q9V3W2	FBgn0001989	ND-B17	CG13240	FBgn0001989	1.3187	-1.03167	-0.0530652	0.0480064	-0.241224	0.317108	0.558047	YES	YES
1901	Q9VQD7	FBgn0031436	ND-B17.2	CG3214	FBgn0031436	1.46265	-1.15676	-0.0588766	0.0344631	-0.280913	0.166778	0.370338	YES	YES
1902	Q9VXZ0	FBgn0030605	ND-B18	CG5548	FBgn0030605	1.34791	-1.29497	-0.0707191	0.0448837	-0.555024	0.0138279	0.0611261	YES	YES
1903	Q9VJZ4	FBgn0032511	ND-B22	CG9306	FBgn0032511	1.45983	-1.37292	-0.0699742	0.0346872	-0.878256	0.000180206	0.00165156	YES	YES
1904	Q8T079	FBgn0043456	Ndf	CG4747	FBgn0043456	0.518766	-0.793939	-0.0588181	0.302855	0.780104	0.00306818	0.0179255	YES
1905	A1Z877	FBgn0026403	Ndg	CG12908	FBgn0026403	0.523407	-0.504423	-0.0383395	0.299636	-0.86836	0.132265	0.316752	YES
1906	Q8SYJ2	FBgn0052230	ND-MLRQ	CG32230	FBgn0052230	1.74507	-0.882383	-0.0432123	0.0179858	-0.498099	0.0200985	0.0817195	YES	YES
1908	A8DYC5	FBgn0085468	ND-MWFE	CG34439	FBgn0085468	1.74913	-1.13243	-0.0595242	0.0178185	-0.811304	0.000456556	0.00362348	YES	YES
1909	Q9VQR2	FBgn0021967	ND-PDSW	CG8844	FBgn0021967	2.36688	-1.4712	-0.0760165	0.00429658	-0.838934	4.78e-05	0.00051254	YES	YES
1910	Q9VTU2	FBgn0011455	ND-SGDH	CG9762	FBgn0011455	1.44341	-1.65575	-0.0859898	0.0360239	-0.766885	0.000394134	0.00323294	YES	YES
1911	Q9W2U8	FBgn0083167	Neb-cGP	CG15304	FBgn0083167	0.532462	-1.07179	-0.0600485	0.293452	-0.68313	0.00119269	0.00823772	YES
1912	Q9VU17	FBgn0036316	nebu	CG10960	FBgn0036316	0.532869	2.50956	0.193061	0.293178	-0.619354	0.0358138	0.125411	YES
1913	A0A0B4K692-2	FBgn0027570	Nep2	CG9761	FBgn0027570	0.191244	0.744316	0.065712	0.643807	-0.300181	0.313206	0.553851	YES
1914	Q9VCU1	FBgn0039024	Nepl15	CG4721	FBgn0039024	3.39003	2.69801	0.27207	0.000407356	1.75984	1.24e-15	5e-14	YES	YES
1915	Q9VAS2	FBgn0039611	Nepl18	CG14528	FBgn0039611	0.228467	-0.362519	-0.029254	0.590926	-1.19457	0.0212051	0.0850923	YES
1916	Q9Y136	FBgn0027578	Nepl21	CG14526	FBgn0027578	0.269135	-0.403361	-0.0294716	0.538103	-1.12331	0.00121567	0.00834924	YES
1917	Q9VVX5	FBgn0026630	nes	CG9655	FBgn0026630	0.98183	-1.08843	-0.0765633	0.104273	-0.844185	0.000351341	0.00292288	YES
1918	Q9VI25	FBgn0037447	Neurochondrin	CG2330	FBgn0037447	0.977557	1.82426	0.134566	0.105303	5.64978	1.03e-100	3.44e-97	YES
1919	Q9VKD3	FBgn0032393	Nfs1	CG12264	FBgn0032393	1.23113	-1.13132	-0.0679528	0.0587314	-0.481434	0.0727236	0.211268	YES
1920	D5SHT8	FBgn0028703	Nhe3	CG11328	FBgn0028703	0.349441	-1.34725	-0.109546	0.447258	0.568082	0.0336208	0.11936	YES
1921	Q9V3U2	FBgn0029148	NHP2	CG5258	FBgn0029148	0.158907	0.9735	0.0825056	0.693575	0.970807	0.0335039	0.119072	YES
1922	Q9V392	FBgn0260011	NimC4	CG16876	FBgn0260011	1.13267	3.82552	0.37214	0.0736762	0.364123	0.245992	0.477378	YES
1923	M9MRL5	FBgn0002939	ninaD	CG31783	FBgn0002939	1.22005	3.11083	0.309519	0.0602493	1.25837	7.61e-05	0.000774086	YES
1924	Q9VXK0	FBgn0030724	Nipsnap	CG9212	FBgn0030724	0.240657	-0.177843	-0.0109587	0.57457	-0.539684	0.0240342	0.0934841	YES
1925	O76464	FBgn0024945	NitFhit	CG7067	FBgn0024945	0.765299	-1.22124	-0.0897514	0.171673	-0.921108	0.00217395	0.0135363	YES
1926	Q8SXR1	FBgn0053126	NLaz	CG33126	FBgn0053126	0.188716	-0.207686	-0.0131429	0.647565	0.380868	0.0971036	0.257707	YES
1927	Q27415-2	FBgn0016685	Nlp	CG7917	FBgn0016685	0.431232	-0.952365	-0.0589696	0.370483	0.832417	0.00848942	0.0411242	YES
1928	Q9VL02	FBgn0005322	nmd	CG5395	FBgn0005322	1.42796	-0.831018	-0.0568001	0.0373281	-0.934013	0.0006911	0.00518481	YES	YES
1929	O46050	FBgn0023542	Nmd3	CG3460	FBgn0023542	1.25623	3.79096	0.369173	0.0554329	0.86638	0.0102841	0.0481176	YES
1930	Q7JR91	FBgn0013305	Nmda1	CG3798	FBgn0013305	0.448859	3.1559	0.267247	0.355747	1.77221	5.26e-16	2.22e-14	YES
1931	Q04448-2	FBgn0010222	Nmdmc	CG18466	FBgn0010222	0.944447	-3.21488	-0.251685	0.113646	0.36988	0.316153	0.557021	YES
1932	O61613	FBgn0020392	Nmt	CG7436	FBgn0020392	0.230735	-1.41626	-0.121805	0.587848	1.92507	2.7e-07	4.54e-06	YES
1933	Q7K4H4	FBgn0266570	NO66	CG2982	FBgn0266570	0.730893	-0.491837	-0.0319171	0.185826	2.0637	9.1e-10	2.18e-08	YES
1934	O46106	FBgn0014366	noi	CG2925	FBgn0014366	0.224801	-0.968547	-0.0897375	0.595935	0.646738	0.139952	0.330028	YES
1935	Q9VZY0	FBgn0035370	Non2	CG1240	FBgn0035370	0.220399	-0.603629	-0.0434228	0.602007	0.265287	0.435052	0.670465	YES
1936	Q9VEB3	FBgn0038585	Non3	CG7993	FBgn0038585	0.375523	1.46045	0.120233	0.421189	0.83644	0.100712	0.263647	YES
1937	Q04047-2	FBgn0004227	nonA	CG4211	FBgn0004227	0.192835	-0.435275	-0.032541	0.641454	0.210797	0.388179	0.62832	YES
1938	Q0E9G3	FBgn0033224	Nop17l	CG1553	FBgn0033224	0.342426	1.84225	0.166961	0.454542	-0.0347922	0.905281	0.958032	YES
1939	Q9VM69	FBgn0026196	nop5	CG10206	FBgn0026196	0.146631	-0.696246	-0.0463972	0.713459	1.70085	1.02e-06	1.55e-05	YES
1940	Q95WY3	FBgn0038964	Nop56	CG13849	FBgn0038964	0.481407	1.57424	0.124272	0.33006	0.880922	0.0260095	0.0989368	YES
1941	O44081	FBgn0259937	Nop60B	CG3333	FBgn0259937	1.35424	4.0147	0.353501	0.0442345	1.13053	0.00333149	0.0191728	YES	YES
1942	Q9VNX6	FBgn0037137	Nopp140	CG7421	FBgn0037137	0.116865	0.204445	0.0152386	0.764073	0.931118	0.00437854	0.0239981	YES
1943	Q9V3L7	FBgn0027785	NP15.6	CG6008	FBgn0027785	1.64133	-1.03271	-0.0543016	0.0228387	-0.510679	0.0186568	0.0771083	YES	YES
1944	X2J9B0	FBgn0024320	Npc1a	CG5722	FBgn0024320	0.480761	1.38538	0.120011	0.330552	0.196835	0.413892	0.649252	YES
1945	Q9VQ62	FBgn0031381	Npc2a	CG7291	FBgn0031381	1.22725	5.23516	0.420829	0.0592589	-0.0784441	0.795572	0.905297	YES
1946	Q9VA42	FBgn0039800	Npc2g	CG11314	FBgn0039800	0.891396	4.28709	0.347714	0.128412	-1.97602	4.57e-05	0.000493422	YES
1947	Q9VAC4	FBgn0039735	Nph	CG7911	FBgn0039735	0.0557585	0.533318	0.0410896	0.879511	0.220652	0.557901	0.767277	YES
1948	Q9VBP9-2	FBgn0039348	Npl4	CG4673	FBgn0039348	0.884896	1.55122	0.120525	0.130348	0.95874	6.78e-06	8.72e-05	YES
1950	Q9VYT3	FBgn0030344	Nrd1	CG2025	FBgn0030344	2.51258	-2.38745	-0.194209	0.00307199	0.0689814	0.851465	0.93293	YES	YES
1951	P20241-2	FBgn0264975	Nrg	CG1634	FBgn0264975	0.0732878	0.106296	0.00652614	0.844719	2.39109	1.01e-24	9.75e-23	YES
1952	Q9VEG9	FBgn0038536	CG7655	CG7655	FBgn0038536	4.98614	5.76777	0.529746	1.03e-05	2.09632	1.73e-05	0.000206549	YES	YES
1953	Q9VNP2	FBgn0262509	nrm	CG43079	FBgn0262509	1.88326	-0.957744	-0.0630605	0.013084	0.255185	0.275771	0.514717	YES	YES
1954	Q24046	FBgn0015776	nrv1	CG9258	FBgn0015776	0.819184	-1.01261	-0.0599365	0.151641	0.631453	0.00398005	0.0221537	YES
1955	Q24048-2	FBgn0015777	nrv2	CG9261	FBgn0015777	0.360068	-0.926645	-0.0558336	0.436448	-0.747296	0.00757741	0.0375978	YES
1956	Q24048	FBgn0015777	nrv2	CG9261	FBgn0015777	0.449591	-1.18737	-0.0848125	0.355148	-0.747296	0.00757741	0.0375978	YES
1957	Q7JS69	FBgn0032946	nrv3	CG8663	FBgn0032946	0.544347	-1.59966	-0.0932461	0.285531	-1.71814	5.63e-08	1.06e-06	YES
1958	Q94887	FBgn0013997	Nrx-IV	CG6827	FBgn0013997	1.66713	-1.79402	-0.155303	0.0215213	0.402841	0.133252	0.318505	YES	YES
1959	Q8MT06	FBgn0038473	Ns1	CG3983	FBgn0038473	1.51158	3.28614	0.299063	0.0307906	0.538424	0.135809	0.323074	YES	YES
1960	Q9VIJ9	FBgn0032882	Ns4	CG9320	FBgn0032882	2.37353	-4.61032	-0.416991	0.00423129	0.178935	0.671601	0.837347	YES	YES
1961	P54351	FBgn0266464	Nsf2	CG33101	FBgn0266464	0.423955	-1.27086	-0.107182	0.376743	0.273578	0.379231	0.618851	YES
1962	Q9VTZ4	FBgn0036298	nst	CG10627	FBgn0036298	0.377387	1.76168	0.163412	0.419385	0.0965982	0.777752	0.896011	YES
1963	M9PDW0	FBgn0013342	nSyb	CG17248	FBgn0013342	0.343633	-1.25062	-0.0769511	0.45328	-1.68864	9e-09	1.9e-07	YES
1964	Q8SZY4	FBgn0050104	NT5E-2	CG30104	FBgn0050104	0.0433335	-0.130003	-0.00990499	0.905037	-1.71476	1.06e-07	1.92e-06	YES
1965	Q9VRD6	FBgn0031145	Ntf-2	CG1740	FBgn0031145	0.230644	-0.883291	-0.0634824	0.587972	1.11904	1.01e-05	0.0001265	YES
1966	M9PBV2	FBgn0024947	NTPase	CG3059	FBgn0024947	1.4365	-1.67291	-0.102835	0.0366017	-0.289173	0.239985	0.470474	YES	YES
1967	A0A6H2EG35	FBgn0262617	Nuak	CG43143	FBgn0262617	1.16903	-1.37956	-0.102762	0.0677592	0.893771	2.24e-05	0.000260811	YES
1968	Q9VVK7	FBgn0052190	NUCB1	CG32190	FBgn0052190	0.0409707	-0.120479	-0.00859232	0.909975	0.527416	0.0370456	0.128823	YES
1969	Q9VVA6	FBgn0021768	nudC	CG9710	FBgn0021768	1.26074	1.52632	0.114802	0.0548602	1.02348	0.0185193	0.0766191	YES
1970	Q9V466	FBgn0027868	Nup107	CG6743	FBgn0027868	2.34365	-3.53942	-0.334486	0.00453264	0.843983	0.0912067	0.245864	YES	YES
1971	Q9V463	FBgn0021761	Nup154	CG4579	FBgn0021761	0.0033089	-0.0100589	-0.000829756	0.99241	0.481482	0.241412	0.471792	YES
1972	A0A0B4K859	FBgn0033766	Nup188	CG8771	FBgn0033766	0.276083	-1.43654	-0.116098	0.529562	0.56068	0.260199	0.495723	YES
1973	Q8IQV9-2	FBgn0031078	Nup205	CG11943	FBgn0031078	0.408109	-0.874954	-0.0869444	0.390742	0.178935	0.671601	0.837347	YES
1974	A0A0B4K7J2-2	FBgn0039302	Nup358	CG11856	FBgn0039302	0.307446	-0.616655	-0.0517387	0.492668	1.50597	9.15e-11	2.49e-09	YES
1975	Q7K0D8	FBgn0033264	Nup50	CG2158	FBgn0033264	5.42346	3.99742	0.386804	3.77e-06	1.08667	0.00301424	0.0176709	YES	YES
1976	Q9XZ06	FBgn0027537	Nup93-1	CG11092	FBgn0027537	0.220376	-1.18108	-0.090273	0.602038	0.510045	0.222457	0.448181	YES
1977	Q9VFE7	FBgn0038274	Nup93-2	CG7262	FBgn0038274	2.70018	1.89397	0.173093	0.00199443	0.100917	0.853675	0.933623	YES	YES
1978	Q9VCH5	FBgn0039120	Nup98-96	CG10198	FBgn0039120	0.0343956	-0.093633	-0.00939511	0.923856	1.27488	2.22e-06	3.13e-05	YES
1979	O77460	FBgn0016687	Nurf-38	CG4634	FBgn0016687	0.954981	-1.46201	-0.0915123	0.110922	-0.286082	0.211148	0.43255	YES
1980	X2JAU8-7	FBgn0263456	nwk	CG43479	FBgn0263456	0.242912	-1.37174	-0.10432	0.571595	-1.15629	0.00189952	0.0120854	YES
1981	Q9VW26	FBgn0022774	Oat	CG8782	FBgn0022774	0.283874	-0.371193	-0.0260434	0.520147	-0.254199	0.50056	0.726734	YES
1982	Q9VVH9	FBgn0036732	Oatp74D	CG7571	FBgn0036732	1.81131	4.07661	0.39351	0.0154417	-0.228199	0.641396	0.819388	YES	YES
1983	Q7K084	FBgn0033268	Obp44a	CG2297	FBgn0033268	0.308478	-0.49203	-0.0295477	0.491498	-0.0758302	0.92237	0.966302	YES
1984	Q9V8Y2	FBgn0034468	Obp56a	CG11797	FBgn0034468	0.467512	-0.738541	-0.0538462	0.340791	-0.423765	0.501997	0.727413	YES
1985	Q9VAI6	FBgn0039685	Obp99b	CG7592	FBgn0039685	1.81901	1.59415	0.0943346	0.0151702	-0.21333	0.869521	0.940341	YES	YES
1986	Q9VAI9	FBgn0039682	Obp99c	CG7584	FBgn0039682	0.645779	-0.615871	-0.0404778	0.226059	-0.237081	0.358145	0.598883	YES
1987	Q9V6X7	FBgn0033901	O-fut1	CG12366	FBgn0033901	0.775831	-3.51655	-0.284117	0.167559	0.0587343	0.944711	0.97652	YES
1988	P27716	FBgn0004646	ogre	CG3039	FBgn0004646	0.92632	-1.08037	-0.0748155	0.118489	-0.441377	0.10137	0.264746	YES
1989	A0A0B4LFB8	FBgn0261276	Opa1	CG8479	FBgn0261276	1.41083	-1.00956	-0.0609008	0.0388302	-0.06629	0.763526	0.885889	YES	YES
1990	Q9VCA2	FBgn0019952	Orct	CG6331	FBgn0019952	0.796987	1.97215	0.169379	0.159593	-0.455278	0.377082	0.616902	YES
1991	M9NCR7	FBgn0031717	Oscillin	CG6957	FBgn0031717	0.212324	1.19203	0.0924806	0.613305	-0.621375	0.19367	0.409172	YES
1992	Q9VNN7	FBgn0037424	Osi15	CG1157	FBgn0037424	1.73637	-2.39143	-0.168488	0.0183499	0.747204	0.303356	0.544588	YES	YES
1993	Q9VNP0	FBgn0037428	Osi18	CG1169	FBgn0037428	1.17705	-2.09724	-0.165145	0.0665197	1.25988	0.545788	NA	YES
1994	Q24319	FBgn0014868	Ost48	CG9022	FBgn0014868	0.5173	-0.784441	-0.0511284	0.303879	0.294378	0.361154	0.601523	YES
1995	A0A0B4LFR4	FBgn0034277	OstDelta	CG6370	FBgn0034277	0.436778	0.407091	0.027419	0.365781	0.0868526	0.750109	0.87905	YES
1996	Q8SY53	FBgn0032015	Ostgamma	CG7830	FBgn0032015	0.0541628	0.120937	0.00810503	0.882749	0.371952	0.206177	0.425886	YES
1997	P20240	FBgn0266420	Ote	CG5581	FBgn0266420	1.02959	2.63828	0.224613	0.0934132	0.718146	0.539869	0.752928	YES
1998	Q9W4A6	FBgn0259994	OtopLa	CG42492	FBgn0259994	0.556622	-2.16963	-0.148072	0.277574	-0.381341	0.247491	0.479368	YES
1999	B7Z0W9-2	FBgn0259150	OtopLc	CG42265	FBgn0259150	0.185271	-0.506129	-0.0482003	0.652723	-0.990627	0.0385205	0.13189	YES
2000	Q9XY35	FBgn0011227	ox	CG8764	FBgn0011227	0.088109	0.219679	0.0116071	0.816378	-0.687641	0.000615561	0.0046777	YES
2001	Q9Y171	FBgn0027615	OXA1L	CG6404	FBgn0027615	1.0732	-1.53904	-0.096244	0.0844899	-0.354422	0.232165	0.460557	YES
2002	Q9VW73	FBgn0036932	Lamtor1	CG14184	FBgn0036932	1.00023	-0.826222	-0.0597877	0.0999466	-0.0513641	0.862668	0.937108	YES
2003	Q9VH95	FBgn0037728	p23	CG16817	FBgn0037728	0.208275	-0.367263	-0.0244616	0.619049	1.13074	4.66e-05	0.000501329	YES
2004	Q9VYT6	FBgn0030341	p24-1	CG1967	FBgn0030341	1.43122	-1.07933	-0.0717296	0.037049	-0.639723	0.0214654	0.0857931	YES	YES
2005	Q7JXC4	FBgn0034259	P32	CG6459	FBgn0034259	0.676712	-0.500747	-0.027307	0.210517	0.433856	0.140815	0.331594	YES
2006	O61443	FBgn0024846	p38b	CG7393	FBgn0024846	0.641171	2.10716	0.175306	0.22847	0.152938	0.602567	0.794845	YES
2007	Q7K3Z3	FBgn0033179	p47	CG11139	FBgn0033179	0.0340831	-0.290985	-0.0242752	0.924521	2.36911	3.52e-16	1.53e-14	YES
2008	X2J9M9	FBgn0051729	CG31729	CG31729	FBgn0051729	0.497683	-0.87491	-0.0800696	0.31792	0.568773	0.0180587	0.0753261	YES
2009	Q9VHA8	FBgn0037718	P58IPK	CG8286	FBgn0037718	0.542879	0.769	0.056363	0.286498	0.423115	0.164017	0.366793	YES
2010	Q9VNX4	FBgn0037138	P5CDh1	CG7145	FBgn0037138	0.874412	-0.956892	-0.0525406	0.133533	-0.0523883	0.83161	0.923827	YES
2011	Q9V3F8	FBgn0015781	P5cr	CG6009	FBgn0015781	0.0579836	0.44015	0.0363269	0.875017	-0.376815	0.26223	0.498301	YES
2012	Q9VEJ3	FBgn0038516	P5cr-2	CG5840	FBgn0038516	0.604824	0.802425	0.0558249	0.248414	-0.253992	0.657034	0.829105	YES
2013	Q9VNW6	FBgn0037146	P5CS	CG7470	FBgn0037146	0.285757	0.443356	0.02658	0.517897	-1.28641	2.18e-05	0.000253961	YES
2014	P21187	FBgn0265297	pAbp	CG5119	FBgn0265297	0.718537	-0.800836	-0.0475269	0.191189	-0.04599	0.829307	0.92253	YES
2015	Q7KNF2	FBgn0005648	Pabp2	CG2163	FBgn0005648	1.09577	3.60726	0.353303	0.0802097	0.452447	0.242495	0.473077	YES
2016	Q9I7S8	FBgn0020513	Paics	CG3989	FBgn0020513	0.877335	1.82543	0.119641	0.132637	-0.108489	0.733186	0.871257	YES
2017	Q9W0Y6	FBgn0060296	pain	CG15860	FBgn0060296	0.447315	-2.34839	-0.169867	0.357014	0.27607	0.493908	0.721877	YES
2018	Q9V5E1	FBgn0283510	Pal1	CG12130	FBgn0283510	2.32687	-6.28252	-0.507979	0.00471121	-0.124137	0.720286	0.863825	YES	YES
2019	Q9VLS7	FBgn0031990	PAPLA1	CG8552	FBgn0031990	0.13519	0.878533	0.0814799	0.732504	0.140313	0.57015	0.775702	YES
2020	Q9V8V8	FBgn0260934	par-1	CG8201	FBgn0260934	0.437257	0.725743	0.0583002	0.365379	-0.0344496	0.869872	0.940341	YES
2021	Q9VWD0	FBgn0052528	parvin	CG32528	FBgn0052528	0.0658735	0.508759	0.0418042	0.859264	1.14453	2.92e-06	4e-05	YES
2022	Q8T6I0	FBgn0016693	Past1	CG6148	FBgn0016693	0.276396	-0.426774	-0.0270679	0.529181	1.3442	1.94e-09	4.49e-08	YES
2023	Q9VT04	FBgn0036007	path	CG3424	FBgn0036007	0.134103	0.313208	0.0218986	0.734339	0.305002	0.166583	0.370152	YES
2024	Q9VEN9	FBgn0266053	Patr-1	CG5208	FBgn0266053	0.133444	0.617352	0.0619737	0.735455	1.53392	1.14e-07	2.05e-06	YES
2025	Q9VIX2	FBgn0041789	Pax	CG31794	FBgn0041789	1.27296	2.04201	0.154397	0.0533378	2.15038	2.47e-23	2.08e-21	YES
2026	Q0E9E2	FBgn0027580	PCB	CG1516	FBgn0027580	0.503657	-0.479658	-0.0260196	0.313576	-0.7805	0.00314327	0.0182364	YES
2027	Q7KN97	FBgn0027580	PCB	CG1516	FBgn0027580	0.47484	-0.731705	-0.0508799	0.335089	-0.7805	0.00314327	0.0182364	YES
2028	O76454	FBgn0024841	Pcd	CG1963	FBgn0024841	0.190431	-0.297346	-0.0206784	0.645014	-0.260736	0.437635	0.672581	YES
2029	Q9W0D9	FBgn0035231	Pcyt2	CG18330	FBgn0035231	7.19365	-5.16642	-0.482763	6.4e-08	-0.866454	0.057317	0.177924	YES	YES
2030	Q9VY91	FBgn0030520	Pdcd4	CG10990	FBgn0030520	0.368394	1.72114	0.163405	0.42816	-0.0627408	0.804305	0.910678	YES
2031	Q9VUZ8	FBgn0036580	PDCD-5	CG13072	FBgn0036580	1.2754	3.26686	0.323424	0.0530395	0.879244	0.0259451	0.0988046	YES
2032	Q9VXZ8	FBgn0027601	pdgy	CG9009	FBgn0027601	1.3281	-1.35515	-0.0851456	0.046979	-0.731558	0.00217193	0.0135363	YES	YES
2033	Q7KVX1	FBgn0028325	Pdha	CG7010	FBgn0028325	1.20585	-1.06806	-0.0544111	0.0622518	-0.47868	0.0513786	0.163757	YES
2034	Q7K5K3	FBgn0039635	Pdhb	CG11876	FBgn0039635	1.36018	-1.09195	-0.0548083	0.0436331	-0.525113	0.0590654	0.181941	YES	YES
2035	Q8IML6	FBgn0039635	Pdhb	CG11876	FBgn0039635	0.622239	-1.24537	-0.0796482	0.23865	-0.525113	0.0590654	0.181941	YES
2036	P54399	FBgn0286818	Pdi	CG6988	FBgn0286818	0.13123	0.149204	0.00844083	0.739214	0.166757	0.510283	0.731964	YES
2037	P91622	FBgn0017558	Pdk	CG8808	FBgn0017558	0.37838	-1.80256	-0.14515	0.418427	-1.19987	7.6e-06	9.75e-05	YES
2038	Q9W3Q1	FBgn0029958	Pdp	CG12151	FBgn0029958	0.853924	-0.991474	-0.0684415	0.139983	-0.424398	0.147252	0.341607	YES
2039	Q9VP87	FBgn0037044	Pdss2	CG10585	FBgn0037044	1.21302	-1.49202	-0.101321	0.0612324	-0.759719	0.0333895	0.11875	YES
2040	Q7KUC2	FBgn0085484	Pdxk	CG34455	FBgn0085484	0.469458	1.48219	0.108339	0.339267	-0.340429	0.24059	0.470939	YES
2041	Q7KTB3	FBgn0032482	Pect	CG5547	FBgn0032482	0.114277	0.648858	0.0562913	0.768639	0.42175	0.0699271	0.20547	YES
2043	P41073-3	FBgn0004401	Pep	CG6143	FBgn0004401	0.0456765	0.153164	0.0103758	0.900168	0.817005	0.000656295	0.00495339	YES
2044	Q9VJ39	FBgn0032721	CG10602	CG10602	FBgn0032721	0.640576	-0.712137	-0.0468333	0.228783	2.49622	1.77e-23	1.51e-21	YES
2046	Q7JXB5	FBgn0034356	Pepck2	CG10924	FBgn0034356	0.122785	0.189823	0.0125211	0.753728	-0.988676	0.00792409	0.0389893	YES
2047	Q9VUC7	FBgn0013563	Pex1	CG6760	FBgn0013563	0.6736	-2.35433	-0.193495	0.212031	-1.27881	0.000681221	0.00511453	YES
2048	Q9VPB8	FBgn0037020	Pex14	CG4289	FBgn0037020	0.257769	0.5784	0.0415333	0.552371	-0.358748	0.349249	0.589829	YES
2049	Q8IP97	FBgn0032407	Pex19	CG5325	FBgn0032407	0.177478	-0.300571	-0.020439	0.664542	0.860326	0.0024163	0.0147363	YES
2050	Q9V5R2	FBgn0033564	Pex6	CG11919	FBgn0033564	1.91264	-2.97037	-0.277319	0.0122282	0.618099	0.0341975	0.120808	YES	YES
2051	P35421	FBgn0000052	Pfas	CG9127	FBgn0000052	0.119496	-0.115637	-0.00908309	0.759458	-0.343062	0.423199	0.657974	YES
2052	Q9VTE5	FBgn0010741	Pfdn2	CG6302	FBgn0010741	1.46341	5.34989	0.44452	0.0344024	1.6895	1.13e-09	2.67e-08	YES	YES
2053	Q9VCZ8	FBgn0038976	Pfdn5	CG7048	FBgn0038976	0.379415	-1.0131	-0.0742255	0.417431	0.679997	0.0364453	0.127133	YES
2054	Q9VW56	FBgn0036918	Pfdn6	CG7770	FBgn0036918	0.544391	-3.02488	-0.199534	0.285502	-0.467334	0.110792	0.281351	YES
2055	P52034	FBgn0003071	Pfk	CG4001	FBgn0003071	0.870156	-0.968229	-0.056199	0.134848	-1.70319	3.19e-11	8.99e-10	YES
2056	O46084	FBgn0023517	Pgam5	CG14816	FBgn0023517	0.389676	-0.728283	-0.0513339	0.407685	-0.0396825	0.919475	0.965224	YES
2057	Q8MV48	FBgn0030930	Pgant7	CG6394	FBgn0030930	1.18858	2.68079	0.270486	0.0647768	-0.396764	0.213289	0.435486	YES
2058	M9PIS3	FBgn0004654	Pgd	CG3724	FBgn0004654	1.21535	2.57911	0.261101	0.0609045	-0.756531	0.00296852	0.0174553	YES
2059	P41572	FBgn0004654	Pgd	CG3724	FBgn0004654	1.62945	-1.50365	-0.100897	0.023472	-0.756531	0.00296852	0.0174553	YES	YES
2060	P52029	FBgn0003074	Pgi	CG8251	FBgn0003074	0.361488	-0.47701	-0.0290828	0.435023	-0.513913	0.0328219	0.117315	YES
2061	Q01604	FBgn0250906	Pgk	CG3127	FBgn0250906	0.635624	-0.742063	-0.0442157	0.231407	-0.632156	0.0195417	0.0800547	YES
2062	Q9VAN7	FBgn0014869	Pglym78	CG1721	FBgn0014869	0.995353	-1.16657	-0.0677604	0.101076	-0.0903731	0.707513	0.856977	YES
2063	Q9VUY9	FBgn0003076	Pgm1	CG5165	FBgn0003076	1.27162	-1.25702	-0.082352	0.0535035	-0.495032	0.0426755	0.142583	YES
2064	A1Z7P1	FBgn0033377	Pgm2a	CG8073	FBgn0033377	0.0599913	-0.242535	-0.0217332	0.870981	0.0857241	0.785465	0.89971	YES
2065	Q8SYL0	FBgn0038649	PGS1	CG7718	FBgn0038649	2.68688	-1.68255	-0.118942	0.00205648	-0.220243	0.49669	0.723728	YES	YES
2066	Q9VA69	FBgn0039776	PH4alphaEFB	CG31022	FBgn0039776	0.678836	2.12556	0.179943	0.20949	0.240313	0.374293	0.613482	YES
2067	A8DYI6	FBgn0010551	Phb2	CG15081	FBgn0010551	1.12024	-0.898887	-0.0489276	0.075815	-0.922254	0.000518082	0.00403814	YES
2068	Q9VUV3	FBgn0264908	pHCl-1	CG44099	FBgn0264908	1.01333	-0.92132	-0.0677628	0.0969764	-0.678864	0.00198193	0.0124985	YES
2069	O16129	FBgn0275436	PheRS-m	CG13348	FBgn0275436	1.83182	-2.2511	-0.142822	0.0147292	-0.812565	0.00296448	0.0174521	YES	YES
2070	Q9VZQ8	FBgn0035438	PHGPx	CG12013	FBgn0035438	0.790349	-0.824034	-0.0452079	0.162051	0.957339	5.52e-06	7.19e-05	YES
2071	Q961E7	FBgn0011754	PhKgamma	CG1830	FBgn0011754	0.877268	-1.2061	-0.0844839	0.132657	-0.303498	0.158394	0.358321	YES
2072	Q9XYZ5	FBgn0260962	pic	CG7769	FBgn0260962	0.617781	1.72186	0.15463	0.241112	1.13284	0.000317237	0.0026812	YES
2073	Q9V7S5-2	FBgn0024315	Picot	CG8098	FBgn0024315	4.822	6.6336	0.594813	1.51e-05	4.31091	3.55e-77	3.94e-74	YES	YES
2074	Q9VZM5	FBgn0035464	PIG-B	CG12006	FBgn0035464	0.489352	0.588322	0.0432607	0.324077	1.08188	0.00708881	0.0355613	YES
2075	Q8T4E1	FBgn0023545	PIG-K	CG4406	FBgn0023545	0.628224	-1.81271	-0.151368	0.235384	-0.573653	0.161499	0.363045	YES
2076	A1ZB84	FBgn0034346	PIG-O	CG12263	FBgn0034346	0.173022	0.920072	0.0808413	0.671394	-0.692868	0.0618688	0.188144	YES
2077	A8DY62	FBgn0050381	PIG-X	CG30381	FBgn0050381	1.23591	2.87584	0.288321	0.0580885	-0.0975926	0.905683	0.958032	YES
2078	Q9VCE0	FBgn0026576	Pisd	CG5991	FBgn0026576	3.40894	-2.61804	-0.175538	0.000389995	-0.462591	0.230332	0.458191	YES	YES
2079	Q9VSS1	FBgn0086706	pix	CG5651	FBgn0086706	1.14777	1.66501	0.124983	0.0711592	0.43399	0.0500572	0.160671	YES
2080	P12370	FBgn0000273	Pka-C1	CG4379	FBgn0000273	0.208996	-0.4014	-0.0263517	0.618021	0.180016	0.468723	0.701283	YES
2081	M9MS72	FBgn0259243	Pka-R1	CG42341	FBgn0259243	0.983662	-2.99556	-0.227361	0.103834	0.294002	0.210846	0.432141	YES
2082	P81900	FBgn0022382	Pka-R2	CG15862	FBgn0022382	0.225887	-0.485042	-0.0306482	0.594447	0.0967774	0.69667	0.850797	YES
2083	Q9VPY2	FBgn0024314	Plap	CG5105	FBgn0024314	0.147636	1.13997	0.0873341	0.71181	1.16173	0.000391234	0.00321203	YES
2084	Q9VIF2	FBgn0032923	Pld3	CG9248	FBgn0032923	1.62936	3.29989	0.247146	0.0234771	0.156924	0.637799	0.816304	YES	YES
2085	Q9V491	FBgn0025741	PlexA	CG11081	FBgn0025741	0.202633	-0.684116	-0.0601602	0.627144	0.85803	0.000244999	0.00215272	YES
2086	Q9V4A7	FBgn0025740	PlexB	CG17245	FBgn0025740	2.28316	-2.93074	-0.220457	0.00521003	-0.15355	0.669037	0.835974	YES	YES
2087	Q9VTH0	FBgn0036147	Plod	CG6199	FBgn0036147	0.477355	2.6382	0.221978	0.333154	-0.697298	0.0291068	0.107702	YES
2088	Q9V4C7	FBgn0259214	PMCA	CG42314	FBgn0259214	0.180919	-0.356503	-0.0204957	0.659297	-0.138447	0.545468	0.756807	YES
2089	Q59DP9	FBgn0259214	PMCA	CG42314	FBgn0259214	0.189774	0.778738	0.0726035	0.645991	-0.138447	0.545468	0.756807	YES
2091	Q9VTZ6	FBgn0036300	Pmm2	CG10688	FBgn0036300	0.0247074	0.147733	0.013011	0.944697	-0.0486035	0.907199	0.958839	YES
2092	Q9VZD9	FBgn0052250	PMP34	CG32250	FBgn0052250	1.0831	3.46405	0.340808	0.0825852	0.381455	0.445381	0.679477	YES
2093	M9PF96	FBgn0031069	Abcd3	CG12703	FBgn0031069	0.738357	-0.914316	-0.0712115	0.18266	-0.327304	0.195242	0.410933	YES
2094	Q9V9X7	FBgn0039846	PNPase	CG11337	FBgn0039846	1.68801	-2.58801	-0.182253	0.0205111	-0.282724	0.391847	0.63182	YES	YES
2095	P40797	FBgn0013726	pnut	CG8705	FBgn0013726	0.548205	-1.26484	-0.0903369	0.283006	0.190107	0.516428	0.735841	YES
2096	Q9VLT5	FBgn0011230	poe	CG14472	FBgn0011230	0.47961	-0.434254	-0.0317134	0.331429	1.58577	2.39e-11	6.75e-10	YES
2097	Q9VNC0	FBgn0037329	POLDIP2	CG12162	FBgn0037329	1.46234	-1.38199	-0.086826	0.0344875	-0.683671	0.00808153	0.039647	YES	YES
2098	Q9VH07	FBgn0040078	pont	CG4003	FBgn0040078	0.0210866	-0.122124	-0.0099473	0.952606	0.601926	0.162063	0.363823	YES
2099	Q94920	FBgn0004363	porin	CG6647	FBgn0004363	0.614459	-0.373486	-0.017827	0.242964	0.580047	0.0120526	0.0547538	YES
2100	Q9VKP2	FBgn0069354	Porin2	CG17137	FBgn0069354	1.02702	-1.64609	-0.110555	0.0939688	-1.43095	0.092038	0.247545	YES
2101	P12982	FBgn0004103	Pp1-87B	CG5650	FBgn0004103	0.276246	0.447376	0.0294664	0.529364	1.23827	7.41e-09	1.6e-07	YES
2102	M9NDI6	FBgn0260439	Pp2A-29B	CG17291	FBgn0260439	0.25549	-0.431093	-0.0269739	0.555277	-0.0755938	0.745781	0.87739	YES
2103	Q27889	FBgn0011826	Pp2B-14D	CG9842	FBgn0011826	0.0751903	0.518165	0.0434594	0.841026	-0.0994037	0.738575	0.873616	YES
2104	Q7K4Q5	FBgn0033021	CG10417	CG10417	FBgn0033021	0.237387	1.1037	0.099311	0.578913	-0.124052	0.659857	0.830568	YES
2105	Q9VRP4	FBgn0035632	Ppat-Dpck	CG10575	FBgn0035632	0.158046	0.78159	0.0746067	0.69495	0.0142477	0.970841	0.987215	YES
2106	Q9VH81	FBgn0005777	PpD3	CG8402	FBgn0005777	0.0152744	-0.0795561	-0.00720778	0.965441	0.33359	0.333878	0.574232	YES
2107	Q9U616	FBgn0027945	ppl	CG7758	FBgn0027945	0.360887	-0.408789	-0.0241706	0.435626	-0.849131	0.00257265	0.0155103	YES
2108	Q868Z9-2	FBgn0003137	Ppn	CG33103	FBgn0003137	0.879605	-1.3273	-0.0988387	0.131946	-0.425418	0.0609312	0.185801	YES
2109	Q7K2W6	FBgn0283437	PPO1	CG42639	FBgn0283437	0.500997	0.433206	0.0312395	0.315503	-0.0208607	0.985707	0.99245	YES
2110	Q9V521	FBgn0033367	PPO2	CG8193	FBgn0033367	3.10697	-3.64512	-0.211175	0.000781681	-0.842996	0.599638	0.79318	YES	YES
2111	Q9VC52	FBgn0020018	Ppox	CG5796	FBgn0020018	1.50561	-0.948369	-0.0634972	0.0312171	-0.319598	0.476806	0.707574	YES	YES
2112	Q9W3C7	FBgn0030057	Ppt1	CG12108	FBgn0030057	0.669629	2.11704	0.177683	0.213979	0.131779	0.858844	0.9354	YES
2113	Q9VRZ1	FBgn0041194	Prat2	CG10078	FBgn0041194	0.827426	-0.604175	-0.0362172	0.14879	-0.83241	0.0824548	0.229799	YES
2114	Q9VTR6	FBgn0028573	prc	CG5700	FBgn0028573	1.25852	4.0467	0.390981	0.0551418	0.287451	0.668289	0.835611	YES
2116	J7K3P9	FBgn0033635	Prip	CG7777	FBgn0033635	0.854536	-1.49811	-0.0924759	0.139786	-0.393854	0.18015	0.38991	YES
2117	O61722	FBgn0024734	PRL-1	CG4993	FBgn0024734	0.0821977	0.229537	0.0158414	0.827565	0.614941	0.133239	0.318505	YES
2118	P35416	FBgn0003149	Prm	CG5939	FBgn0003149	0.508377	-0.588611	-0.0319306	0.310187	1.298	6.83e-10	1.67e-08	YES
2119	P35415	FBgn0003149	Prm	CG5939	FBgn0003149	0.0368069	-0.0441804	-0.00221486	0.918741	1.298	6.83e-10	1.67e-08	YES
2120	M9NDM6	FBgn0003149	Prm	CG5939	FBgn0003149	2.72195	-2.12036	-0.127121	0.00189692	1.298	6.83e-10	1.67e-08	YES	YES
2121	Q7JNE1	FBgn0014269	prod	CG18608	FBgn0014269	0.0776135	0.237644	0.0147504	0.836347	0.406964	0.345518	0.587599	YES
2122	Q9VZY9	FBgn0027082	ProRS-m	CG12186	FBgn0027082	1.03943	-1.80119	-0.146487	0.0913201	0.785529	0.112489	0.283145	YES
2124	P40301	FBgn0086134	Prosalpha2	CG5266	FBgn0086134	0.0579063	-0.121651	-0.00820679	0.875173	2.59009	3.18e-23	2.58e-21	YES
2125	P18053	FBgn0261394	Prosalpha3	CG9327	FBgn0261394	0.175443	-0.534628	-0.0347854	0.667663	2.68852	3.36e-22	2.42e-20	YES
2126	P22769	FBgn0004066	Prosalpha4	CG3422	FBgn0004066	0.013492	0.0354021	0.00227171	0.969411	2.39125	3.79e-19	2.13e-17	YES
2127	Q95083	FBgn0016697	Prosalpha5	CG10938	FBgn0016697	0.174382	-0.327782	-0.0208184	0.669296	2.47974	1.44e-20	9.45e-19	YES
2128	P12881	FBgn0250843	Prosalpha6	CG4904	FBgn0250843	0.543035	-0.853625	-0.0557856	0.286394	2.86499	1.1e-28	1.43e-26	YES
2129	Q9V5C6	FBgn0023175	Prosalpha7	CG1519	FBgn0023175	1.14763	-1.52424	-0.103561	0.0711827	2.37541	8.4e-21	5.53e-19	YES
2130	A0AQH0	FBgn0010590	Prosbeta1	CG8392	FBgn0010590	0.678951	-3.51728	-0.281923	0.209435	1.90659	2.29e-13	8e-12	YES
2131	Q9VUJ1	FBgn0023174	Prosbeta2	CG3329	FBgn0023174	0.268993	-0.600454	-0.0387558	0.538279	2.38658	1.52e-19	9.13e-18	YES
2132	Q9XYN7	FBgn0026380	Prosbeta3	CG11981	FBgn0026380	0.22972	0.363115	0.0243581	0.589224	2.35695	2.03e-19	1.19e-17	YES
2133	Q9VJJ0	FBgn0032596	Prosbeta4	CG17331	FBgn0032596	0.0426398	0.102676	0.00671715	0.906484	2.48083	2.89e-22	2.09e-20	YES
2134	Q7K148	FBgn0029134	Prosbeta5	CG12323	FBgn0029134	0.263278	-1.51563	-0.11293	0.545409	2.44928	8.72e-19	4.64e-17	YES
2135	P40304	FBgn0002284	Prosbeta6	CG4097	FBgn0002284	0.174277	0.513446	0.0346126	0.669457	2.55787	3.49e-24	3.23e-22	YES
2136	Q9VNA5	FBgn0250746	Prosbeta7	CG12000	FBgn0250746	0.0608691	0.123868	0.00839235	0.869222	2.4215	3.29e-19	1.88e-17	YES
2137	Q7KLW9	FBgn0261119	Prp19	CG5519	FBgn0261119	0.528713	2.22855	0.175957	0.295997	0.472924	0.244167	0.475058	YES
2138	Q9VQK5	FBgn0031492	Prp40	CG3542	FBgn0031492	0.148433	-0.929571	-0.0738671	0.710505	0.141694	0.733101	0.871257	YES
2139	A1Z8U0	FBgn0033688	Prp8	CG8877	FBgn0033688	1.58651	-1.46936	-0.12823	0.0259116	0.725407	0.00655485	0.0334187	YES	YES
2140	M9PF46	FBgn0036030	Prps	CG6767	FBgn0036030	0.0223619	-0.230627	-0.0171816	0.949813	-0.13001	0.596994	0.791353	YES
2141	Q9VYV3	FBgn0030329	prtp	CG1837	FBgn0030329	0.382332	-0.586745	-0.0377619	0.414637	-0.284197	0.327727	0.56979	YES
2142	Q7JX87	FBgn0033518	Prx2540-2	CG11765	FBgn0033518	0.244724	0.455426	0.029414	0.569214	1.75323	5.05e-15	1.97e-13	YES
2143	Q9VEJ0	FBgn0038519	Prx3	CG5826	FBgn0038519	0.837765	-0.731038	-0.0394647	0.14529	-0.382146	0.111367	0.281951	YES
2145	Q0KI96	FBgn0261552	ps	CG42670	FBgn0261552	0.760961	-1.19512	-0.078685	0.173396	-1.18695	8.22e-07	1.27e-05	YES
2146	Q8IRH1	FBgn0261243	Psa	CG1009	FBgn0261243	0.529056	-0.905585	-0.0635052	0.295763	-0.150608	0.585977	0.785383	YES
2147	A1ZAK9	FBgn0014870	Psi	CG8912	FBgn0014870	0.166619	0.767232	0.068361	0.681367	0.354252	0.219751	0.444925	YES
2148	Q9VDQ7	FBgn0243511	psidin	CG4845	FBgn0243511	0.498458	-1.30183	-0.129306	0.317353	-0.591826	0.0805871	0.226822	YES
2149	A0A6M3Q7A2	FBgn0263102	psq	CG2368	FBgn0263102	0.297188	1.53904	0.118617	0.504443	-0.435107	0.0670184	0.19956	YES
2151	Q8IQ82	FBgn0035770	pst	CG8588	FBgn0035770	2.54437	2.86904	0.211482	0.00285514	2.12004	5.41e-24	4.88e-22	YES	YES
2152	Q9W0G1-2	FBgn0267487	Ptp61F	CG9181	FBgn0267487	0.433322	1.83151	0.16653	0.368704	0.527	0.0594899	0.182786	YES
2153	Q86BN8-2	FBgn0039111	PTPMT1	CG10371	FBgn0039111	1.54256	-1.63104	-0.107827	0.0286709	-0.581818	0.100037	0.262361	YES	YES
2154	O96553-2	FBgn0020385	pug	CG4067	FBgn0020385	0.799339	0.824637	0.060412	0.158731	-0.904705	0.0121181	0.0549804	YES
2155	Q95RR6	FBgn0022361	Pur-alpha	CG1507	FBgn0022361	0.473323	-2.23703	-0.182656	0.336261	-0.1546	0.507993	0.730505	YES
2156	Q9VSK9	FBgn0035901	Pus7	CG6745	FBgn0035901	1.0179	-5.74686	-0.419032	0.0959612	0.298147	0.565698	0.773021	YES
2157	B6IDV6	FBgn0032006	Pvr	CG8222	FBgn0032006	0.25811	0.399497	0.0350651	0.551938	-0.160102	0.541237	0.753995	YES
2158	Q01603	FBgn0004577	Pxd	CG3477	FBgn0004577	0.325571	1.76693	0.160969	0.472529	-0.994319	0.106978	0.274591	YES
2159	Q9VZZ4	FBgn0011828	Pxn	CG12002	FBgn0011828	0.532608	0.81038	0.0717476	0.293354	-0.363079	0.248896	0.481228	YES
2160	O62619	FBgn0267385	PyK	CG7070	FBgn0267385	1.07403	-1.02844	-0.0577797	0.0843272	-0.381472	0.137062	0.32536	YES
2161	O62619-2	FBgn0267385	PyK	CG7070	FBgn0267385	1.43807	-1.44272	-0.0931804	0.0364695	-0.381472	0.137062	0.32536	YES	YES
2162	P82804	FBgn0034918	Pym	CG30176	FBgn0034918	1.17924	-0.737846	-0.0473386	0.0661857	0.418634	0.556083	0.765724	YES
2163	Q9VP57	FBgn0259785	pzg	CG7752	FBgn0259785	1.49634	1.96558	0.150825	0.0318906	0.266373	0.35242	0.592477	YES	YES
2164	Q9VKZ7	FBgn0032217	CG4972	CG4972	FBgn0032217	0.77174	-0.888768	-0.0600662	0.169145	-0.055415	0.868836	0.940099	YES
2165	Q9VVH3	FBgn0036726	QIL1	CG7603	FBgn0036726	1.58345	-1.46379	-0.0829231	0.0260946	-0.430117	0.0668566	0.199256	YES	YES
2166	Q9W255	FBgn0022986	qkr58E-1	CG3613	FBgn0022986	0.389164	-1.56782	-0.127851	0.408165	0.449222	0.249664	0.482362	YES
2167	Q9W254	FBgn0022985	qkr58E-2	CG5821	FBgn0022985	0.666149	1.43977	0.100988	0.215701	0.653924	0.00787033	0.038782	YES
2168	P05990	FBgn0003189	r	CG18572	FBgn0003189	0.771713	-2.45019	-0.215688	0.169156	0.636458	0.22206	0.447608	YES
2169	O18332	FBgn0285937	Rab1	CG3320	FBgn0285937	0.0149379	0.020792	0.00121394	0.966189	0.800774	0.000524133	0.00407578	YES
2170	O15971	FBgn0015789	Rab10	CG17060	FBgn0015789	0.435836	0.353811	0.0225821	0.366576	0.45642	0.0473645	0.154054	YES
2171	O18335	FBgn0015790	Rab11	CG5771	FBgn0015790	0.10658	-0.190594	-0.0115331	0.782383	0.867361	9.73e-05	0.000961482	YES
2172	O18336	FBgn0015791	Rab14	CG4212	FBgn0015791	0.0443931	-0.12751	-0.00933011	0.902832	0.792585	0.00243124	0.0147905	YES
2173	Q9W4A0	FBgn0015794	Rab18	CG3129	FBgn0015794	0.498994	2.43758	0.182498	0.316961	0.390779	0.233414	0.462301	YES
2174	O18333	FBgn0014009	Rab2	CG3269	FBgn0014009	0.00864688	-0.0124504	-0.000754323	0.980287	0.729514	0.00154135	0.0101687	YES
2175	P25228	FBgn0005586	Rab3	CG7576	FBgn0005586	1.02735	-2.68969	-0.184006	0.0938963	-1.00434	0.00484186	0.0260804	YES
2176	A1Z7S3	FBgn0002567	Rab32	CG8024	FBgn0002567	0.617837	-2.31049	-0.187124	0.241081	-0.72595	0.081835	0.228581	YES
2177	Q9W5X0	FBgn0031090	Rab35	CG9575	FBgn0031090	3.87134	6.59285	0.591816	0.000134482	0.490165	0.112101	0.282925	YES	YES
2178	Q9W3Q0	FBgn0029959	Rab39	CG12156	FBgn0029959	0.800146	-1.25036	-0.0787757	0.158436	0.367106	0.167405	0.371154	YES
2179	Q7KY04	FBgn0016701	Rab4	CG4921	FBgn0016701	0.768148	-3.0789	-0.240091	0.17055	-0.501899	0.0581237	0.17964	YES
2180	Q9V3I2	FBgn0014010	Rab5	CG3664	FBgn0014010	0.0483752	-0.0470514	-0.00293655	0.894592	0.798388	0.000239532	0.00212145	YES
2181	O18334	FBgn0015797	Rab6	CG6601	FBgn0015797	0.553935	-0.593886	-0.041512	0.279296	0.521665	0.0458351	0.150597	YES
[truncated: 598 more rows]

## Sheet: Tab2
	UniprotID	FBgn	newsymbol	newCGnumber	newFBgn	Log10Pvalue	Difference	MSlog2FC	pvalue	log2FoldChange	pvalue.1	padj	yellow dots plotted in FigureS1K	yellow dots plotted in Figure 1L
2	A1ZBH5	FBgn0034420	CG10737	CG10737	FBgn0034420	0.818785	-0.857078	-0.0531451	0.15178	-0.568309	0.0131846	0.0587234	YES
3	B7YZL8	FBgn0034420	CG10737	CG10737	FBgn0034420	6.38415	-5.2459	-0.489061	4.13e-07	-0.568309	0.0131846	0.0587234	YES	YES
8	Q9VM18	FBgn0031908	CG5177	CG5177	FBgn0031908	0.0447628	-0.0773091	-0.00499274	0.902064	0.504655	0.201655	0.419829	YES
11	P81928	FBgn0010340	140up	CG9852	FBgn0010340	0.613185	-1.55882	-0.100856	0.243677	-0.926124	0.0159301	0.06833	YES
13	P29310	FBgn0004907	14-3-3zeta	CG17870	FBgn0004907	0.186118	-0.336346	-0.0215344	0.651451	0.0739556	0.714943	0.861444	YES
14	P29310-3	FBgn0004907	14-3-3zeta	CG17870	FBgn0004907	0.368843	-0.662235	-0.0368373	0.427718	0.0739556	0.714943	0.861444	YES
15	P29310-2	FBgn0004907	14-3-3zeta	CG17870	FBgn0004907	0.547121	-1.01315	-0.0678785	0.283713	0.0739556	0.714943	0.861444	YES
29	P07140	FBgn0000024	Ace	CG17907	FBgn0000024	0.793004	-3.99581	-0.312086	0.161063	-0.629357	0.0337175	0.119619	YES
31	Q9VJ12	FBgn0263198	Acn	CG10473	FBgn0263198	2.39567	4.30972	0.413071	0.00402095	-0.078147	0.775273	0.894556	YES	YES
38	E2QCY2	FBgn0036821	CG3961	CG3961	FBgn0036821	0.79856	-0.762285	-0.0472321	0.159016	-0.812484	0.000625502	0.00474244	YES
42	P02574	FBgn0000045	Act79B	CG7478	FBgn0000045	0.606172	-0.506344	-0.027098	0.247644	-1.319	2.26e-05	0.000261845	YES
69	Q86BM5	FBgn0027932	Akap200	CG13388	FBgn0027932	0.292568	-0.459263	-0.0283168	0.509838	1.36947	9.43e-09	1.98e-07	YES
70	Q9VLL3-2	FBgn0027932	Akap200	CG13388	FBgn0027932	0.227387	-1.38283	-0.101413	0.592397	1.36947	9.43e-09	1.98e-07	YES
78	P07764	FBgn0000064	Ald1	CG6058	FBgn0000064	0.297466	-0.432467	-0.0232063	0.50412	-0.0222898	0.924394	0.967025	YES
84	Q9VAK1	FBgn0086361	alph	CG1906	FBgn0086361	0.166746	-0.627935	-0.0539515	0.681168	0.410775	0.0660432	0.197302	YES
99	Q960Y8	FBgn0038535	alt	CG18212	FBgn0038535	0.233943	0.394458	0.0268496	0.583522	0.231969	0.36131	0.601663	YES
102	Q7KLE5	FBgn0027356	Amph	CG8604	FBgn0027356	0.847696	-0.77528	-0.0445793	0.142005	0.336917	0.111404	0.281951	YES
106	Q0KIE7	FBgn0011747	Ank	CG1651	FBgn0011747	0.824962	-1.25088	-0.0879347	0.149637	0.395428	0.0571517	0.177521	YES
112	A1ZBH1	FBgn0034418	CG15118	CG15118	FBgn0034418	1.10608	-0.67716	-0.0554996	0.0783288	0.098309	0.73381	0.871688	YES
118	Q9W1R6	FBgn0085452	CG34423	CG34423	FBgn0085452	0.203311	-0.282115	-0.0165187	0.626165	1.77514	2.78e-12	8.64e-11	YES
119	Q9W0B2	FBgn0035252	CG7970	CG7970	FBgn0035252	0.209124	-0.877175	-0.0731287	0.61784	0.218525	0.565944	0.773133	YES
131	P22464-3	FBgn0000083	AnxB9	CG5730	FBgn0000083	0.770907	0.701729	0.0415222	0.16947	3.20248	1.11e-53	4.46e-51	YES
145	P40946	FBgn0013750	Arf51F	CG8156	FBgn0013750	0.433211	-0.691947	-0.0506426	0.368798	-0.432363	0.0706797	0.206892	YES
149	P48610-2	FBgn0000116	Argk1	CG32031	FBgn0000116	0.7849	-0.895215	-0.0473152	0.164097	-1.33869	2.15e-09	4.93e-08	YES
150	P48610	FBgn0000116	Argk1	CG32031	FBgn0000116	0.468428	-0.574416	-0.0409861	0.340073	-1.33869	2.15e-09	4.93e-08	YES
151	P48610-4	FBgn0000116	Argk1	CG32031	FBgn0000116	1.0106	-3.36655	-0.285132	0.0975881	-1.33869	2.15e-09	4.93e-08	YES
168	L0MPX5	FBgn0039908	Asator	CG11533	FBgn0039908	4.26301	2.39709	0.244146	5.46e-05	-0.195586	0.40246	0.640405	YES	YES
172	A0A0B4K7C1	FBgn0034075	Asph	CG8421	FBgn0034075	0.817655	0.831719	0.0543865	0.152176	1.21276	8.36e-09	1.78e-07	YES
173	Q9GQ82	FBgn0034075	Asph	CG8421	FBgn0034075	3.22088	-5.39907	-0.483453	0.000601339	1.21276	8.36e-09	1.78e-07	YES	YES
178	Q9W2S2	FBgn0052672	Atg8a	CG32672	FBgn0052672	1.26255	5.5455	0.437964	0.0546318	-0.203857	0.372715	0.611882	YES
186	Q05825	FBgn0010217	ATPsynbeta	CG11154	FBgn0010217	1.17704	-0.792418	-0.0358058	0.0665206	0.010586	0.966832	0.985301	YES
193	Q9VKM3	FBgn0010612	ATPsynG	CG6105	FBgn0010612	0.895342	-0.686343	-0.034197	0.12725	-0.424768	0.0555251	0.173483	YES
201	Q9VQF7	FBgn0031453	Bacc	CG9894	FBgn0031453	0.442437	-0.824942	-0.0493758	0.361047	0.115962	0.636535	0.815468	YES
206	A1ZBU8	FBgn0034512	Bbd	CG18067	FBgn0034512	1.224	4.3723	0.328874	0.0597035	-0.0201121	0.933067	0.970177	YES
213	A1ZB80	FBgn0034345	CG5174	CG5174	FBgn0034345	0.483823	-0.792612	-0.0464052	0.328229	1.46384	4.27e-09	9.43e-08	YES
222	Q7K3Q2	FBgn0038652	CG7720	CG7720	FBgn0038652	3.97299	5.0547	0.473863	0.000106418	2.27198	1.05e-21	7.37e-20	YES	YES
239	Q9W2H8	FBgn0034618	CG9485	CG9485	FBgn0034618	2.34163	-2.95774	-0.187489	0.00455377	0.202941	0.45462	0.688952	YES	YES
248	A0A0B4LGH1	FBgn0003888	betaTub60D	CG3401	FBgn0003888	0.839044	2.89553	0.242618	0.144863	1.00678	0.0109172	0.0506533	YES
261	Q24207-2	FBgn0011206	bol	CG4760	FBgn0011206	1.05416	-1.57719	-0.100635	0.088276	-0.117298	0.645937	0.82246	YES
269	D1YSG0	FBgn0005666	bt	CG32019	FBgn0005666	0.841049	-0.812661	-0.0455489	0.144195	1.22965	1.06e-06	1.61e-05	YES
270	L0MN91	FBgn0005666	bt	CG32019	FBgn0005666	3.69166	-4.0734	-0.353424	0.000203394	1.22965	1.06e-06	1.61e-05	YES	YES
271	L0MPZ1	FBgn0005666	bt	CG32019	FBgn0005666	4.4966	5.2573	0.489961	3.19e-05	1.22965	1.06e-06	1.61e-05	YES	YES
272	X2JD89	FBgn0005666	bt	CG32019	FBgn0005666	1.87026	-1.48003	-0.117634	0.0134815	1.22965	1.06e-06	1.61e-05	YES	YES
276	Q9W004	FBgn0035348	CG16758	CG16758	FBgn0035348	0.417872	1.19659	0.117994	0.382057	-0.305858	0.288813	0.529482	YES
277	M9PD78	FBgn0001991	Ca-alpha1D	CG4894	FBgn0001991	1.56043	-1.33844	-0.0960557	0.0275147	0.507213	0.0295123	0.108628	YES	YES
286	Q9VDG5	FBgn0013995	Calx	CG5685	FBgn0013995	0.0340453	0.177374	0.0161445	0.924602	1.34387	4.17e-10	1.04e-08	YES
288	Q8IP22	FBgn0261999	Ca-Ma2d	CG42817	FBgn0261999	0.973052	-0.65553	-0.0474898	0.106402	0.841918	0.000491675	0.00386239	YES
290	Q00168-3	FBgn0264607	CaMKII	CG18069	FBgn0264607	0.0722805	-0.148877	-0.00904078	0.84668	-0.281149	0.200865	0.418977	YES
291	P48456	FBgn0010015	CanA1	CG1455	FBgn0010015	0.27389	1.25354	0.103418	0.532243	1.01232	1.78e-05	0.000212661	YES
292	Q9VXF1	FBgn0267912	CanA-14F	CG9819	FBgn0267912	0.0158006	-0.0449769	-0.00293388	0.964272	0.518018	0.028263	0.105543	YES
297	Q9VPX7	FBgn0261458	capt	CG33979	FBgn0261458	0.125278	-0.178194	-0.0117009	0.749415	4.11001	1.92e-74	1.6e-71	YES
302	P41044	FBgn0004580	Cbp53E	CG6702	FBgn0004580	0.293604	-0.921118	-0.0625363	0.508623	-0.422154	0.183317	0.394715	YES
336	Q8INH5	FBgn0052473	CG32473	CG32473	FBgn0052473	1.13884	2.38339	0.242861	0.072637	1.58329	6.72e-11	1.85e-09	YES
340	Q8IH56	FBgn0034436	CG11961	CG11961	FBgn0034436	0.440775	-1.89968	-0.164371	0.362431	2.31387	9.59e-13	3.14e-11	YES
362	B7YZE5	FBgn0259219	CG42319	CG42319	FBgn0259219	2.22361	-1.6284	-0.103226	0.00597577	-0.154459	0.500884	0.726775	YES	YES
363	A2RVI0	FBgn0259219	CG42319	CG42319	FBgn0259219	0.964304	-1.58285	-0.0942859	0.108566	-0.154459	0.500884	0.726775	YES
372	M9NFP8	FBgn0262508	CG43078	CG43078	FBgn0262508	0.824685	-0.745712	-0.0465415	0.149732	0.439743	0.136235	0.323704	YES
379	Q7JUS1	FBgn0050491	CG30491	CG30491	FBgn0050491	1.00546	-0.921597	-0.0602207	0.0987513	-0.813569	0.0907669	0.245208	YES
380	A4VCL2-3	FBgn0051145	CG31145	CG31145	FBgn0051145	1.7816	2.02983	0.153845	0.0165347	1.86714	3.44e-18	1.72e-16	YES	YES
390	Q8IQF2	FBgn0263776	CG43693	CG43693	FBgn0263776	0.505444	0.693559	0.048689	0.312288	0.974856	3.78e-05	0.000418352	YES
393	M9PDW8	FBgn0085446	CG34417	CG34417	FBgn0085446	0.803825	1.18903	0.0946212	0.1571	2.52741	6.49e-31	9.99e-29	YES
394	Q9VSY4	FBgn0035989	Atat	CG3967	FBgn0035989	0.85205	-3.72832	-0.276558	0.140589	0.359121	0.260275	0.495723	YES
411	C6SUY0	FBgn0264894	CG44085	CG44085	FBgn0264894	1.39334	1.56979	0.120668	0.0404257	2.98498	1.52e-49	5.43e-47	YES	YES
413	M9NE59	FBgn0262508	CG43078	CG43078	FBgn0262508	1.40347	-1.1211	-0.0840322	0.0394942	0.439743	0.136235	0.323704	YES	YES
429	M9PF57	FBgn0264489	CG43897	CG43897	FBgn0264489	0.489372	1.31976	0.0947163	0.324062	1.17449	3.06e-08	6.06e-07	YES
440	Q95T98	FBgn0051523	CG31523	CG31523	FBgn0051523	1.07021	-1.20397	-0.0779085	0.0850725	-0.203802	0.415595	0.651209	YES
447	Q7KSF4	FBgn0014141	cher	CG3937	FBgn0014141	0.012586	0.0296717	0.00202973	0.971436	1.00497	4.5e-05	0.000488286	YES
448	B7Z0L2	FBgn0014141	cher	CG3937	FBgn0014141	1.17316	3.42145	0.33707	0.0671184	1.00497	4.5e-05	0.000488286	YES
459	Q9Y154	FBgn0027598	cindr	CG31012	FBgn0027598	0.37801	2.01473	0.182113	0.418784	-0.0362439	0.890679	0.950069	YES
463	M9PF42	FBgn0044323	Cka	CG7392	FBgn0044323	0.208235	-0.478861	-0.0333686	0.619106	0.416116	0.0837515	0.232377	YES
466	P08182-3	FBgn0000259	CkIIbeta	CG15224	FBgn0000259	0.446018	-0.93561	-0.0628767	0.358081	-0.383491	0.0827841	0.230524	YES
469	Q7JZ25	FBgn0033755	ClC-b	CG8594	FBgn0033755	1.05376	2.7642	0.27814	0.0883573	0.257703	0.397009	0.635723	YES
470	Q9VUY1	FBgn0036566	ClC-c	CG5284	FBgn0036566	0.23549	1.03552	0.0997896	0.581447	0.299706	0.263813	0.499572	YES
472	E1JHK0	FBgn0020503	CLIP-190	CG5020	FBgn0020503	0.35683	1.38343	0.1272	0.439714	1.88617	2.4e-18	1.21e-16	YES
477	Q9VU76	FBgn0036365	cmb	CG10732	FBgn0036365	0.571238	1.2786	0.0940119	0.268387	3.36846	5.27e-55	2.29e-52	YES
496	Q9V8R9	FBgn0010434	cora	CG11949	FBgn0010434	0.0249573	0.0462384	0.00288251	0.944154	3.20911	2.91e-50	1.08e-47	YES
498	A0A0B4KEJ7	FBgn0265935	coro	CG9446	FBgn0265935	0.164612	0.242004	0.0151199	0.684522	2.4602	1.57e-32	2.58e-30	YES
509	Q27597	FBgn0015623	Cpr	CG11567	FBgn0015623	0.112769	-0.127974	-0.00806782	0.771313	-0.338377	0.13305	0.318214	YES
519	Q9W078	FBgn0035280	Cpr62Bb	CG13935	FBgn0035280	1.9447	-1.67403	-0.111042	0.0113581	-0.821524	0.00200092	0.0126103	YES	YES
533	Q0E8G6	FBgn0035987	Cpsf5	CG3689	FBgn0288470	0.911465	-3.62111	-0.320729	0.122612	0.436304	0.260944	0.496583	YES
536	Q8IPM8-3	FBgn0041605	cpx	CG32490	FBgn0041605	0.41874	-2.79156	-0.191754	0.381294	-1.68261	1.07e-08	2.23e-07	YES
540	Q9XYM0	FBgn0024811	Crk	CG1587	FBgn0024811	0.771409	-0.812054	-0.0601493	0.169274	-0.263081	0.271584	0.509373	YES
541	Q9V3N7	FBgn0023023	CRMP	CG1411	FBgn0023023	0.257612	-0.628439	-0.0412288	0.55257	-0.693206	0.0222205	0.0880523	YES
554	Q7K3E2	FBgn0031313	CG5080	CG5080	FBgn0031313	0.561773	0.451755	0.0317601	0.274301	0.00330232	0.990242	0.994615	YES
563	Q9VAP3	FBgn0039637	Ctl2	CG11880	FBgn0039637	0.96652	1.57333	0.137293	0.108014	2.19606	2.3e-21	1.58e-19	YES
566	A8JQX3-5	FBgn0261808	cu	CG31299	FBgn0261808	2.96347	-2.89611	-0.226409	0.00108776	0.279072	0.273289	0.51142	YES	YES
567	Q9W332	FBgn0052702	Cubn	CG32702	FBgn0052702	1.12336	2.03563	0.209874	0.0752727	1.59348	2.04e-07	3.5e-06	YES
572	Q9VKF0	FBgn0032378	CycY	CG14939	FBgn0032378	0.450165	2.58876	0.229363	0.354679	0.763953	0.00381414	0.0213968	YES
573	Q8IPC3	FBgn0032210	CYLD	CG5603	FBgn0032210	2.53877	3.38579	0.310564	0.00289221	1.16785	1.09e-06	1.65e-05	YES	YES
590	Q9V770	FBgn0015714	Cyp6a17	CG10241	FBgn0015714	0.424796	1.86824	0.173625	0.376014	5.78007	1.44e-08	2.93e-07	YES
609	Q7K511	FBgn0023507	D2hgdh	CG3835	FBgn0023507	1.00031	-1.48331	-0.105249	0.0999296	-1.86645	4.93e-15	1.94e-13	YES
633	Q9VWG1	FBgn0031037	CG14207	CG14207	FBgn0031037	1.28238	7.1056	0.629086	0.052194	4.11226	6.19e-47	2.13e-44	YES
641	P15330	FBgn0260632	dl	CG6667	FBgn0260632	0.69222	-0.916543	-0.0663394	0.203133	1.43565	6.04e-09	1.32e-07	YES
643	P31007-8	FBgn0001624	dlg1	CG1725	FBgn0001624	0.653865	-0.617563	-0.0390517	0.221888	1.06806	2.68e-06	3.71e-05	YES
644	P31007-3	FBgn0001624	dlg1	CG1725	FBgn0001624	1.5079	-1.98382	-0.15867	0.0310529	1.06806	2.68e-06	3.71e-05	YES	YES
649	Q9VLN6	FBgn0032026	CG7627	CG7627	FBgn0032026	0.0126018	-0.0365721	-0.00296302	0.9714	0.439317	0.165003	0.367538	YES
664	Q9VBS7	FBgn0039321	CG10550	CG10550	FBgn0039321	0.148659	0.279548	0.0230714	0.710135	-0.34058	0.151751	0.348411	YES
696	M9PDN3	FBgn0035241	CG12105	CG12105	FBgn0035241	0.0746446	0.31004	0.0274458	0.842084	-2.28486	1.81e-13	6.39e-12	YES
716	Q8MSR2	FBgn0032036	CG13384	CG13384	FBgn0032036	0.846691	2.63141	0.213357	0.142334	0.115618	0.653676	0.827387	YES
724	Q9W0M4	FBgn0035165	CG13887	CG13887	FBgn0035165	0.676067	0.842685	0.051301	0.21083	2.35796	6.52e-23	5.1e-21	YES
730	A8JV22	FBgn0030038	CG1440	CG1440	FBgn0030038	0.492124	-0.700301	-0.0465682	0.322015	0.916467	3.96e-05	0.000433634	YES
747	A0A0B4LFU6	FBgn0034417	CG15117	CG15117	FBgn0034417	0.0601911	0.346677	0.0304805	0.87058	0.380972	0.396072	0.635442	YES
749	Q9VZ71	FBgn0030234	CG15211	CG15211	FBgn0030234	0.294925	-0.861629	-0.0535242	0.507078	-0.15153	0.773587	0.89328	YES
766	H9XVM8	FBgn0039897	CG1674	CG1674	FBgn0039897	1.03711	-1.1811	-0.067652	0.0918099	0.278326	0.173056	0.37973	YES
767	Q9V4C1	FBgn0039897	CG1674	CG1674	FBgn0039897	0.958561	-1.40918	-0.10549	0.110012	0.278326	0.173056	0.37973	YES
769	Q9VK00	FBgn0032505	CG16826	CG16826	FBgn0032505	0.0479881	-0.244994	-0.0171866	0.895389	-2.05046	0.0267059	0.100934	YES
770	A1ZBR1	FBgn0034480	CG16898	CG16898	FBgn0034480	1.08907	-3.69275	-0.308832	0.0814566	-0.738064	0.267156	0.503996	YES
781	Q7PLE6	FBgn0039993	CG17691	CG17691	FBgn0039993	0.00542379	-0.0384711	-0.00325512	0.987589	-1.39061	1.12e-10	3.02e-09	YES
794	M9PCS5	FBgn0031869	CG18304	CG18304	FBgn0031869	0.000934284	0.00178194	0.000120043	0.997851	-0.232837	0.274321	0.512968	YES
805	A1Z729	FBgn0033205	CG2064	CG2064	FBgn0033205	4.10712	5.32733	0.495485	7.81e-05	1.9071	9.36e-06	0.000117826	YES	YES
824	Q9VBS6	FBgn0051087	CG31087	CG31087	FBgn0051087	0.867742	-3.19342	-0.215348	0.135599	-3.33041	0.00264578	0.0158462	YES
839	Q29QY7	FBgn0053170	CG33170	CG33170	FBgn0053170	0.291213	-0.66729	-0.0389116	0.511431	-0.721505	0.000811749	0.00594809	YES
854	Q9VPN1	FBgn0031245	CG3625	CG3625	FBgn0031245	0.212095	1.49001	0.131082	0.613627	-1.23445	3.12e-05	0.000350332	YES
856	A0A0S0X7W8	FBgn0261444	CG3638	CG3638	FBgn0261444	0.805717	-2.00192	-0.192828	0.156416	-0.267713	0.327997	0.569795	YES
884	C9QP70	FBgn0263321	CG43402	CG43402	FBgn0263321	3.82838	8.11012	0.699423	0.000148463	0.192223	0.761977	0.884722	YES	YES
885	Q9VDP9	FBgn0038771	CG4390	CG4390	FBgn0038771	0.265777	-0.474949	-0.0364116	0.54228	-0.0962662	0.742431	0.875848	YES
900	Q9W247	FBgn0034733	CG4752	CG4752	FBgn0034733	0.0525363	-0.117656	-0.00886593	0.886061	-1.11754	0.000154718	0.00144847	YES
906	M9NCP5	FBgn0031322	CG5001	CG5001	FBgn0031322	1.22574	3.75214	0.3258	0.0594653	2.50365	3.95e-24	3.62e-22	YES
908	A8JRB8	FBgn0039358	Idh3g	CG5028	FBgn0039358	1.451	-1.11585	-0.0546364	0.0353999	-0.308694	0.268243	0.504801	YES	YES
930	Q9VDE2	FBgn0038858	CG5793	CG5793	FBgn0038858	0.860236	-0.617177	-0.0380524	0.137964	-0.734237	0.00484951	0.0261075	YES
951	Q8IQQ8	FBgn0036710	CG6479	CG6479	FBgn0036710	1.05869	3.86401	0.375436	0.0873596	0.020912	0.970034	0.986897	YES
957	Q9VX10	FBgn0030876	CG6762	CG6762	FBgn0030876	3.32295	7.49619	0.656844	0.000475393	0.468156	0.33613	0.576915	YES	YES
979	Q7K0L4	FBgn0037094	CG7611	CG7611	FBgn0037094	0.666511	-0.865855	-0.0694851	0.215521	0.125007	0.572122	0.776905	YES
983	Q8T0J5	FBgn0038610	CG7675	CG7675	FBgn0038610	0.0553883	0.174365	0.0121714	0.880262	0.437539	0.532289	0.747689	YES
984	Q9W391	FBgn0030087	CG7766	CG7766	FBgn0030087	1.19133	-1.65871	-0.114811	0.0643675	-0.0974122	0.684589	0.844285	YES
986	Q9VUN9	FBgn0026738	CG7857	CG7857	FBgn0026738	0.551272	-2.93366	-0.207441	0.281014	0.876617	0.0428757	0.1427	YES
1005	Q9VLS1	FBgn0031995	CG8475	CG8475	FBgn0031995	0.720706	-1.85193	-0.13829	0.190237	0.456883	0.0386102	0.132061	YES
1016	Q7K3M6	FBgn0034479	CG8654	CG8654	FBgn0034479	3.31922	5.14135	0.48077	0.000479496	-1.20264	0.000864985	0.00625941	YES	YES
1018	Q8T0N5	FBgn0033769	CG8768	CG8768	FBgn0033769	2.93276	1.69278	0.112908	0.00116745	1.24626	3.93e-05	0.000431588	YES	YES
1021	Q7K3N4	FBgn0033679	CG8888	CG8888	FBgn0033679	0.580615	-0.643178	-0.0432833	0.262655	1.21564	0.0111623	0.0516467	YES
1033	Q9VFR2	FBgn0038181	CG9297	CG9297	FBgn0038181	0.362135	-0.681948	-0.0425349	0.434375	-0.626658	0.0354992	0.124614	YES
1042	Q9VMD7	FBgn0031813	Acox3	CG9527	FBgn0031813	0.757491	-0.758459	-0.062255	0.174787	-1.18073	0.000120064	0.0011536	YES
1058	P12252-7	FBgn0000479	dnc	CG32498	FBgn0000479	0.548767	1.96462	0.184653	0.28264	-0.299015	0.32809	0.569859	YES
1059	A0A0B4K7Z3	FBgn0265998	Doa	CG42320	FBgn0265998	2.66623	-3.63958	-0.247222	0.00215658	0.042457	0.852274	0.93293	YES	YES
1060	A0A0B4K6R9	FBgn0265998	Doa	CG42320	FBgn0265998	1.51698	-5.02035	-0.369772	0.0304101	0.042457	0.852274	0.93293	YES	YES
1064	Q8IN02	FBgn0024558	Dph5	CG31289	FBgn0024558	0.466048	1.50526	0.146394	0.341942	0.807404	0.0690763	0.203688	YES
1067	A0A0B4LHF0	FBgn0038744	CG4733	CG4733	FBgn0038744	2.43327	-3.97236	-0.329484	0.00368747	-0.774331	0.00296116	0.0174428	YES	YES
1068	M9NE82	FBgn0053196	dpy	CG33196	FBgn0053196	0.91076	0.833015	0.087932	0.122812	-0.405954	0.175326	0.38303	YES
1069	Q0E9G4	FBgn0033188	Drat	CG1600	FBgn0033188	0.42892	-1.50227	-0.130108	0.37246	0.597358	0.0141441	0.0622492	YES
1074	A0A0B4K7T8	FBgn0033159	Dscam1	CG17800	FBgn0033159	0.330871	2.25766	0.188122	0.466798	-0.0627816	0.840843	0.927783	YES
1075	Q0E9B2	FBgn0033739	Dyb	CG8529	FBgn0033739	1.09407	2.2269	0.22811	0.080525	4.50056	2.63e-70	1.88e-67	YES
1079	Q9VVL7	FBgn0036762	CG7430	CG7430	FBgn0036762	0.453673	-0.381926	-0.0192479	0.351826	-0.0133448	0.958041	0.981754	YES
1082	Q9XZ57	FBgn0027066	Eb1	CG3265	FBgn0027066	0.699096	1.47152	0.103106	0.199942	1.70159	4.64e-10	1.15e-08	YES
1089	P08736	FBgn0284245	eEF1alpha1	CG8280	FBgn0284245	0.424649	-0.375528	-0.0201061	0.376141	-0.225252	0.288491	0.529182	YES
1110	O76863	FBgn0024996	eIF2Bbeta	CG2677	FBgn0024996	1.57157	4.31053	0.372621	0.0268184	0.510672	0.122355	0.300204	YES	YES
1111	Q0E8X6	FBgn0034858	eIF2Bdelta	CG10315	FBgn0034858	0.426016	0.636077	0.0545659	0.374959	0.600955	0.0791609	0.223987	YES
1129	Q02748	FBgn0001942	eIF4A	CG9075	FBgn0001942	0.386082	-0.566677	-0.0355923	0.411073	-0.0311795	0.877135	0.943606	YES
1143	Q9VHY6	FBgn0037530	EMC1	CG2943	FBgn0037530	0.651529	-0.849014	-0.0605204	0.223085	0.74694	0.00735781	0.0367084	YES
1152	Q9VTF5	FBgn0036133	emei	CG7638	FBgn0036133	0.740787	-1.33629	-0.105275	0.181641	0.374918	0.305652	0.546927	YES
1158	P15007-2	FBgn0000579	Eno	CG17654	FBgn0000579	1.11524	-1.16158	-0.0626621	0.0766936	-0.57875	0.0264571	0.100259	YES
1159	M9PE93	FBgn0264693	ens	CG14998	FBgn0264693	0.341986	0.919177	0.0669151	0.455002	0.690731	0.00178707	0.0115016	YES
1160	Q9VMB6	FBgn0263916	Ent2	CG31911	FBgn0263916	0.24976	-0.339448	-0.0234356	0.562652	-0.0747849	0.804501	0.910797	YES
1175	P55824	FBgn0005632	faf	CG1945	FBgn0005632	2.0465	-1.86084	-0.128919	0.00898468	0.230748	0.360556	0.601006	YES	YES
1195	Q9V9S8	FBgn0266268	FeCH	CG2098	FBgn0266268	1.34393	-1.16925	-0.0653817	0.0452971	-0.108707	0.702686	0.854163	YES	YES
1200	E1JI78	FBgn0266084	Fhos	CG42610	FBgn0266084	2.03455	4.5065	0.375648	0.00923524	4.25713	7.89e-94	1.98e-90	YES	YES
1218	P48462	FBgn0000711	flw	CG2096	FBgn0000711	0.774356	3.05946	0.242187	0.168129	-0.011768	0.961495	0.983106	YES
1222	Q9VIX7	FBgn0032773	fon	CG15825	FBgn0032773	1.41296	5.32272	0.385109	0.0386399	-0.718042	0.0292283	0.10798	YES	YES
1223	Q03043-3	FBgn0000721	for	CG10033	FBgn0000721	1.15849	0.875671	0.0686012	0.0694238	1.70615	4.37e-14	1.63e-12	YES
1229	O18388	FBgn0262743	Fs(2)Ket	CG2637	FBgn0262743	0.0351858	0.117591	0.00913972	0.922177	-0.332503	0.169925	0.374792	YES
1235	P54362	FBgn0001087	g	CG10986	FBgn0001087	1.25722	6.14765	0.411661	0.0553072	0.217788	0.493068	0.721249	YES
1240	Q95U34	FBgn0263199	Galk	CG5288	FBgn0263199	0.52043	2.49881	0.19699	0.301696	-1.15128	0.000229024	0.00204832	YES
1241	P16378-2	FBgn0001122	Galphao	CG2204	FBgn0001122	0.356751	-0.985757	-0.0609041	0.439794	-0.741198	0.0291317	0.107702	YES
1248	P00967	FBgn0000053	Gart	CG31628	FBgn0000053	1.10094	2.0956	0.16886	0.0792619	-0.750287	0.0318743	0.114748	YES
1256	Q9VVY3	FBgn0036862	Gbs-76A	CG9619	FBgn0036862	0.076171	-0.46086	-0.0397747	0.83913	0.578425	0.0142527	0.0626167	YES
1264	A1Z742	FBgn0042135	Gdap2	CG18812	FBgn0042135	0.549745	2.99318	0.265376	0.282004	1.65345	8.58e-11	2.35e-09	YES
1268	Q9VKK1	FBgn0283682	Ge-1	CG6181	FBgn0283682	0.305707	-0.783955	-0.0690954	0.494644	0.682743	0.0242426	0.0941117	YES
1280	A0A6H2EFD0	FBgn0250823	gish	CG6963	FBgn0250823	0.0502444	-0.0784725	-0.00560749	0.89075	-0.439081	0.12417	0.303849	YES
1282	Q9W095	FBgn0035266	Gk2	CG7995	FBgn0035266	0.209703	-1.07813	-0.0946637	0.617017	-0.977871	4.91e-05	0.000524651	YES
1289	P28668	FBgn0005674	GluProRS	CG5394	FBgn0005674	0.457318	-0.736321	-0.0471365	0.348885	0.475422	0.0898648	0.243599	YES
1291	Q8IRI6-13	FBgn0264574	Glut1	CG43946	FBgn0264574	1.68803	-2.55886	-0.196068	0.0205103	-0.8993	0.00251074	0.015202	YES	YES
1296	Q9VXU1	FBgn0027287	Gmap	CG33206	FBgn0027287	0.870155	-2.27781	-0.182348	0.134848	-0.423048	0.126084	0.307152	YES
1307	P13706-2	FBgn0001128	Gpdh1	CG9042	FBgn0001128	0.544713	-0.471295	-0.0265361	0.285291	-0.235103	0.36579	0.606399	YES
1314	Q9VVA4	FBgn0036663	CG9674	CG9674	FBgn0036663	0.105965	0.196717	0.0149235	0.783492	-0.599846	0.0156503	0.0673673	YES
1322	P20432	FBgn0001149	GstD1	CG10045	FBgn0001149	0.00891835	0.0243988	0.00145912	0.979674	2.12266	8.7e-12	2.58e-10	YES
1333	P41043	FBgn0010226	GstS1	CG8938	FBgn0010226	2.55101	-1.91454	-0.0905524	0.00281182	-0.141772	0.572489	0.776937	YES	YES
1334	A0A0B4KFT5	FBgn0010226	GstS1	CG8938	FBgn0010226	2.25167	-8.21589	-0.648402	0.00560185	-0.141772	0.572489	0.776937	YES	YES
1336	A1Z7X7	FBgn0050005	GstT2	CG30005	FBgn0050005	2.60768	5.30441	0.493679	0.00246783	1.89753	3.02e-05	0.000339986	YES	YES
1344	X2J6N9	FBgn0261509	haf	CG14351	FBgn0261509	0.0123456	-0.112729	-0.00889631	0.971973	0.618467	0.167793	0.371768	YES
1346	Q27268	FBgn0014189	Hel25E	CG7269	FBgn0014189	0.16235	-0.286638	-0.0194004	0.688098	1.13446	0.000678429	0.00510505	YES
1350	Q9VIQ4	FBgn0014000	Hf	CG10658	FBgn0014000	0.425794	1.66232	0.135808	0.375151	-0.358048	0.534429	0.748784	YES
1351	Q8T6B9	FBgn0028577	hfp	CG12085	FBgn0028577	1.02567	2.10701	0.216707	0.0942612	0.213595	0.397452	0.636126	YES
1353	Q86DS1	FBgn0029676	HIP-R	CG2947	FBgn0029676	0.182297	-0.313652	-0.0204257	0.657208	-0.382966	0.317871	0.558801	YES
1465	Q7K4Q9	FBgn0010611	Hmgs	CG4311	FBgn0010611	0.761764	3.86568	0.341916	0.173076	-0.627124	0.0114941	0.052816	YES
1474	Q9Y163	FBgn0041150	hoe1	CG12787	FBgn0041150	0.20917	-1.02638	-0.0828499	0.617775	-0.138481	0.607269	0.797356	YES
1486	P29843	FBgn0001216	Hsc70-1	CG8937	FBgn0001216	1.08234	-1.08249	-0.0675267	0.0827286	0.586604	0.0101008	0.0473926	YES
1500	Q8IQW5	FBgn0031037	CG14207	CG14207	FBgn0031037	0.693233	0.540949	0.0306569	0.202659	4.11226	6.19e-47	2.13e-44	YES
1503	Q02645-2	FBgn0263391	hts	CG43443	FBgn0263391	0.700085	-3.07974	-0.255106	0.199487	1.30188	3.99e-09	8.85e-08	YES
1504	A0A0B4K7A5	FBgn0263391	hts	CG43443	FBgn0263391	0.618162	-0.855143	-0.0525927	0.240901	1.30188	3.99e-09	8.85e-08	YES
1507	Q9V428	FBgn0028546	ics	CG9031	FBgn0028546	0.972484	2.03163	0.1523	0.106541	1.47477	1.18e-11	3.45e-10	YES
1515	Q7KUB1	FBgn0001248	Idh	CG7176	FBgn0001248	0.0962005	-0.173324	-0.00985354	0.801308	-0.521376	0.0284049	0.105915	YES
1518	Q9VDC2	FBgn0038876	Idi	CG5919	FBgn0038876	1.8116	-1.66845	-0.113386	0.0154314	-0.201753	0.471529	0.703563	YES	YES
1519	P12080-2	FBgn0001250	if	CG9623	FBgn0001250	0.531743	0.523568	0.0355354	0.293939	2.97306	2.28e-43	6.53e-41	YES
1525	Q09024-3	FBgn0001257	ImpL2	CG15009	FBgn0001257	0.0190964	0.148031	0.0124926	0.956982	3.0693	1.91e-44	5.97e-42	YES
1528	Q9V427	FBgn0027108	Inx2	CG4590	FBgn0027108	0.356077	-0.671438	-0.0437631	0.440476	-0.566063	0.0252835	0.0968377	YES
1533	M9PBS9	FBgn0035715	Ist1	CG10103	FBgn0035715	1.06584	4.82344	0.388826	0.0859324	2.06573	2.33e-18	1.18e-16	YES
1548	Q6AWN6	FBgn0032129	jp	CG4405	FBgn0032129	1.12144	-1.57063	-0.109047	0.0756072	0.574059	0.00492339	0.0264342	YES
1549	Q7JV09	FBgn0032129	jp	CG4405	FBgn0032129	1.75804	-1.24749	-0.0775979	0.0174568	0.574059	0.00492339	0.0264342	YES	YES
1551	Q9I7K0-4	FBgn0051363	Jupiter	CG31363	FBgn0051363	0.535623	2.69414	0.244026	0.291325	0.913481	0.000310333	0.00263205	YES
1557	Q95RX5	FBgn0037655	Kcmf1	CG11984	FBgn0037655	0.697007	-2.41841	-0.193124	0.200906	0.210112	0.317744	0.558676	YES
1565	A1Z6Q0	FBgn0265003	koi	CG44154	FBgn0265003	1.64359	-1.5568	-0.119588	0.0227202	1.45468	7.67e-09	1.65e-07	YES	YES
1566	A0A0B4KEE4	FBgn0265003	koi	CG44154	FBgn0265003	0.752207	1.1643	0.0849616	0.176927	1.45468	7.67e-09	1.65e-07	YES
1567	Q9VNE2	FBgn0250753	kra	CG2922	FBgn0250753	0.597864	-1.27094	-0.0904618	0.252427	0.224224	0.264329	0.500076	YES
1569	Q9VZQ3	FBgn0004167	kst	CG12008	FBgn0004167	0.743771	1.41199	0.12908	0.180397	-0.0951028	0.676354	0.8398	YES
1576	Q0E9N2	FBgn0010482	hlk	CG9432	FBgn0010482	0.860491	-0.646313	-0.0356204	0.137882	0.629113	0.010061	0.0472505	YES
1577	A0A0B4K7H1	FBgn0010482	hlk	CG9432	FBgn0010482	0.21054	-0.493768	-0.0325456	0.615828	0.629113	0.010061	0.0472505	YES
1591	Q9VUV9	FBgn0263599	Brr2	CG5931	FBgn0263599	0.708792	-1.25301	-0.10484	0.195527	0.475009	0.0816294	0.228505	YES
1605	A0A0B4K6V2	FBgn0086372	lap	CG2520	FBgn0086372	0.288263	-1.38182	-0.0951845	0.514916	-0.457446	0.0748635	0.214988	YES
1623	M9MRM3	FBgn0032264	Lip4	CG6113	FBgn0032264	3.83022	3.81002	0.370809	0.000147835	1.06176	0.0300544	0.109855	YES	YES
1629	Q7KUQ6	FBgn0261565	Lmpt	CG42679	FBgn0261565	1.51519	-1.18317	-0.0726957	0.0305361	0.458912	0.06239	0.189321	YES	YES
1630	M9MRX0	FBgn0261565	Lmpt	CG42679	FBgn0261565	0.267761	0.52144	0.036532	0.539808	0.458912	0.06239	0.189321	YES
1636	M9PEM7	FBgn0028582	lqf	CG8532	FBgn0028582	0.220118	0.711243	0.0603246	0.602396	1.01982	1.79e-05	0.000212702	YES
1638	Q9VCI3-3	FBgn0039114	Lsd-1	CG10374	FBgn0039114	1.71596	-3.33757	-0.214394	0.0192327	-0.592621	0.0694207	0.204402	YES	YES
1642	P11996	FBgn0002563	Lsp1beta	CG4178	FBgn0002563	0.744446	0.943405	0.0522022	0.180117	0.989172	0.00691422	0.0348818	YES
1645	Q8IPJ3-3	FBgn0031857	LUBEL	CG11321	FBgn0031857	1.16368	-1.18862	-0.0928664	0.0685994	0.560372	0.0304439	0.11076	YES
1649	Q9VIE8	FBgn0010100	mAcon1	CG9244	FBgn0010100	1.30277	-1.12663	-0.0535098	0.0498	-0.239943	0.379142	0.618851	YES	YES
1656	Q8IPA2	FBgn0032382	Mal-B2	CG14935	FBgn0032382	0.870507	1.97129	0.203687	0.134739	-0.701477	0.00752093	0.0373682	YES
1666	Q9VDC8	FBgn0038871	CG3337	CG3337	FBgn0038871	1.03743	-3.75125	-0.281194	0.0917428	-1.69524	3.99e-06	5.34e-05	YES
1667	Q9XZ03	FBgn0262732	mbf1	CG4143	FBgn0262732	1.27322	5.47358	0.506952	0.0533063	1.52871	3.45e-08	6.74e-07	YES
1668	M9PCQ3	FBgn0005536	Mbs	CG32156	FBgn0005536	2.2153	-0.825177	-0.0631342	0.00609116	3.16506	9.82e-43	2.73e-40	YES	YES
1674	Q9W509	FBgn0023549	Mct1	CG3456	FBgn0023549	3.1481	5.3233	0.495167	0.000711043	0.623073	0.0712652	0.20824	YES	YES
1684	A1Z9E3	FBgn0024556	mEFTu1	CG6050	FBgn0024556	1.72199	-1.40831	-0.0759086	0.0189677	-1.34717	6.14e-08	1.15e-06	YES	YES
1688	Q9VB69	FBgn0029155	Men-b	CG5889	FBgn0029155	1.41825	-1.26749	-0.0718886	0.0381721	-0.249838	0.38144	0.621232	YES	YES
1689	A0A0B4LF49	FBgn0050021	metro	CG30021	FBgn0050021	0.0185399	-0.045704	-0.00328111	0.958209	2.30274	1.1e-22	8.33e-21	YES
1692	Q9VFC7	FBgn0038294	Mf	CG6803	FBgn0038294	0.25708	-0.222952	-0.0114332	0.553249	1.15721	3.16e-08	6.23e-07	YES
1693	C1C553	FBgn0038294	Mf	CG6803	FBgn0038294	0.954392	2.41097	0.17802	0.111073	1.15721	3.16e-08	6.23e-07	YES
1697	Q8MRP7	FBgn0010651	MFS14	CG15095	FBgn0010651	1.33338	-3.97869	-0.314135	0.046411	-0.716374	0.00323454	0.0186793	YES	YES
1700	A8JTM7	FBgn0261260	mgl	CG42611	FBgn0261260	1.05458	-1.56193	-0.161017	0.0881894	0.0181913	0.946823	0.976988	YES
1702	Q8SY19	FBgn0025814	Mgstl	CG1742	FBgn0025814	0.491984	-0.330213	-0.0204328	0.322119	0.384349	0.18812	0.401173	YES
1703	P05661-17	FBgn0264695	Mhc	CG17927	FBgn0264695	0.101748	0.170757	0.0114404	0.791138	0.519801	0.0750864	0.215442	YES
1704	P05661-3	FBgn0264695	Mhc	CG17927	FBgn0264695	0.545653	1.40612	0.126607	0.284674	0.519801	0.0750864	0.215442	YES
1705	P05661-2	FBgn0264695	Mhc	CG17927	FBgn0264695	1.10754	-0.714157	-0.0322951	0.0780665	0.519801	0.0750864	0.215442	YES
1706	M9NEP1	FBgn0264695	Mhc	CG17927	FBgn0264695	3.42542	-2.92849	-0.164572	0.000375474	0.519801	0.0750864	0.215442	YES	YES
1707	P05661-25	FBgn0264695	Mhc	CG17927	FBgn0264695	0.43499	-0.255686	-0.0147796	0.367291	0.519801	0.0750864	0.215442	YES
1708	P05661-22	FBgn0264695	Mhc	CG17927	FBgn0264695	2.23144	7.46242	0.585716	0.00586892	0.519801	0.0750864	0.215442	YES	YES
1711	A2VEI2-2	FBgn0031893	MICU1	CG4495	FBgn0031893	2.62252	5.35812	0.497907	0.00238494	1.43073	7.21e-10	1.75e-08	YES	YES
1719	X2JEB8	FBgn0030976	CG7378	CG7378	FBgn0030976	1.37032	5.80585	0.403348	0.0426267	3.29957	5.71e-39	1.36e-36	YES	YES
1720	P06742	FBgn0002772	Mlc1	CG5596	FBgn0002772	3.16015	3.75803	0.214168	0.000691598	0.433137	0.042762	0.142606	YES	YES
1721	P06742-2	FBgn0002772	Mlc1	CG5596	FBgn0002772	1.96692	-0.935452	-0.0424134	0.0107915	0.433137	0.042762	0.142606	YES	YES
1724	P53777	FBgn0259209	Mlp60A	CG42309	FBgn0259209	4.09868	8.68103	0.737922	7.97e-05	-0.134147	0.672606	0.838078	YES	YES
1725	B7YZP9	FBgn0259209	Mlp60A	CG42309	FBgn0259209	3.06226	-4.25131	-0.267452	0.000866439	-0.134147	0.672606	0.838078	YES	YES
1726	Q24400	FBgn0014863	Mlp84B	CG1019	FBgn0014863	1.35473	2.67304	0.179335	0.044185	3.67379	1.8e-26	2e-24	YES	YES
1733	P46150-4	FBgn0011661	Moe	CG10701	FBgn0011661	0.810295	-0.636692	-0.0405147	0.154776	0.214671	0.380046	0.619768	YES
1738	Q0E8E8	FBgn0026409	Mpcp2	CG4994	FBgn0026409	0.931254	-1.05965	-0.0632395	0.117151	-1.0078	4.8e-06	6.3e-05	YES
1838	Q8MLS1	FBgn0085453	Mthfs	CG34424	FBgn0085453	0.0726021	0.635587	0.0554218	0.846054	1.86376	0.000157213	0.00146908	YES
1844	P23696	FBgn0004177	mts	CG7109	FBgn0004177	0.427067	-0.517027	-0.0331181	0.374053	1.4048	1.64e-11	4.7e-10	YES
1854	Q9W060	FBgn0265988	mv	CG42863	FBgn0288310	1.5846	-1.15916	-0.0803688	0.0260258	2.26563	1.64e-15	6.54e-14	YES	YES
1858	P11584	FBgn0004657	mys	CG1560	FBgn0004657	1.82206	1.28538	0.0867937	0.0150641	2.62519	1.48e-28	1.9e-26	YES	YES
1860	Q9VWI2	FBgn0031020	Naa15-16	CG12202	FBgn0031020	0.200588	-0.679922	-0.0508306	0.630104	0.534371	0.0764615	0.218262	YES
1905	A1Z877	FBgn0026403	Ndg	CG12908	FBgn0026403	0.523407	-0.504423	-0.0383395	0.299636	-0.86836	0.132265	0.316752	YES
1917	Q9VVX5	FBgn0026630	nes	CG9655	FBgn0026630	0.98183	-1.08843	-0.0765633	0.104273	-0.844185	0.000351341	0.00292288	YES
1919	Q9VKD3	FBgn0032393	Nfs1	CG12264	FBgn0032393	1.23113	-1.13132	-0.0679528	0.0587314	-0.481434	0.0727236	0.211268	YES
1920	D5SHT8	FBgn0028703	Nhe3	CG11328	FBgn0028703	0.349441	-1.34725	-0.109546	0.447258	0.568082	0.0336208	0.11936	YES
1930	Q7JR91	FBgn0013305	Nmda1	CG3798	FBgn0013305	0.448859	3.1559	0.267247	0.355747	1.77221	5.26e-16	2.22e-14	YES
1938	Q0E9G3	FBgn0033224	Nop17l	CG1553	FBgn0033224	0.342426	1.84225	0.166961	0.454542	-0.0347922	0.905281	0.958032	YES
1948	Q9VBP9-2	FBgn0039348	Npl4	CG4673	FBgn0039348	0.884896	1.55122	0.120525	0.130348	0.95874	6.78e-06	8.72e-05	YES
1951	P20241-2	FBgn0264975	Nrg	CG1634	FBgn0264975	0.0732878	0.106296	0.00652614	0.844719	2.39109	1.01e-24	9.75e-23	YES
1953	Q9VNP2	FBgn0262509	nrm	CG43079	FBgn0262509	1.88326	-0.957744	-0.0630605	0.013084	0.255185	0.275771	0.514717	YES	YES
1960	Q9VIJ9	FBgn0032882	Ns4	CG9320	FBgn0032882	2.37353	-4.61032	-0.416991	0.00423129	0.178935	0.671601	0.837347	YES	YES
1966	M9PBV2	FBgn0024947	NTPase	CG3059	FBgn0024947	1.4365	-1.67291	-0.102835	0.0366017	-0.289173	0.239985	0.470474	YES	YES
1967	A0A6H2EG35	FBgn0262617	Nuak	CG43143	FBgn0262617	1.16903	-1.37956	-0.102762	0.0677592	0.893771	2.24e-05	0.000260811	YES
1978	Q9VCH5	FBgn0039120	Nup98-96	CG10198	FBgn0039120	0.0343956	-0.093633	-0.00939511	0.923856	1.27488	2.22e-06	3.13e-05	YES
1983	Q7K084	FBgn0033268	Obp44a	CG2297	FBgn0033268	0.308478	-0.49203	-0.0295477	0.491498	-0.0758302	0.92237	0.966302	YES
1998	Q9W4A6	FBgn0259994	OtopLa	CG42492	FBgn0259994	0.556622	-2.16963	-0.148072	0.277574	-0.381341	0.247491	0.479368	YES
2015	Q7KNF2	FBgn0005648	Pabp2	CG2163	FBgn0005648	1.09577	3.60726	0.353303	0.0802097	0.452447	0.242495	0.473077	YES
2019	Q9VLS7	FBgn0031990	PAPLA1	CG8552	FBgn0031990	0.13519	0.878533	0.0814799	0.732504	0.140313	0.57015	0.775702	YES
2033	Q7KVX1	FBgn0028325	Pdha	CG7010	FBgn0028325	1.20585	-1.06806	-0.0544111	0.0622518	-0.47868	0.0513786	0.163757	YES
2050	Q9V5R2	FBgn0033564	Pex6	CG11919	FBgn0033564	1.91264	-2.97037	-0.277319	0.0122282	0.618099	0.0341975	0.120808	YES	YES
2055	P52034	FBgn0003071	Pfk	CG4001	FBgn0003071	0.870156	-0.968229	-0.056199	0.134848	-1.70319	3.19e-11	8.99e-10	YES
2062	Q9VAN7	FBgn0014869	Pglym78	CG1721	FBgn0014869	0.995353	-1.16657	-0.0677604	0.101076	-0.0903731	0.707513	0.856977	YES
2068	Q9VUV3	FBgn0264908	pHCl-1	CG44099	FBgn0264908	1.01333	-0.92132	-0.0677628	0.0969764	-0.678864	0.00198193	0.0124985	YES
2073	Q9V7S5-2	FBgn0024315	Picot	CG8098	FBgn0024315	4.822	6.6336	0.594813	1.51e-05	4.31091	3.55e-77	3.94e-74	YES	YES
2083	Q9VPY2	FBgn0024314	Plap	CG5105	FBgn0024314	0.147636	1.13997	0.0873341	0.71181	1.16173	0.000391234	0.00321203	YES
2087	Q9VTH0	FBgn0036147	Plod	CG6199	FBgn0036147	0.477355	2.6382	0.221978	0.333154	-0.697298	0.0291068	0.107702	YES
2088	Q9V4C7	FBgn0259214	PMCA	CG42314	FBgn0259214	0.180919	-0.356503	-0.0204957	0.659297	-0.138447	0.545468	0.756807	YES
2089	Q59DP9	FBgn0259214	PMCA	CG42314	FBgn0259214	0.189774	0.778738	0.0726035	0.645991	-0.138447	0.545468	0.756807	YES
2093	M9PF96	FBgn0031069	Abcd3	CG12703	FBgn0031069	0.738357	-0.914316	-0.0712115	0.18266	-0.327304	0.195242	0.410933	YES
2096	Q9VLT5	FBgn0011230	poe	CG14472	FBgn0011230	0.47961	-0.434254	-0.0317134	0.331429	1.58577	2.39e-11	6.75e-10	YES
2102	M9NDI6	FBgn0260439	Pp2A-29B	CG17291	FBgn0260439	0.25549	-0.431093	-0.0269739	0.555277	-0.0755938	0.745781	0.87739	YES
2105	Q9VRP4	FBgn0035632	Ppat-Dpck	CG10575	FBgn0035632	0.158046	0.78159	0.0746067	0.69495	0.0142477	0.970841	0.987215	YES
2118	P35416	FBgn0003149	Prm	CG5939	FBgn0003149	0.508377	-0.588611	-0.0319306	0.310187	1.298	6.83e-10	1.67e-08	YES
2119	P35415	FBgn0003149	Prm	CG5939	FBgn0003149	0.0368069	-0.0441804	-0.00221486	0.918741	1.298	6.83e-10	1.67e-08	YES
2120	M9NDM6	FBgn0003149	Prm	CG5939	FBgn0003149	2.72195	-2.12036	-0.127121	0.00189692	1.298	6.83e-10	1.67e-08	YES	YES
2122	Q9VZY9	FBgn0027082	ProRS-m	CG12186	FBgn0027082	1.03943	-1.80119	-0.146487	0.0913201	0.785529	0.112489	0.283145	YES
2139	A1Z8U0	FBgn0033688	Prp8	CG8877	FBgn0033688	1.58651	-1.46936	-0.12823	0.0259116	0.725407	0.00655485	0.0334187	YES	YES
2140	M9PF46	FBgn0036030	Prps	CG6767	FBgn0036030	0.0223619	-0.230627	-0.0171816	0.949813	-0.13001	0.596994	0.791353	YES
2142	Q7JX87	FBgn0033518	Prx2540-2	CG11765	FBgn0033518	0.244724	0.455426	0.029414	0.569214	1.75323	5.05e-15	1.97e-13	YES
2176	A1Z7S3	FBgn0002567	Rab32	CG8024	FBgn0002567	0.617837	-2.31049	-0.187124	0.241081	-0.72595	0.081835	0.228581	YES
2177	Q9W5X0	FBgn0031090	Rab35	CG9575	FBgn0031090	3.87134	6.59285	0.591816	0.000134482	0.490165	0.112101	0.282925	YES	YES
2180	Q9V3I2	FBgn0014010	Rab5	CG3664	FBgn0014010	0.0483752	-0.0470514	-0.00293655	0.894592	0.798388	0.000239532	0.00212145	YES
2186	O18640	FBgn0020618	Rack1	CG7111	FBgn0020618	0.562053	-0.905024	-0.0537585	0.274124	0.098013	0.623734	0.807964	YES
2187	Q9V3W9	FBgn0026777	Rad23	CG1836	FBgn0026777	0.3027	0.779028	0.0588367	0.498081	1.76161	6.86e-11	1.89e-09	YES
2204	Q02427-1	FBgn0260944	Rbp1	CG17136	FBgn0260944	0.417685	2.95288	0.250156	0.382221	-0.380511	0.290221	0.530993	YES
2206	Q9VVE5	FBgn0260943	Rbp6	CG32169	FBgn0260943	0.608342	-2.68904	-0.205398	0.24641	-0.658923	0.0193271	0.0793379	YES
2219	A1ZBJ6	FBgn0264753	Rgk1	CG44011	FBgn0264753	0.00485132	0.00364065	0.000262651	0.988892	2.27585	1.86e-14	7.12e-13	YES
2222	M9PEJ8	FBgn0260442	rhea	CG6831	FBgn0260442	1.01469	1.93901	0.133595	0.096675	2.22252	4.25e-18	2.08e-16	YES
2224	P48148	FBgn0014020	Rho1	CG8416	FBgn0014020	0.349945	0.459637	0.0274371	0.44674	0.917731	2.04e-05	0.000239431	YES
2229	Q24192	FBgn0014380	RhoL	CG9366	FBgn0014380	0.668526	-0.802964	-0.0555336	0.214523	-0.429716	0.0973393	0.258127	YES
2234	P40417	FBgn0003256	rl	CG12559	FBgn0003256	0.199938	-0.545729	-0.0425709	0.631048	0.217484	0.371153	0.610973	YES
2235	Q01637	FBgn0003257	r-l	CG3593	FBgn0003257	0.195215	-0.9599	-0.0866087	0.637948	-0.610595	0.405385	0.641168	YES
2237	A0A0B4LFW6	FBgn0015477	Rme-8	CG8014	FBgn0015477	0.686324	-1.49455	-0.162448	0.205909	0.577988	0.030354	0.110691	YES
2249	O61231	FBgn0024733	RpL10	CG17521	FBgn0024733	0.145814	0.269951	0.0159991	0.714803	-0.483066	0.0191812	0.0788361	YES
2272	Q9VJ19	FBgn0086710	RpL30	CG10652	FBgn0086710	0.58225	0.395303	0.0226922	0.261668	-0.631146	0.00202793	0.0127565	YES
2287	P46223	FBgn0014026	RpL7A	CG3314	FBgn0014026	0.333554	-0.440929	-0.0248898	0.463923	-0.199345	0.332782	0.573446	YES
2298	Q7K2G1-2	FBgn0033886	Rpn13	CG13349	FBgn0033886	0.763108	1.16482	0.0809473	0.172541	2.21769	3.7e-20	2.37e-18	YES
2299	Q7K2G1	FBgn0033886	Rpn13	CG13349	FBgn0033886	2.15715	4.73169	0.447819	0.00696393	2.21769	3.7e-20	2.37e-18	YES	YES
2306	Q7KMP8	FBgn0028691	Rpn9	CG10230	FBgn0028691	0.268182	0.327003	0.022086	0.539284	2.60002	1.11e-22	8.33e-21	YES
2322	O76927-2	FBgn0015521	RpS21	CG2986	FBgn0015521	0.819544	-0.92646	-0.0548336	0.151515	-0.839311	6.6e-05	0.000683333	YES
2338	P55935	FBgn0010408	RpS9	CG3395	FBgn0010408	0.631314	-0.735075	-0.0422073	0.233715	-0.432199	0.0401823	0.136367	YES
2346	Q9VIW7	FBgn0032781	RtcB	CG9987	FBgn0032781	0.0218182	0.0698071	0.00519536	0.951003	1.17652	0.00579026	0.0302447	YES
2347	Q9VMW1	FBgn0053113	Rtnl1	CG33113	FBgn0053113	1.12701	-0.67836	-0.0407097	0.0746424	-0.266027	0.205389	0.424785	YES
2348	E1JHT6	FBgn0053113	Rtnl1	CG33113	FBgn0053113	0.22234	-0.282707	-0.0157421	0.599321	-0.266027	0.205389	0.424785	YES
2349	Q9VMW2	FBgn0053113	Rtnl1	CG33113	FBgn0053113	0.701931	-2.6407	-0.203875	0.198641	-0.266027	0.205389	0.424785	YES
2350	Q9VMW4	FBgn0053113	Rtnl1	CG33113	FBgn0053113	0.167529	-0.182522	-0.0136377	0.67994	-0.266027	0.205389	0.424785	YES
2352	Q24498-3	FBgn0011286	RyR	CG10844	FBgn0011286	1.44657	-1.39751	-0.119922	0.0357625	0.126526	0.669163	0.835974	YES	YES
2353	A0A0B4K7U9	FBgn0011286	RyR	CG10844	FBgn0011286	1.15705	-1.00598	-0.0586191	0.0696547	0.126526	0.669163	0.835974	YES
2355	A0A0B4LI42	FBgn0051374	sals	CG31374	FBgn0051374	1.07574	-3.3529	-0.289048	0.0839972	1.53138	2.04e-12	6.51e-11	YES
2356	Q9VGN4	FBgn0051374	sals	CG31374	FBgn0051374	0.197618	0.340697	0.0222456	0.634428	1.53138	2.04e-12	6.51e-11	YES
2357	P40320	FBgn0005278	Sam-S	CG2674	FBgn0005278	0.35503	1.84306	0.139426	0.44154	0.0313467	0.895281	0.9526	YES
2360	A0A4D6K1Y5	FBgn0013334	Sap47	CG8884	FBgn0013334	0.690484	-3.21319	-0.2618	0.203946	-1.08237	1.49e-05	0.000180056	YES
2361	Q960T2-5	FBgn0013334	Sap47	CG8884	FBgn0013334	0.0685626	-0.356137	-0.023597	0.85396	-1.08237	1.49e-05	0.000180056	YES
2365	Q6IDD9-2	FBgn0262579	Sarm	CG43119	FBgn0262579	0.683145	0.787964	0.0587387	0.207422	2.03947	4.01e-18	1.99e-16	YES
2380	Q8IQD7	FBgn0052056	scramb1	CG32056	FBgn0052056	0.0850093	-0.232904	-0.0169195	0.822225	0.611699	0.0181009	0.0753865	YES
2383	A0A0B4JCW4	FBgn0037643	ScsbetaA	CG11963	FBgn0037643	1.05739	-0.977964	-0.0489513	0.087621	-0.167854	0.519085	0.737689	YES
2384	A0A126GUR6	FBgn0037643	ScsbetaA	CG11963	FBgn0037643	4.92964	5.1915	0.484753	1.18e-05	-0.167854	0.519085	0.737689	YES	YES
2387	P49415	FBgn0010415	Sdc	CG10497	FBgn0010415	0.31724	1.96722	0.151492	0.481681	0.355877	0.130568	0.313555	YES
2396	Q9VNI9	FBgn0037383	Sec20	CG2023	FBgn0037383	4.92716	6.86068	0.611404	1.18e-05	1.75059	3.04e-05	0.000342269	YES	YES
2409	Q8INK9-3	FBgn0267376	SelR	CG6584	FBgn0267376	1.77126	1.57736	0.116904	0.0169334	1.1481	1.09e-07	1.98e-06	YES	YES
2411	P22700	FBgn0263006	SERCA	CG3725	FBgn0263006	1.49507	-1.28836	-0.085079	0.0319841	0.260312	0.294809	0.535531	YES	YES
2412	P22700-2	FBgn0263006	SERCA	CG3725	FBgn0263006	0.00534518	-0.00581487	-0.000293543	0.987768	0.260312	0.294809	0.535531	YES
2419	Q9VQK7	FBgn0031493	Sf3b2	CG3605	FBgn0031493	0.103915	0.48852	0.0423371	0.7872	0.146643	0.627544	0.809494	YES
2429	Q9NFP5	FBgn0035772	Sh3beta	CG8582	FBgn0035772	0.186103	0.322841	0.0217659	0.651474	0.991377	5.13e-06	6.7e-05	YES
2434	A0A0B4K7P8	FBgn0013733	shot	CG18076	FBgn0013733	0.579967	1.17355	0.128597	0.263047	0.434073	0.0913211	0.24608	YES
2435	A1Z9J3	FBgn0013733	shot	CG18076	FBgn0013733	0.724234	-0.982734	-0.0703228	0.188698	0.434073	0.0913211	0.24608	YES
2443	Q6NNB2	FBgn0033376	CG8777	CG8777	FBgn0033376	1.21717	1.6767	0.175016	0.0606494	-0.259377	0.506108	0.729978	YES
2444	O77430	FBgn0025637	SkpA	CG16983	FBgn0025637	0.891985	-1.27361	-0.0761028	0.128238	0.369616	0.0937021	0.250674	YES
2457	M9PEA0	FBgn0086906	sls	CG1915	FBgn0086906	0.042559	-0.0554743	-0.00321975	0.906653	2.21656	6.79e-23	5.23e-21	YES
2458	M9PGY4	FBgn0086906	sls	CG1915	FBgn0086906	5.35163	-2.21254	-0.226749	4.45e-06	2.21656	6.79e-23	5.23e-21	YES	YES
2459	Q9I7U4-3	FBgn0086906	sls	CG1915	FBgn0086906	0.568571	0.500981	0.0418901	0.270041	2.21656	6.79e-23	5.23e-21	YES
2460	A0A0B4K7W3	FBgn0003435	sm	CG9218	FBgn0003435	0.0106674	0.0309607	0.00223269	0.975737	1.49687	1.56e-11	4.51e-10	YES
2461	Q0KIC3	FBgn0263346	smash	CG43427	FBgn0263346	1.0205	-1.24811	-0.088468	0.0953901	4.15867	5.54e-75	5.54e-72	YES
2467	Q9VTX2	FBgn0036282	Smyd4-2	CG14122	FBgn0036282	2.64403	-4.28127	-0.394284	0.00226971	-0.0440303	0.925736	0.967049	YES	YES
2473	Q5U179	FBgn0034182	SmydA-7	CG9640	FBgn0034182	0.235391	-0.499979	-0.0369111	0.581579	-0.963395	0.00162381	0.0106147	YES
2477	Q9VDD2	FBgn0264357	SNF4Agamma	CG17299	FBgn0264357	0.0157393	-0.0396779	-0.00414199	0.964408	0.857689	0.000108173	0.00105401	YES
2478	Q9W3H4	FBgn0030026	sni	CG10964	FBgn0030026	0.661213	0.671557	0.0453011	0.218166	1.46914	0.000280382	0.0024316	YES
2485	Q7JR71	FBgn0033631	Sod3	CG9027	FBgn0033631	0.268119	0.662946	0.0481567	0.539363	-0.221385	0.481271	0.711772	YES
2489	Q0E8H7	FBgn0035710	SP1173	CG10121	FBgn0035710	0.116841	0.916438	0.073454	0.764115	0.613335	0.00459074	0.025024	YES
2495	Q9W4W8	FBgn0024992	Spg7	CG2658	FBgn0024992	1.16195	-1.0347	-0.066435	0.068873	-0.537943	0.0323781	0.116185	YES
2499	M9NDX8	FBgn0010905	Spn	CG16757	FBgn0010905	0.35764	0.605119	0.0622932	0.438894	1.56686	4e-12	1.22e-10	YES
2501	Q7K8Y3	FBgn0265137	Spn42Da	CG9453	FBgn0265137	3.52893	4.16242	0.400741	0.000295848	1.29646	8e-06	0.00010216	YES	YES
2532	A1ZA73	FBgn0265045	Strn-Mlck	CG44162	FBgn0265045	5.65082	-7.41024	-0.418276	2.23e-06	-0.504688	0.123599	0.302809	YES	YES
2533	A0A0B4JD82	FBgn0265045	Strn-Mlck	CG44162	FBgn0265045	1.31194	-1.45433	-0.104997	0.0487599	-0.504688	0.123599	0.302809	YES	YES
2538	A1Z6F6	FBgn0286203	stw	CG42345	FBgn0286203	0.574338	-1.84223	-0.153351	0.266478	0.161208	0.536628	0.75029	YES
2546	X2JAM4	FBgn0266696	Svil	CG45186	FBgn0266696	1.79081	-2.07469	-0.180555	0.016188	1.93222	3.83e-18	1.91e-16	YES	YES
2548	Q24246	FBgn0003654	sw	CG18000	FBgn0003654	1.0881	1.18043	0.0928875	0.0816402	0.491876	0.0898172	0.243536	YES
2549	Q7JWQ7	FBgn0034709	Swim	CG3074	FBgn0034709	0.52496	0.900275	0.0604377	0.298566	3.60365	3.79e-45	1.22e-42	YES
2551	P18489-4	FBgn0003660	Syb	CG12210	FBgn0003660	0.25463	0.382778	0.0235423	0.556378	1.37428	2.36e-07	3.98e-06	YES
2552	Q9GQF1-2	FBgn0024187	syd	CG8110	FBgn0024187	0.388595	-2.33887	-0.167927	0.4087	0.23383	0.400455	0.638584	YES
2553	Q24546	FBgn0004575	Syn	CG3985	FBgn0004575	0.333339	-1.60101	-0.125955	0.464153	-1.25488	6.4e-05	0.000662922	YES
2561	Q7K0X9	FBgn0267849	Syx7	CG5081	FBgn0267849	5.82809	6.07907	0.553479	1.49e-06	0.953346	6.76e-05	0.000699398	YES	YES
2564	Q9W1A4	FBgn0041582	tamo	CG4057	FBgn0041582	1.35434	2.54213	0.247196	0.0442239	1.39038	1.8e-08	3.64e-07	YES	YES
2568	Q9VGF5	FBgn0260744	Tango9	CG10007	FBgn0260744	0.765456	-1.02391	-0.0704996	0.17161	0.370887	0.183309	0.394715	YES
2576	M9PD73	FBgn0041180	Tep4	CG10363	FBgn0041180	1.55326	-2.35195	-0.22301	0.0279732	4.85208	2.98e-59	1.66e-56	YES	YES
2578	Q7KN62	FBgn0286784	TER94	CG2331	FBgn0286784	0.353364	-0.499183	-0.0310092	0.443237	2.33824	1.07e-25	1.11e-23	YES
2583	Q7PLT4	FBgn0263977	Tim17b	CG40451	FBgn0263977	0.961015	-1.16779	-0.0702142	0.109392	-0.512535	0.0184241	0.0763195	YES
2592	P49455	FBgn0003721	Tm1	CG4898	FBgn0003721	1.04794	-0.640324	-0.0322991	0.0895479	0.0956436	0.674965	0.839087	YES
2593	P06754	FBgn0003721	Tm1	CG4898	FBgn0003721	0.453487	-0.429302	-0.0201795	0.351976	0.0956436	0.674965	0.839087	YES
2594	A0A0B4KG06	FBgn0003721	Tm1	CG4898	FBgn0003721	0.221398	0.317152	0.0209799	0.600623	0.0956436	0.674965	0.839087	YES
2595	A0A6H2EG56	FBgn0003721	Tm1	CG4898	FBgn0003721	0.772676	-3.90337	-0.333523	0.168781	0.0956436	0.674965	0.839087	YES
2596	Q6NN28	FBgn0003721	Tm1	CG4898	FBgn0003721	0.174807	-0.464424	-0.0322956	0.668641	0.0956436	0.674965	0.839087	YES
2597	P49455-2	FBgn0003721	Tm1	CG4898	FBgn0003721	2.84708	-9.52684	-0.59566	0.00142208	0.0956436	0.674965	0.839087	YES	YES
2598	P06754-5	FBgn0003721	Tm1	CG4898	FBgn0003721	3.58419	3.97466	0.26761	0.000260499	0.0956436	0.674965	0.839087	YES	YES
2599	P06754-3	FBgn0003721	Tm1	CG4898	FBgn0003721	0.00570948	0.0131666	0.000898149	0.986939	0.0956436	0.674965	0.839087	YES
2600	P09491	FBgn0004117	Tm2	CG4843	FBgn0004117	1.07893	-0.95841	-0.0526781	0.0833815	0.342781	0.128639	0.310671	YES
2601	P09491-2	FBgn0004117	Tm2	CG4843	FBgn0004117	0.795177	-0.545901	-0.0255075	0.160259	0.342781	0.128639	0.310671	YES
2606	A0A6H2EEH6	FBgn0082582	tmod	CG1539	FBgn0082582	0.232039	-0.261827	-0.0160642	0.586085	1.47858	2.38e-13	8.22e-12	YES
2607	Q7JUV6	FBgn0265356	tn	CG15105	FBgn0265356	0.361246	0.403058	0.0258525	0.435265	2.02072	6.7e-17	3.02e-15	YES
2625	Q9V6K1-2	FBgn0020370	TppII	CG3991	FBgn0020370	0.331035	-0.621926	-0.0419218	0.466622	1.77454	9.51e-16	3.88e-14	YES
2630	Q9W2M2-2	FBgn0003748	Treh	CG9364	FBgn0003748	3.20746	-5.96624	-0.394083	0.000620216	-1.0952	1.22e-07	2.18e-06	YES	YES
2638	Q9V429	FBgn0040070	Trx-2	CG31884	FBgn0040070	0.50812	-3.46131	-0.225532	0.31037	0.246706	0.253361	0.486654	YES
2651	A1Z6U7	FBgn0033137	Tsp42Ep	CG4471	FBgn0033137	1.4249	3.98059	0.348527	0.037592	1.51395	0.232369	0.460778	YES	YES
2653	Q9V3X2	FBgn0027865	Tsp96F	CG6120	FBgn0027865	0.323457	0.379338	0.0240269	0.474836	2.55654	1.65e-20	1.07e-18	YES
2658	Q9VQV6	FBgn0031574	TTLL4B	CG3964	FBgn0031574	5.50875	-3.63014	-0.355288	3.1e-06	-0.640691	0.0086814	0.0418715	YES	YES
2682	Q9VC99	FBgn0263398	Uck	CG6364	FBgn0263398	0.276018	-0.574183	-0.0421571	0.529641	-0.0598873	0.807018	0.912696	YES
2692	Q9W228	FBgn0040091	Ugt317A1	CG4414	FBgn0040091	0.075741	0.201458	0.0158357	0.839961	-0.797533	0.36649	0.606655	YES
2697	Q9VM55	FBgn0031879	uif	CG9138	FBgn0031879	1.57469	-1.68191	-0.148631	0.0266262	-0.321435	0.432514	0.66717	YES	YES
2699	A0A0B4LGZ0	FBgn0051352	Unc-115a	CG31352	FBgn0051352	1.05414	1.38823	0.0950879	0.0882791	1.78518	6.71e-14	2.46e-12	YES
2701	A8DYP0-3	FBgn0053519	Unc-89	CG33519	FBgn0053519	2.11505	-2.89859	-0.213046	0.00767276	0.268439	0.333875	0.574232	YES	YES
2702	A8DYP0	FBgn0053519	Unc-89	CG33519	FBgn0053519	2.20452	-2.23553	-0.126862	0.00624421	0.268439	0.333875	0.574232	YES	YES
2704	P19351-9	FBgn0004169	up	CG7107	FBgn0004169	3.89887	-5.46381	-0.313581	0.00012622	0.488435	0.0159543	0.0683523	YES	YES
2705	P19351-5	FBgn0004169	up	CG7107	FBgn0004169	3.08915	-4.76521	-0.276612	0.00081443	0.488435	0.0159543	0.0683523	YES	YES
2706	P19351-3	FBgn0004169	up	CG7107	FBgn0004169	0.834847	3.58047	0.269021	0.146269	0.488435	0.0159543	0.0683523	YES
2707	P19351-6	FBgn0004169	up	CG7107	FBgn0004169	0.817989	-0.758567	-0.0352434	0.152058	0.488435	0.0159543	0.0683523	YES
2709	A8Y535	FBgn0260008	UQCR-11	CG41623	FBgn0260008	0.333169	-0.368279	-0.0189145	0.464335	-1.07832	5.24e-05	0.000555159	YES
2716	Q9W3B3	FBgn0030066	Uros1	CG1885	FBgn0030066	0.526238	-0.726837	-0.0476472	0.297689	0.0608674	0.884332	0.94687	YES
2734	Q9XZH6	FBgn0283536	Vha13	CG6213	FBgn0283536	0.166767	0.24538	0.0138152	0.681134	0.504405	0.0275014	0.103123	YES
2737	P54611	FBgn0283535	Vha26	CG1088	FBgn0283535	0.79982	-0.830082	-0.0467175	0.158555	-0.328308	0.128523	0.310633	YES
2745	Q7JR49	FBgn0262515	VhaAC45	CG8029	FBgn0262515	0.366618	-1.31496	-0.0975659	0.429915	-0.281337	0.220509	0.446009	YES
2755	Q8SXD5	FBgn0043841	vir-1	CG31764	FBgn0043841	2.33034	6.75651	0.548039	0.00467374	1.45963	1.05e-11	3.09e-10	YES	YES
2759	Q9VN02	FBgn0037231	Vps24	CG9779	FBgn0037231	1.27609	2.58712	0.261843	0.0529551	2.03671	1.06e-16	4.71e-15	YES
2763	Q7KVL7	FBgn0034708	Vps35	CG5625	FBgn0034708	0.416486	1.34762	0.116231	0.383278	0.238175	0.322043	0.563479	YES
2770	Q9VB23	FBgn0027492	wdb	CG5643	FBgn0027492	0.22512	-0.479392	-0.0350507	0.595498	0.116976	0.587215	0.786325	YES
2771	Q9W266	FBgn0034718	wdp	CG3413	FBgn0034718	0.415223	0.681264	0.0480406	0.384394	1.14139	6.44e-07	1.01e-05	YES
2775	Q8IN90	FBgn0042693	wrd	CG7913	FBgn0042693	1.07847	2.44732	0.248845	0.0834697	0.661831	0.00544724	0.0288292	YES
2776	P36188-3	FBgn0283471	wupA	CG7178	FBgn0283471	0.133426	0.376091	0.0231219	0.735486	0.328323	0.0986587	0.259836	YES
2777	P36188-9	FBgn0283471	wupA	CG7178	FBgn0283471	2.33084	3.00773	0.172662	0.00466829	0.328323	0.0986587	0.259836	YES	YES
2778	P36188	FBgn0283471	wupA	CG7178	FBgn0283471	1.5785	-1.05781	-0.0502852	0.0263934	0.328323	0.0986587	0.259836	YES	YES
2779	Q8IMR3	FBgn0039450	Yif1	CG5484	FBgn0288631	3.79808	4.88787	0.46047	0.000159191	0.715801	0.0416312	0.140002	YES	YES
2784	A1ZA47	FBgn0265991	Zasp52	CG30084	FBgn0265991	0.477903	2.1627	0.16748	0.332734	1.38828	1.89e-09	4.38e-08	YES
2785	A0A126GUN6	FBgn0265991	Zasp52	CG30084	FBgn0265991	0.173799	-0.20684	-0.011296	0.670195	1.38828	1.89e-09	4.38e-08	YES
2786	Q95TZ7	FBgn0035917	Zasp66	CG6416	FBgn0035917	0.553179	-0.624978	-0.0347266	0.279782	1.05317	1.81e-07	3.13e-06	YES
2792	Q0E8J3	FBgn0052311	zormin	CG33484	FBgn0052311	0.0272831	0.0451142	0.00342966	0.939111	0.0222374	0.928125	0.967619	YES

## Sheet: Tab3
	UniprotID	FBgn	newsymbol	newCGnumber	newFBgn	Log10Pvalue	Difference	MSlog2FC	pvalue	log2FoldChange	pvalue.1	padj	purple dots plotted in FigureS1K	purple dots plotted in Figure 1L
5	P54359	FBgn0014029	Septin2	CG4173	FBgn0014029	0.271874	-0.896577	-0.067549	0.53472	1.33653	2e-05	0.000235482	YES
10	P32234	FBgn0010339	128up	CG8340	FBgn0010339	0.182413	-0.278434	-0.0197838	0.657033	1.08896	0.00535259	0.0283883	YES
12	P92177	FBgn0020238	14-3-3epsilon	CG31196	FBgn0020238	0.561764	-1.08174	-0.0597916	0.274306	1.07004	7.23e-07	1.13e-05	YES
28	Q9VP61	FBgn0012034	AcCoAS	CG9390	FBgn0012034	0.164422	-0.276069	-0.0191442	0.684822	1.19719	2.93e-07	4.92e-06	YES
34	Q26416	FBgn0014454	Acp1	CG7216	FBgn0014454	0.356855	-0.670597	-0.0354885	0.439688	-1.37888	1.02e-05	0.000126663	YES
35	P91941	FBgn0020765	Acp65Aa	CG10297	FBgn0020765	1.06015	-0.994893	-0.0563108	0.0870655	-2.07905	0.00425093	0.0233883	YES
37	A0A0B4KFE4	FBgn0263120	Acsl	CG8732	FBgn0263120	1.79434	-1.32767	-0.0773564	0.0160567	-1.07133	0.000124069	0.00118594	YES	YES
38	E2QCY2	FBgn0036821	CG3961	CG3961	FBgn0036821	0.79856	-0.762285	-0.0472321	0.159016	-0.812484	0.000625502	0.00474244	YES
39	P02572	FBgn0000043	Act42A	CG12051	FBgn0000043	0.0703935	0.209298	0.014432	0.850367	0.953027	0.000259578	0.00226689	YES
40	P53501	FBgn0000044	Act57B	CG10067	FBgn0000044	0.445327	0.471726	0.0261617	0.358652	3.88218	0.000177201	0.0016345	YES
42	P02574	FBgn0000045	Act79B	CG7478	FBgn0000045	0.606172	-0.506344	-0.027098	0.247644	-1.319	2.26e-05	0.000261845	YES
45	P18091-3	FBgn0000667	Actn	CG4376	FBgn0000667	0.69407	-0.629002	-0.0323154	0.202269	0.922856	9.34e-05	0.00092718	YES
47	Q9VVK5	FBgn0036752	Adgf-A	CG5992	FBgn0036752	1.93519	4.25245	0.361639	0.0116094	-1.11335	0.00692262	0.0349026	YES	YES
48	P00334	FBgn0000055	Adh	CG3481	FBgn0000055	1.1818	-1.23868	-0.0685551	0.065796	6.02055	0.00229248	0.0140842	YES
52	Q7JWW6	FBgn0026602	Adk3	CG1851	FBgn0026602	0.502167	-1.87156	-0.149058	0.314654	-2.5701	5.37e-24	4.88e-22	YES
56	A1Z992	FBgn0053138	AGBE	CG33138	FBgn0053138	0.614556	-1.11738	-0.0830735	0.242909	-1.11338	1.71e-05	0.000204832	YES
58	Q9VUQ5-2	FBgn0087035	AGO2	CG7439	FBgn0087035	0.240449	0.894804	0.0818099	0.574846	0.806083	0.000326289	0.00273492	YES
60	Q9VV49	FBgn0036622	Agpat4	CG4753	FBgn0036622	0.677043	2.55036	0.202109	0.210357	-0.923634	0.00830333	0.0405562	YES
68	Q9VGU6	FBgn0042094	Ak3	CG6612	FBgn0042094	3.48851	-3.68824	-0.223499	0.000324706	-0.854862	0.00191623	0.0121609	YES	YES
69	Q86BM5	FBgn0027932	Akap200	CG13388	FBgn0027932	0.292568	-0.459263	-0.0283168	0.509838	1.36947	9.43e-09	1.98e-07	YES
70	Q9VLL3-2	FBgn0027932	Akap200	CG13388	FBgn0027932	0.227387	-1.38283	-0.101413	0.592397	1.36947	9.43e-09	1.98e-07	YES
76	O18680	FBgn0020764	Alas	CG3017	FBgn0020764	1.80908	-3.75717	-0.248329	0.015521	-0.698399	0.0069569	0.0350048	YES	YES
79	Q9VLC5	FBgn0012036	Aldh	CG3752	FBgn0012036	1.76165	-1.41697	-0.0770794	0.0173122	-1.68577	1.06e-15	4.32e-14	YES	YES
83	Q9VB05	FBgn0086346	ALiX	CG12876	FBgn0086346	0.51354	-0.453312	-0.0361643	0.306521	1.08454	9.78e-06	0.000122265	YES
88	Q961N0	FBgn0015570	alpha-Est2	CG2505	FBgn0015570	0.815447	-0.58852	-0.0445274	0.152951	-2.5581	5.76e-07	9.1e-06	YES
93	Q23983	FBgn0250791	alphaSnap	CG6625	FBgn0250791	0.242789	-0.628726	-0.0397522	0.571756	0.754822	0.00112499	0.00781869	YES
101	D0IQK3	FBgn0052626	AMPdeam	CG32626	FBgn0052626	0.156411	0.279421	0.0216042	0.697572	-0.60927	0.00790512	0.0389151	YES
104	Q10714	FBgn0012037	Ance	CG8827	FBgn0012037	0.874828	-2.80901	-0.239751	0.133405	-0.846267	0.000275941	0.00239516	YES
108	Q9VES8	FBgn0022344	CG10340	CG10340	FBgn0022344	0.173417	-0.185967	-0.0111637	0.670785	-0.918005	8.84e-05	0.000884248	YES
114	M9PGD7	FBgn0029664	CG10802	CG10802	FBgn0029664	0.0746445	0.487434	0.0415071	0.842084	-1.19758	2.66e-06	3.69e-05	YES
115	Q9VZ01	FBgn0030292	CG11752	CG11752	FBgn0030292	1.59367	-0.927323	-0.0491908	0.0254876	-0.805756	0.00074466	0.0055286	YES	YES
118	Q9W1R6	FBgn0085452	CG34423	CG34423	FBgn0085452	0.203311	-0.282115	-0.0165187	0.626165	1.77514	2.78e-12	8.64e-11	YES
123	Q9VHW5	FBgn0037544	CG11035	CG11035	FBgn0037544	0.646621	-0.557556	-0.0408813	0.22562	-0.950084	0.000248025	0.00217549	YES
124	Q9VAC1	FBgn0039737	CG7920	CG7920	FBgn0039737	2.26695	-2.09931	-0.10676	0.00540819	-1.75082	1.38e-13	4.93e-12	YES	YES
125	Q9VSC5	FBgn0035830	CG8209	CG8209	FBgn0035830	0.319217	-1.208	-0.0924128	0.479494	2.33164	2.29e-15	9.04e-14	YES
127	Q9VTY2	FBgn0036290	CG10638	CG10638	FBgn0036290	0.41647	-1.33592	-0.10477	0.383292	-1.06862	1.54e-05	0.000186613	YES
128	Q9VDT5	FBgn0038738	CG4572	CG4572	FBgn0038738	1.05996	1.25679	0.0769863	0.0871052	0.87701	0.000591078	0.0045191	YES
130	Q9VXG4-2	FBgn0030749	AnxB11	CG9968	FBgn0030749	0.753415	1.13734	0.081756	0.176435	1.47227	3.28e-07	5.44e-06	YES
131	P22464-3	FBgn0000083	AnxB9	CG5730	FBgn0000083	0.770907	0.701729	0.0415222	0.16947	3.20248	1.11e-53	4.46e-51	YES
136	O62530	FBgn0263351	AP-2mu	CG7057	FBgn0263351	0.239202	0.519666	0.03755	0.576499	1.36665	6.58e-08	1.22e-06	YES
138	Q9V496	FBgn0087002	apolpp	CG11064	FBgn0087002	1.2934	0.828243	0.0509145	0.0508865	-1.08267	0.000230649	0.00205917	YES
143	Q7K1U0	FBgn0033926	Arc1	CG12505	FBgn0033926	0.081976	-0.43187	-0.0364121	0.827988	4.54339	1.04e-11	3.06e-10	YES
149	P48610-2	FBgn0000116	Argk1	CG32031	FBgn0000116	0.7849	-0.895215	-0.0473152	0.164097	-1.33869	2.15e-09	4.93e-08	YES
150	P48610	FBgn0000116	Argk1	CG32031	FBgn0000116	0.468428	-0.574416	-0.0409861	0.340073	-1.33869	2.15e-09	4.93e-08	YES
151	P48610-4	FBgn0000116	Argk1	CG32031	FBgn0000116	1.0106	-3.36655	-0.285132	0.0975881	-1.33869	2.15e-09	4.93e-08	YES
159	P32392	FBgn0262716	Arp3	CG7558	FBgn0262716	0.0653301	-0.391425	-0.030832	0.86034	2.14074	4.22e-12	1.28e-10	YES
160	O97182	FBgn0001961	Arpc1	CG8978	FBgn0001961	0.96613	-2.58063	-0.214741	0.108111	1.82764	5.34e-13	1.81e-11	YES
161	Q9VIM5	FBgn0032859	Arpc2	CG10954	FBgn0032859	0.303161	-1.18252	-0.0983171	0.497552	2.1333	4.67e-16	2e-14	YES
163	Q9VQD8	FBgn0031437	Arpc5	CG9881	FBgn0031437	0.0875851	0.194622	0.014735	0.817363	1.1028	0.00334223	0.0192236	YES
165	Q9VGW7	FBgn0037834	Art1	CG6554	FBgn0037834	0.192903	0.923067	0.0878117	0.641353	1.95166	5.65e-09	1.23e-07	YES
172	A0A0B4K7C1	FBgn0034075	Asph	CG8421	FBgn0034075	0.817655	0.831719	0.0543865	0.152176	1.21276	8.36e-09	1.78e-07	YES
173	Q9GQ82	FBgn0034075	Asph	CG8421	FBgn0034075	3.22088	-5.39907	-0.483453	0.000601339	1.21276	8.36e-09	1.78e-07	YES	YES
174	Q7K0E6	FBgn0002069	AspRS	CG3821	FBgn0002069	0.336425	-0.597252	-0.0402293	0.460866	1.65917	5.68e-11	1.57e-09	YES
176	Q9W1X9	FBgn0034793	asrij	CG13533	FBgn0034793	1.31909	-2.52567	-0.157162	0.0479636	-0.924963	0.00302547	0.017707	YES	YES
180	Q9VC57	FBgn0039213	atl	CG6668	FBgn0039213	0.355384	-0.379633	-0.0249463	0.44118	1.14004	9.3e-07	1.42e-05	YES
183	P13607-4	FBgn0002921	Atpalpha	CG5670	FBgn0002921	0.651103	-1.14235	-0.0606693	0.223304	-0.765791	0.00150403	0.00996183	YES
191	O77134	FBgn0038224	ATPsynE	CG3321	FBgn0038224	1.6329	-2.07788	-0.105698	0.0232864	-0.689127	0.00139589	0.00935077	YES	YES
199	P26686-3	FBgn0004587	B52	CG10851	FBgn0004587	0.0173595	-0.0425774	-0.00276247	0.960817	0.710896	0.00473911	0.0256418	YES
200	Q9W258	FBgn0034724	babos	CG3624	FBgn0034724	0.00904413	-0.035313	-0.00217924	0.97939	0.784531	0.0022801	0.0140384	YES
202	Q9VLU0	FBgn0031977	baf	CG7380	FBgn0031977	0.276895	-0.282516	-0.0187331	0.528573	2.65586	2.45e-18	1.23e-16	YES
208	Q9VT61	FBgn0027567	Ciz1	CG8108	FBgn0027567	0.0832478	-0.174047	-0.0128916	0.825567	1.41079	6.83e-08	1.26e-06	YES
209	Q9VIH9	FBgn0032899	CG9338	CG9338	FBgn0032899	0.367893	-0.516648	-0.036937	0.428654	1.23852	1.15e-05	0.000142288	YES
212	Q9W5E7	FBgn0029529	CG13365	CG13365	FBgn0029529	0.656418	-3.22109	-0.228145	0.220588	-1.29736	1.89e-06	2.72e-05	YES
213	A1ZB80	FBgn0034345	CG5174	CG5174	FBgn0034345	0.483823	-0.792612	-0.0464052	0.328229	1.46384	4.27e-09	9.43e-08	YES
216	Q9VZZ6	FBgn0035355	CG16985	CG16985	FBgn0035355	1.51542	-1.0534	-0.0641611	0.0305196	-0.855113	0.000387357	0.00318543	YES	YES
219	Q8SYQ8	FBgn0033100	CG3420	CG3420	FBgn0033100	2.94941	-2.64572	-0.168525	0.00112354	-1.26714	2.08e-06	2.95e-05	YES	YES
221	M9NEV7	FBgn0032897	CG9336	CG9336	FBgn0032897	0.807862	-1.17909	-0.0730699	0.155646	0.781992	0.00264144	0.0158297	YES
222	Q7K3Q2	FBgn0038652	CG7720	CG7720	FBgn0038652	3.97299	5.0547	0.473863	0.000106418	2.27198	1.05e-21	7.37e-20	YES	YES
223	Q9W4U2	FBgn0029648	CG3603	CG3603	FBgn0029648	0.02411	0.0688167	0.00483339	0.945998	1.17721	0.00488411	0.0262656	YES
224	Q9VDL5	FBgn0040575	CG15922	CG15922	FBgn0040575	1.59366	-2.17651	-0.135278	0.0254881	-1.21351	7.57e-05	0.000771629	YES	YES
228	Q8MRT7	FBgn0038302	CG4210	CG4210	FBgn0038302	0.308888	1.07892	0.104899	0.491035	1.5694	0.000340026	0.00283345	YES
230	Q9U4G1	FBgn0028482	bdl	CG16857	FBgn0028482	1.39581	-4.936	-0.397504	0.0401967	-0.867875	0.000329421	0.00275656	YES	YES
238	Q9VSX2	FBgn0035982	CG4461	CG4461	FBgn0035982	2.86486	3.97637	0.239022	0.00136502	5.46555	2.82e-146	2.83e-142	YES	YES
245	M9PF16	FBgn0250788	beta-Spec	CG5870	FBgn0250788	0.225777	-0.505311	-0.0510913	0.594597	0.657268	0.00693895	0.0349673	YES
246	Q00963	FBgn0250788	beta-Spec	CG5870	FBgn0250788	0.308724	-0.568491	-0.0339524	0.49122	0.657268	0.00693895	0.0349673	YES
247	Q24560	FBgn0284243	betaTub56D	CG9277	FBgn0284243	0.373578	-1.08598	-0.0572674	0.42308	1.52872	1.35e-11	3.91e-10	YES
251	Q961T9	FBgn0053307	CG33307	CG33307	FBgn0053307	0.524878	-2.94074	-0.213667	0.298622	-2.03861	0.000769451	0.00569998	YES
252	Q9V3Y7	FBgn0028526	CG15293	CG15293	FBgn0028526	3.01597	3.66011	0.251566	0.0009639	-1.28543	2.66e-05	0.000304295	YES	YES
255	P16568	FBgn0000183	BicD	CG6605	FBgn0000183	0.0442661	-0.317672	-0.0273439	0.903096	0.739883	0.00186067	0.0118609	YES
257	Q9VF08	FBgn0038387	blp	CG5268	FBgn0038387	1.29648	-1.0074	-0.0608572	0.0505271	-1.06533	0.00042759	0.0034262	YES
262	Q8WTC1	FBgn0026261	bonsai	CG4207	FBgn0026261	1.1749	-1.23216	-0.0730601	0.0668503	-1.36718	9.52e-08	1.74e-06	YES
264	A1Z7V1	FBgn0259246	brp	CG42344	FBgn0259246	0.571283	-3.04582	-0.217555	0.268359	-1.01317	0.00381627	0.0213968	YES
265	Q9VX02	FBgn0030883	CG7772	CG7772	FBgn0030883	2.31545	-2.54634	-0.179038	0.00483672	-1.38386	7.39e-05	0.000757598	YES	YES
269	D1YSG0	FBgn0005666	bt	CG32019	FBgn0005666	0.841049	-0.812661	-0.0455489	0.144195	1.22965	1.06e-06	1.61e-05	YES
270	L0MN91	FBgn0005666	bt	CG32019	FBgn0005666	3.69166	-4.0734	-0.353424	0.000203394	1.22965	1.06e-06	1.61e-05	YES	YES
271	L0MPZ1	FBgn0005666	bt	CG32019	FBgn0005666	4.4966	5.2573	0.489961	3.19e-05	1.22965	1.06e-06	1.61e-05	YES	YES
272	X2JD89	FBgn0005666	bt	CG32019	FBgn0005666	1.87026	-1.48003	-0.117634	0.0134815	1.22965	1.06e-06	1.61e-05	YES	YES
275	Q9W347	FBgn0040234	c12.2	CG12149	FBgn0040234	0.720182	-0.893888	-0.0690998	0.190466	-1.01404	0.00122824	0.00841935	YES
279	Q9V438	FBgn0025678	CaBP1	CG5809	FBgn0025678	0.548666	-0.689642	-0.0451847	0.282705	1.06735	0.000627683	0.00475538	YES
281	O15943-8	FBgn0015609	CadN	CG7100	FBgn0015609	0.620282	2.39166	0.209423	0.239728	-1.08916	0.00547061	0.0289002	YES
282	Q24572	FBgn0263979	Caf1-55	CG4236	FBgn0263979	0.233381	0.34296	0.0237139	0.584278	1.02547	0.0088909	0.0426354	YES
284	Q11002	FBgn0012051	CalpA	CG7563	FBgn0012051	1.0538	-0.78399	-0.051923	0.0883479	0.985	7.9e-05	0.00079912	YES
286	Q9VDG5	FBgn0013995	Calx	CG5685	FBgn0013995	0.0340453	0.177374	0.0161445	0.924602	1.34387	4.17e-10	1.04e-08	YES
287	P62152	FBgn0000253	Cam	CG8472	FBgn0000253	0.594277	-0.872676	-0.0476567	0.254521	0.882021	7.45e-05	0.000763385	YES
288	Q8IP22	FBgn0261999	Ca-Ma2d	CG42817	FBgn0261999	0.973052	-0.65553	-0.0474898	0.106402	0.841918	0.000491675	0.00386239	YES
291	P48456	FBgn0010015	CanA1	CG1455	FBgn0010015	0.27389	1.25354	0.103418	0.532243	1.01232	1.78e-05	0.000212661	YES
295	A0A0B4K7L3	FBgn0033504	CAP	CG18408	FBgn0033504	1.55247	4.28715	0.340349	0.0280241	2.1299	1.93e-21	1.33e-19	YES	YES
297	Q9VPX7	FBgn0261458	capt	CG33979	FBgn0261458	0.125278	-0.178194	-0.0117009	0.749415	4.11001	1.92e-74	1.6e-71	YES
301	Q7K485	FBgn0029093	cathD	CG1548	FBgn0029093	0.15828	0.184328	0.0106133	0.694576	0.750795	0.000517329	0.00403541	YES
303	Q7K4N3	FBgn0022942	Cbp80	CG7035	FBgn0022942	0.936121	-2.63725	-0.235754	0.115845	1.9147	7.15e-10	1.74e-08	YES
307	Q9VD55	FBgn0038925	Cchl	CG6022	FBgn0038925	1.28809	-1.38745	-0.0751422	0.0515126	-0.775418	0.000244186	0.00215195	YES
311	A1Z850	FBgn0010531	Ccs	CG17753	FBgn0010531	0.782902	-2.10878	-0.191729	0.164853	1.28242	0.0001799	0.00165116	YES
312	P12613	FBgn0003676	CCT1	CG5374	FBgn0003676	0.541572	-0.653501	-0.0448149	0.287361	2.11635	1.08e-12	3.5e-11	YES
313	Q9W392	FBgn0030086	CCT2	CG7033	FBgn0030086	0.0521675	0.104854	0.00724661	0.886814	2.76919	3.88e-22	2.78e-20	YES
314	P48605	FBgn0015019	CCT3	CG8977	FBgn0015019	0.0453966	0.0926243	0.00627944	0.900748	1.69506	6.37e-08	1.19e-06	YES
315	Q9VK69	FBgn0032444	CCT4	CG5525	FBgn0032444	0.193721	-0.548552	-0.0368698	0.640145	2.20492	2.38e-10	6.11e-09	YES
316	Q7KKI0	FBgn0010621	CCT5	CG8439	FBgn0010621	0.39381	-0.588632	-0.0398318	0.403822	2.25967	2.3e-10	5.96e-09	YES
317	Q9VXQ5	FBgn0027329	CCT6	CG8231	FBgn0027329	0.97465	-1.26913	-0.0809449	0.106011	2.40275	1.59e-16	7.03e-15	YES
318	Q9VHL2	FBgn0037632	CCT7	CG8351	FBgn0037632	0.640301	-0.847802	-0.0561523	0.228928	1.8235	8.88e-10	2.14e-08	YES
323	P40793	FBgn0010341	Cdc42	CG12530	FBgn0010341	0.583303	-0.862406	-0.0555383	0.261034	0.637888	0.00958315	0.0453466	YES
328	A1Z9W2	FBgn0053506	CG33506	CG33506	FBgn0053506	0.818397	-1.32355	-0.088787	0.151916	-0.99724	0.00139218	0.00933841	YES
332	Q8IQI5	FBgn0052112	CG32112	CG32112	FBgn0052112	0.407816	-1.60762	-0.118483	0.391006	-1.18466	3.81e-05	0.000421163	YES
336	Q8INH5	FBgn0052473	CG32473	CG32473	FBgn0052473	1.13884	2.38339	0.242861	0.072637	1.58329	6.72e-11	1.85e-09	YES
337	Q9VH39	FBgn0037777	CG11722	CG11722	FBgn0037777	1.04093	-1.10601	-0.067764	0.0910051	-1.85909	7.34e-09	1.59e-07	YES
338	Q9VDZ8	FBgn0038683	CG11779	CG11779	FBgn0038683	1.10492	-1.04196	-0.0618965	0.0785389	-0.755693	0.00490422	0.0263595	YES
340	Q8IH56	FBgn0034436	CG11961	CG11961	FBgn0034436	0.440775	-1.89968	-0.164371	0.362431	2.31387	9.59e-13	3.14e-11	YES
341	Q9VN93	FBgn0260462	CtsF	CG12163	FBgn0260462	1.23134	1.13084	0.0772983	0.0587034	1.1757	1.69e-07	2.96e-06	YES
350	Q9VC53	FBgn0051126	CG31126	CG31126	FBgn0051126	0.998544	-1.33907	-0.0834315	0.100336	-1.06057	0.000106529	0.00104217	YES
351	Q9VBT4	FBgn0051104	CG31104	CG31104	FBgn0051104	0.142842	-0.53532	-0.0387458	0.719711	-0.893246	0.000464704	0.00368154	YES
353	Q9VGY5	FBgn0037822	CG14683	CG14683	FBgn0037822	1.2476	3.56737	0.349833	0.0565464	-0.663947	0.00372446	0.0209642	YES
357	Q9W2L7	FBgn0085425	CG34396	CG34396	FBgn0085425	0.295661	1.13453	0.0963095	0.50622	5.03147	7.69e-42	2.03e-39	YES
358	Q9W4E1	FBgn0261803	CG42749	CG42749	FBgn0261803	1.27469	4.12132	0.397283	0.0531263	-1.59057	0.000803842	0.00590664	YES
369	Q9VZS1	FBgn0035425	CG17746	CG17746	FBgn0035425	1.07628	3.15235	0.288573	0.0838926	0.909626	0.00158877	0.0104265	YES
370	Q8SWS2	FBgn0259143	CG42258	CG42258	FBgn0259143	0.158328	-0.520087	-0.0353118	0.6945	1.2886	2.11e-07	3.62e-06	YES
371	Q7KW39-2	FBgn0023537	CG17896	CG17896	FBgn0023537	0.154424	-0.252666	-0.0161304	0.700772	-1.03829	2.65e-05	0.00030326	YES
380	A4VCL2-3	FBgn0051145	CG31145	CG31145	FBgn0051145	1.7816	2.02983	0.153845	0.0165347	1.86714	3.44e-18	1.72e-16	YES	YES
381	Q7KTG0	FBgn0032166	CG4619	CG4619	FBgn0032166	1.0581	-1.34818	-0.0949831	0.0874792	-1.44863	2.27e-06	3.19e-05	YES
387	Q9VME1	FBgn0259715	CG42369	CG42369	FBgn0259715	0.531585	1.38416	0.136934	0.294046	-1.10466	0.00672274	0.034101	YES
390	Q8IQF2	FBgn0263776	CG43693	CG43693	FBgn0263776	0.505444	0.693559	0.048689	0.312288	0.974856	3.78e-05	0.000418352	YES
391	A1A6X2	FBgn0085271	CG34242	CG34242	FBgn0085271	1.07441	-6.66958	-0.46493	0.0842543	-0.938303	0.000439152	0.00350202	YES
393	M9PDW8	FBgn0085446	CG34417	CG34417	FBgn0085446	0.803825	1.18903	0.0946212	0.1571	2.52741	6.49e-31	9.99e-29	YES
396	C0HK92-2	FBgn0266446	CG45076	CG45076	FBgn0266446	0.906349	1.29074	0.100788	0.124066	3.72287	2.32e-27	2.73e-25	YES
397	C0HK94	FBgn0266448	CG45078	CG45078	FBgn0266448	0.393506	2.03881	0.154015	0.404105	2.94292	1.62e-07	2.84e-06	YES
398	Q9VRJ9	FBgn0035593	CG4603	CG4603	FBgn0035593	0.381032	2.3639	0.194901	0.41588	0.898872	0.000707437	0.00528755	YES
399	A1Z9A8	FBgn0033816	CG4679	CG4679	FBgn0033816	1.17444	-1.09344	-0.0647365	0.0669207	-1.17349	6.92e-05	0.000713694	YES
400	Q9VL00	FBgn0032214	CG4968	CG4968	FBgn0032214	0.605395	2.02656	0.194987	0.248088	1.92218	1.34e-10	3.61e-09	YES
405	A8JRD7	FBgn0285963	CG46339	CG46339	FBgn0285963	0.187723	0.377639	0.0303598	0.649049	1.60031	1.03e-11	3.04e-10	YES
410	Q9VDD1	FBgn0038868	CG5862	CG5862	FBgn0038868	0.248013	-0.699104	-0.0541306	0.56492	-0.872427	0.0105926	0.0493304	YES
411	C6SUY0	FBgn0264894	CG44085	CG44085	FBgn0264894	1.39334	1.56979	0.120668	0.0404257	2.98498	1.52e-49	5.43e-47	YES	YES
414	Q9VWV2	FBgn0052549	Nt5b	CG32549	FBgn0052549	0.728549	1.08883	0.0843903	0.186832	1.04133	2.38e-05	0.000275292	YES
420	Q8IRN0	FBgn0030073	CG10962	CG10962	FBgn0030073	1.14967	3.38108	0.275524	0.0708481	1.38263	0.00608122	0.0314526	YES
424	Q9VZA4-2	FBgn0260657	CG42540	CG42540	FBgn0260657	0.421586	-1.66488	-0.148895	0.378804	-1.2535	0.00888535	0.0426292	YES
429	M9PF57	FBgn0264489	CG43897	CG43897	FBgn0264489	0.489372	1.31976	0.0947163	0.324062	1.17449	3.06e-08	6.06e-07	YES
433	Q9VU95	FBgn0036381	CG8745	CG8745	FBgn0036381	0.561577	-1.22649	-0.0970429	0.274424	-1.11215	0.000186225	0.00170049	YES
434	Q9V677	FBgn0033698	CG8858	CG8858	FBgn0033698	0.026143	0.0818152	0.00816665	0.941579	1.84798	3.09e-13	1.07e-11	YES
436	Q9W0H3	FBgn0035206	sturkopf	CG9186	FBgn0035206	1.0399	-1.5523	-0.110886	0.0912211	-0.941621	0.00222653	0.0137976	YES
443	P29742	FBgn0000319	Chc	CG9012	FBgn0000319	0.520754	-0.691775	-0.0440271	0.301471	0.756206	0.000243851	0.00215195	YES
445	Q9VA18	FBgn0010808	Chchd3	CG1715	FBgn0010808	0.823724	-0.901367	-0.0496848	0.150064	-0.774865	0.000476376	0.00375991	YES
447	Q7KSF4	FBgn0014141	cher	CG3937	FBgn0014141	0.012586	0.0296717	0.00202973	0.971436	1.00497	4.5e-05	0.000488286	YES
448	B7Z0L2	FBgn0014141	cher	CG3937	FBgn0014141	1.17316	3.42145	0.33707	0.0671184	1.00497	4.5e-05	0.000488286	YES
449	P25843	FBgn0000308	chic	CG9553	FBgn0000308	0.0510917	0.0750928	0.0045515	0.889013	2.60813	3.67e-25	3.63e-23	YES
453	Q9VE46	FBgn0038641	ChT	CG7708	FBgn0038641	0.712616	-3.84403	-0.298591	0.193814	-2.29205	0.000163322	0.00151766	YES
456	Q9VZV2	FBgn0035398	Cht7	CG1869	FBgn0035398	0.896913	-3.04235	-0.263173	0.126791	-1.30494	0.00162842	0.010624	YES
458	O97428	FBgn0026084	cib	CG4944	FBgn0026084	0.160894	0.369963	0.0220095	0.690409	1.22058	5.1e-08	9.69e-07	YES
460	Q9VAM6	FBgn0062442	Cisd2	CG1458	FBgn0062442	1.65277	-1.06004	-0.0546244	0.0222448	-0.911715	0.000795849	0.00586082	YES	YES
468	Q9VWA1	FBgn0024814	Clc	CG6948	FBgn0024814	0.111443	0.307891	0.0194413	0.773673	1.49941	2.01e-10	5.27e-09	YES
472	E1JHK0	FBgn0020503	CLIP-190	CG5020	FBgn0020503	0.35683	1.38343	0.1272	0.439714	1.88617	2.4e-18	1.21e-16	YES
473	Q9VKY3	FBgn0032229	ClpP	CG5045	FBgn0032229	0.615528	-0.853651	-0.0517959	0.242366	-1.06932	5.97e-05	0.000624457	YES
476	A1ZAB5	FBgn0034087	clu	CG8443	FBgn0034087	0.010586	-0.0220118	-0.00151817	0.97592	-1.0251	1.79e-05	0.000212702	YES
477	Q9VU76	FBgn0036365	cmb	CG10732	FBgn0036365	0.571238	1.2786	0.0940119	0.268387	3.36846	5.27e-55	2.29e-52	YES
484	P08120	FBgn0000299	Col4a1	CG4145	FBgn0000299	0.88828	-1.19152	-0.085916	0.129336	-1.22549	5.48e-08	1.04e-06	YES
485	Q9VQG4	FBgn0019830	colt	CG3057	FBgn0019830	1.25564	-0.756989	-0.0451269	0.0555081	-0.753407	0.00303031	0.0177249	YES
486	P46461	FBgn0000346	comt	CG1618	FBgn0000346	0.387887	-1.72144	-0.11395	0.409367	-1.43231	6.35e-05	0.000658145	YES
491	Q9VYF8	FBgn0030460	Coq5	CG2453	FBgn0030460	0.896797	-1.35532	-0.086721	0.126825	-0.939963	0.00536969	0.0284639	YES
492	Q9VMQ5	FBgn0031713	Coq6	CG7277	FBgn0031713	2.42898	-1.7839	-0.110455	0.0037241	-0.849486	0.000817113	0.00597206	YES	YES
495	Q8MKN0	FBgn0050493	Coq9	CG30493	FBgn0050493	1.62317	-1.27543	-0.0805418	0.0238138	-0.839249	0.00225897	0.0139621	YES	YES
496	Q9V8R9	FBgn0010434	cora	CG11949	FBgn0010434	0.0249573	0.0462384	0.00288251	0.944154	3.20911	2.91e-50	1.08e-47	YES
498	A0A0B4KEJ7	FBgn0265935	coro	CG9446	FBgn0265935	0.164612	0.242004	0.0151199	0.684522	2.4602	1.57e-32	2.58e-30	YES
499	Q9VDF4	FBgn0025865	Cortactin	CG3637	FBgn0025865	0.441797	-1.40419	-0.120687	0.361579	0.879804	0.00255508	0.0154136	YES
503	Q9VWD1	FBgn0031066	COX6B	CG14235	FBgn0031066	1.24994	-0.796139	-0.041501	0.0562417	-0.56106	0.00808565	0.0396478	YES
504	Q9VHS2	FBgn0040529	COX7A	CG9603	FBgn0040529	0.00262295	-0.00330909	-0.000182852	0.993979	-0.737191	0.00695504	0.0350048	YES
505	Q9VP19	FBgn0263911	COX8	CG7181	FBgn0263911	1.16534	0.710988	0.0497987	0.0683373	-0.818497	0.00023132	0.00206333	YES
507	Q9W2N0	FBgn0034577	cpa	CG10540	FBgn0034577	0.521423	0.538915	0.0342162	0.301007	2.14523	3.99e-20	2.53e-18	YES
508	P48603	FBgn0011570	cpb	CG17158	FBgn0011570	0.44736	0.447336	0.0302415	0.356977	1.6805	1.72e-09	4.02e-08	YES
510	Q9VA32	FBgn0039805	Cpr100A	CG12045	FBgn0039805	0.670097	-3.25326	-0.234829	0.213748	-1.35544	2.75e-06	3.79e-05	YES
513	A1Z8Y3	FBgn0050042	Cpr49Ab	CG30042	FBgn0050042	0.759104	-2.80868	-0.242192	0.174139	-3.24072	0.000151008	0.00141506	YES
519	Q9W078	FBgn0035280	Cpr62Bb	CG13935	FBgn0035280	1.9447	-1.67403	-0.111042	0.0113581	-0.821524	0.00200092	0.0126103	YES	YES
520	Q9W077	FBgn0035281	Cpr62Bc	CG1919	FBgn0035281	1.28979	-2.21359	-0.135051	0.0513107	-1.69942	0.00123737	0.00846452	YES
528	Q9VSY0	FBgn0035985	Cpr67B	CG3672	FBgn0035985	10.7687	-5.95628	-0.544164	1.7e-11	-1.6441	0.000227531	0.00203679	YES	YES
530	Q9VDJ8	FBgn0038819	Cpr92F	CG5494	FBgn0038819	0.0719602	-0.30226	-0.0221882	0.847305	-2.26846	4.38e-06	5.79e-05	YES
531	A0A0B4KH84	FBgn0039480	Cpr97Ea	CG6131	FBgn0039480	0.689867	-2.74573	-0.232473	0.204236	-1.03441	0.00852479	0.0412554	YES
532	Q9VB81	FBgn0039481	Cpr97Eb	CG15884	FBgn0039481	0.463363	-1.16265	-0.0847462	0.344062	-1.78231	1.99e-09	4.6e-08	YES
534	Q9VSH4	FBgn0035872	Cpsf6	CG7185	FBgn0035872	0.137803	-0.333164	-0.0260925	0.72811	1.02608	0.000405452	0.00329632	YES
536	Q8IPM8-3	FBgn0041605	cpx	CG32490	FBgn0041605	0.41874	-2.79156	-0.191754	0.381294	-1.68261	1.07e-08	2.23e-07	YES
537	A0A126GUQ4	FBgn0037440	CRAT	CG1041	FBgn0037440	1.56056	-1.57546	-0.0937411	0.0275069	-0.8605	0.000435026	0.00347188	YES	YES
539	Q9VP13	FBgn0037102	CRIF	CG7172	FBgn0037102	0.949513	-1.11618	-0.0656553	0.112328	-1.00889	5.63e-05	0.000590785	YES
544	Q9XZU1	FBgn0022213	Cse1	CG13281	FBgn0022213	0.0555655	-0.274402	-0.0242602	0.879902	1.97254	3.08e-07	5.14e-06	YES
552	Q9VV09	FBgn0036587	CG4950	CG4950	FBgn0036587	1.13192	3.38935	0.271607	0.0738035	-1.09899	7.94e-05	0.00080222	YES
558	Q7JVN6	FBgn0037387	CG1213	CG1213	FBgn0037387	0.823578	-1.03039	-0.0604418	0.150114	-0.923635	0.000109044	0.00105952	YES
560	A1ZAI8	FBgn0034151	CG15617	CG15617	FBgn0034151	0.485967	-0.704196	-0.0405903	0.326613	2.60968	0.00026143	0.00228107	YES
563	Q9VAP3	FBgn0039637	Ctl2	CG11880	FBgn0039637	0.96652	1.57333	0.137293	0.108014	2.19606	2.3e-21	1.58e-19	YES
564	Q24117	FBgn0011760	ctp	CG6998	FBgn0011760	0.311666	-0.411273	-0.024827	0.487904	0.577149	0.00466582	0.0253367	YES
567	Q9W332	FBgn0052702	Cubn	CG32702	FBgn0052702	1.12336	2.03563	0.209874	0.0752727	1.59348	2.04e-07	3.5e-06	YES
568	Q95RU0	FBgn0011204	cue	CG12086	FBgn0011204	5.7387	-5.45068	-0.505163	1.83e-06	-1.10419	0.000394426	0.00323294	YES	YES
569	Q9V9R2	FBgn0032956	Cul2	CG1512	FBgn0032956	0.30067	-0.57276	-0.0492409	0.500415	0.591359	0.00867921	0.0418715	YES
572	Q9VKF0	FBgn0032378	CycY	CG14939	FBgn0032378	0.450165	2.58876	0.229363	0.354679	0.763953	0.00381414	0.0213968	YES
573	Q8IPC3	FBgn0032210	CYLD	CG5603	FBgn0032210	2.53877	3.38579	0.310564	0.00289221	1.16785	1.09e-06	1.65e-05	YES	YES
579	Q9VMT5	FBgn0031689	Cyp28d1	CG10833	FBgn0031689	0.192867	0.448584	0.032101	0.641406	-0.759487	0.00165476	0.0107748	YES
584	Q9V4T5	FBgn0015034	Cyp4e1	CG2062	FBgn0015034	3.60879	-6.70382	-0.578744	0.000246153	-2.95561	1.99e-27	2.37e-25	YES	YES
585	Q27606	FBgn0014469	Cyp4e2	CG2060	FBgn0014469	0.16396	0.170609	0.0116276	0.685552	1.13752	4.08e-06	5.43e-05	YES
587	Q9V3S0	FBgn0010019	Cyp4g1	CG3972	FBgn0010019	0.706594	2.61272	0.187679	0.19652	-2.55797	5.2e-29	6.85e-27	YES
590	Q9V770	FBgn0015714	Cyp6a17	CG10241	FBgn0015714	0.424796	1.86824	0.173625	0.376014	5.78007	1.44e-08	2.93e-07	YES
591	Q9V773	FBgn0033980	Cyp6a20	CG10245	FBgn0033980	4.09272	-8.30982	-0.689739	8.08e-05	-1.38586	1.04e-08	2.17e-07	YES	YES
594	Q9VFP1	FBgn0038194	Cyp6d5	CG3050	FBgn0038194	0.292404	-0.650784	-0.0491899	0.51003	-1.002	0.000413013	0.0033442	YES
595	Q9V674	FBgn0025454	Cyp6g1	CG8453	FBgn0025454	0.76058	-1.75119	-0.136215	0.173548	-1.32564	6.13e-05	0.000638078	YES
598	Q9VG82	FBgn0038037	Cyp9f2	CG11466	FBgn0038037	0.702167	-1.18124	-0.08424	0.198533	-0.666532	0.00655251	0.0334187	YES
601	Q7KN90	FBgn0027091	CysRS	CG8431	FBgn0027091	1.74567	-2.26903	-0.19175	0.0179609	1.06484	0.000509522	0.00398071	YES	YES
607	Q9VTJ8	FBgn0036173	CG7394	CG7394	FBgn0036173	1.46915	-1.55586	-0.0993598	0.0339505	-0.769368	0.000748389	0.00554806	YES	YES
609	Q7K511	FBgn0023507	D2hgdh	CG3835	FBgn0023507	1.00031	-1.48331	-0.105249	0.0999296	-1.86645	4.93e-15	1.94e-13	YES
617	P13496	FBgn0001108	DCTN1-p150	CG9206	FBgn0001108	0.0394367	-0.109358	-0.0100675	0.913195	1.12547	1.91e-06	2.74e-05	YES
624	Q9VQ57	FBgn0267972	Der-1	CG10908	FBgn0267972	0.76995	-1.48525	-0.120234	0.169844	0.888019	0.00365126	0.0206568	YES
628	A1ZA89	FBgn0034072	Dg	CG18250	FBgn0034072	0.607777	-0.731891	-0.0535261	0.24673	0.727877	0.00128525	0.00871383	YES
629	P37276-2	FBgn0261797	Dhc64C	CG7507	FBgn0261797	0.435705	0.482951	0.0359732	0.366687	0.73961	0.0097746	0.0461217	YES
633	Q9VWG1	FBgn0031037	CG14207	CG14207	FBgn0031037	1.28238	7.1056	0.629086	0.052194	4.11226	6.19e-47	2.13e-44	YES
635	E2QCZ3	FBgn0286828	dind	CG7705	FBgn0286828	0.417346	1.33055	0.114736	0.38252	1.33093	4.64e-07	7.47e-06	YES
641	P15330	FBgn0260632	dl	CG6667	FBgn0260632	0.69222	-0.916543	-0.0663394	0.203133	1.43565	6.04e-09	1.32e-07	YES
642	Q94524	FBgn0024432	Dlc90F	CG12363	FBgn0024432	0.824585	-1.07304	-0.0741877	0.149767	1.19838	3.49e-07	5.74e-06	YES
643	P31007-8	FBgn0001624	dlg1	CG1725	FBgn0001624	0.653865	-0.617563	-0.0390517	0.221888	1.06806	2.68e-06	3.71e-05	YES
644	P31007-3	FBgn0001624	dlg1	CG1725	FBgn0001624	1.5079	-1.98382	-0.15867	0.0310529	1.06806	2.68e-06	3.71e-05	YES	YES
645	Q9VZ20	FBgn0030276	Dlic	CG1938	FBgn0030276	1.06797	2.43671	0.185321	0.0855122	1.82316	8.23e-18	3.92e-16	YES
651	Q9VRZ7	FBgn0035722	CG10075	CG10075	FBgn0035722	2.69948	-1.87618	-0.123369	0.00199767	-1.09035	0.000693483	0.00519489	YES	YES
653	Q9VIU8	FBgn0032798	CG10132	CG10132	FBgn0032798	0.788826	-2.05255	-0.1521	0.16262	-1.21863	4.25e-06	5.65e-05	YES
662	Q8IPT9	FBgn0037057	CG10512	CG10512	FBgn0037057	0.271593	0.420546	0.0272513	0.535065	-1.07343	0.000525385	0.00407676	YES
663	Q9W2M4	FBgn0034583	CG10527	CG10527	FBgn0034583	0.0805818	-0.106241	-0.00599046	0.83065	2.37228	1.07e-23	9.34e-22	YES
665	Q961Q8	FBgn0039326	CG10562	CG10562	FBgn0039326	0.297229	-1.64305	-0.142193	0.504395	-0.872719	0.000306578	0.0026024	YES
670	Q9VN12	FBgn0037238	CG1090	CG1090	FBgn0037238	0.64544	-2.93229	-0.224089	0.226235	-2.60499	3.34e-08	6.54e-07	YES
675	Q4QQ12	FBgn0034535	CG11110	CG11110	FBgn0034535	1.71127	-0.884888	-0.069405	0.0194416	-1.16872	0.00586444	0.0305344	YES	YES
677	Q7K0F7	FBgn0034500	CG11200	CG11200	FBgn0034500	0.460025	2.20699	0.203782	0.346717	0.926092	0.000401788	0.00327985	YES
682	Q9V9X4	FBgn0039849	CG11334	CG11334	FBgn0039849	0.849894	-1.66618	-0.121913	0.141288	-0.92654	0.00775085	0.0382875	YES
684	Q9VPN3	FBgn0031247	CG11562	CG11562	FBgn0031247	2.16173	-2.18745	-0.140984	0.0068908	-1.61339	5.75e-07	9.1e-06	YES	YES
686	Q9VYX5	FBgn0030311	CG11699	CG11699	FBgn0030311	1.31047	-4.36385	-0.327438	0.0489253	-0.822867	0.00090982	0.00653191	YES	YES
691	Q9VPR2	FBgn0031264	CG11835	CG11835	FBgn0031264	0.00717685	0.0143968	0.000882347	0.98361	0.876096	0.00307651	0.0179409	YES
693	Q9VBT2	FBgn0039316	CG11893	CG11893	FBgn0039316	0.136833	1.00387	0.0757532	0.729738	6.98732	7.61e-21	5.04e-19	YES
696	M9PDN3	FBgn0035241	CG12105	CG12105	FBgn0035241	0.0746446	0.31004	0.0274458	0.842084	-2.28486	1.81e-13	6.39e-12	YES
697	Q9VEC2	FBgn0038577	CG12321	CG12321	FBgn0038577	1.25711	4.41579	0.421884	0.055321	2.04087	1.36e-14	5.24e-13	YES
702	Q9W114	FBgn0040666	CG12848	CG12848	FBgn0040666	1.57083	-1.31397	-0.0864717	0.0268641	-1.58082	1.37e-06	2.03e-05	YES	YES
704	Q4V429	FBgn0040751	CG13018	CG13018	FBgn0040751	1.26519	5.94605	0.543386	0.0543016	-2.04113	0.00104582	0.00736567	YES
708	Q9VV13	FBgn0036590	CG13065	CG13065	FBgn0036590	1.60812	-8.17824	-0.622382	0.0246534	-2.28996	0.000811245	0.00594809	YES	YES
710	Q8MRQ1	FBgn0032156	CG13124	CG13124	FBgn0032156	1.23875	3.84335	0.373667	0.0577099	1.58193	2.69e-14	1.01e-12	YES
712	Q9VKU4	FBgn0032260	CG13144	CG13144	FBgn0032260	1.02531	-1.34845	-0.0847112	0.0943392	-1.85983	1.36e-07	2.41e-06	YES
713	Q6NP72	FBgn0033608	CG13220	CG13220	FBgn0033608	1.72954	-1.32308	-0.0706794	0.0186404	-0.947961	0.000117729	0.00113326	YES	YES
714	Q9VRT6	FBgn0035674	CG13295	CG13295	FBgn0035674	0.237398	0.471462	0.032263	0.578898	-0.913424	0.00533879	0.0283451	YES
719	Q9VUL2	FBgn0036479	CG13458	CG13458	FBgn0036479	0.932661	2.27122	0.1796	0.116772	1.16553	5.37e-06	7e-05	YES
723	Q9VD14	FBgn0038961	CG13850	CG13850	FBgn0038961	1.10475	-1.2151	-0.0715424	0.0785684	-0.906174	0.001286	0.00871383	YES
724	Q9W0M4	FBgn0035165	CG13887	CG13887	FBgn0035165	0.676067	0.842685	0.051301	0.21083	2.35796	6.52e-23	5.1e-21	YES
727	Q9VU75	FBgn0036364	CG14109	CG14109	FBgn0036364	0.838907	1.05499	0.0669009	0.144908	4.4672	4.64e-72	3.57e-69	YES
730	A8JV22	FBgn0030038	CG1440	CG1440	FBgn0030038	0.492124	-0.700301	-0.0465682	0.322015	0.916467	3.96e-05	0.000433634	YES
733	Q4QPR8	FBgn0034248	CG14483	CG14483	FBgn0034248	0.496218	-0.866147	-0.0506248	0.318994	-0.764754	0.000483615	0.00380804	YES
736	Q9VGY8	FBgn0037819	Phyhd1	CG14688	FBgn0037819	3.58512	9.62781	0.799585	0.000259946	5.23997	9.05e-81	1.13e-77	YES	YES
739	Q7K2X5	FBgn0033250	CG14762	CG14762	FBgn0033250	0.349048	-1.96518	-0.143355	0.447664	-1.18543	0.00109382	0.00764836	YES
741	O96824	FBgn0026090	Lamtor5	CG14812	FBgn0026090	0.459734	2.8345	0.248032	0.346949	0.830363	0.00752332	0.0373682	YES
743	Q9VZT8	FBgn0035410	MnM	CG14964	FBgn0035410	0.603505	-0.691207	-0.0477957	0.249169	1.16535	4.79e-08	9.18e-07	YES
745	Q9VZE2	FBgn0035528	CG15012	CG15012	FBgn0035528	0.244166	0.497931	0.0355876	0.569946	1.34268	7.72e-08	1.42e-06	YES
746	Q9V8M5	FBgn0034390	CG15093	CG15093	FBgn0034390	0.626679	-0.690454	-0.0438371	0.236223	-1.08048	0.00250745	0.0151996	YES
754	Q9VRF3	FBgn0031161	CG15445	CG15445	FBgn0031161	0.892134	2.00902	0.207319	0.128193	1.99807	1.6e-09	3.75e-08	YES
755	Q8MKL4	FBgn0034194	CG15611	CG15611	FBgn0034194	1.07411	-1.51056	-0.102233	0.0843123	1.32707	8.13e-07	1.26e-05	YES
757	Q9W2M9	FBgn0034578	CG15653	CG15653	FBgn0034578	0.0796344	0.113029	0.00706322	0.832464	-2.15618	0.00106387	0.00747002	YES
760	Q4QPU3	FBgn0033085	CG15908	CG15908	FBgn0033085	0.217124	-0.645676	-0.0421694	0.606563	-1.71499	3.65e-06	4.92e-05	YES
763	Q7K2P3	FBgn0033446	CG1648	CG1648	FBgn0033446	0.745992	-0.858648	-0.0505219	0.179477	0.696019	0.00466053	0.0253367	YES
768	Q9W1F2	FBgn0034940	CG16787	CG16787	FBgn0034940	1.69121	-2.12454	-0.139249	0.0203604	-0.893659	0.00301578	0.0176709	YES	YES
775	Q8IPZ3	FBgn0031500	CG17221	CG17221	FBgn0031500	2.88749	-2.11094	-0.138345	0.0012957	-0.793859	0.00909506	0.0434479	YES	YES
778	Q9VEV7	FBgn0038424	Fntb	CG17565	FBgn0038424	0.537701	2.19381	0.172199	0.289934	1.09097	0.00193752	0.0122571	YES
781	Q7PLE6	FBgn0039993	CG17691	CG17691	FBgn0039993	0.00542379	-0.0384711	-0.00325512	0.987589	-1.39061	1.12e-10	3.02e-09	YES
783	Q8INK7	FBgn0037890	CG17734	CG17734	FBgn0037890	1.80864	-10.5788	-0.751634	0.0155368	-1.10366	2.96e-05	0.000334311	YES	YES
784	Q9V9W4	FBgn0039856	CG1774	CG1774	FBgn0039856	3.24047	-2.52808	-0.159994	0.000574819	-1.99982	2.12e-11	6.03e-10	YES	YES
786	Q9W513	FBgn0040899	CG17776	CG17776	FBgn0040899	0.576553	-1.54612	-0.0974668	0.265123	-0.863148	0.00664985	0.0337997	YES
787	A0A0B4KFF3	FBgn0037525	CG17816	CG17816	FBgn0037525	0.594268	-2.8854	-0.239013	0.254526	-1.68201	2.2e-06	3.12e-05	YES
789	A1Z8D3	FBgn0061356	Hao	CG18003	FBgn0061356	0.241192	0.298707	0.0212355	0.573863	-1.43517	0.00434167	0.023822	YES
792	Q9VYL5	FBgn0030403	CG1824	CG1824	FBgn0030403	1.80884	-1.97181	-0.133112	0.0155297	-0.874497	0.00260204	0.0156592	YES	YES
799	Q9VAJ9	FBgn0039674	CG1907	CG1907	FBgn0039674	0.168536	-0.503135	-0.0316067	0.678365	-1.14684	0.000368935	0.00305401	YES
800	Q9VI56	FBgn0037468	CG1943	CG1943	FBgn0037468	1.24692	4.29635	0.411956	0.0566341	0.842019	0.00151828	0.0100363	YES
804	Q9W3R8	FBgn0029942	CG2059	CG2059	FBgn0029942	1.21904	-3.2489	-0.219985	0.0603893	-0.907638	0.000611319	0.00464899	YES
805	A1Z729	FBgn0033205	CG2064	CG2064	FBgn0033205	4.10712	5.32733	0.495485	7.81e-05	1.9071	9.36e-06	0.000117826	YES	YES
819	A1Z7B8	FBgn0050373	CG30373	CG30373	FBgn0050373	2.75357	-1.61536	-0.0957167	0.0017637	-0.73545	0.00612449	0.0316274	YES	YES
822	Q9V9E3	FBgn0033005	CG3107	CG3107	FBgn0033005	0.867863	-0.820855	-0.053199	0.135562	0.856069	0.000135202	0.00128256	YES
824	Q9VBS6	FBgn0051087	CG31087	CG31087	FBgn0051087	0.867742	-3.19342	-0.215348	0.135599	-3.33041	0.00264578	0.0158462	YES
827	Q9VQF1	FBgn0031449	CG31689	CG31689	FBgn0031449	0.285917	-0.294717	-0.0272891	0.517706	1.02899	8.44e-05	0.000848509	YES
837	Q9V9M8	FBgn0032986	CG3262	CG3262	FBgn0032986	0.616233	-0.780546	-0.057657	0.241973	-0.757069	0.00455768	0.0248574	YES
839	Q29QY7	FBgn0053170	CG33170	CG33170	FBgn0053170	0.291213	-0.66729	-0.0389116	0.511431	-0.721505	0.000811749	0.00594809	YES
845	Q0E8V7	FBgn0083968	CG34132	CG34132	FBgn0083968	1.15907	-1.09939	-0.0653676	0.0693321	-1.34879	2.64e-06	3.66e-05	YES
846	Q0KI15	FBgn0083986	CG34150	CG34150	FBgn0083986	0.781645	-1.08926	-0.0680225	0.165331	-1.24193	9.48e-05	0.000939697	YES
847	Q6IHY5	FBgn0085201	COX7AL2	CG34172	FBgn0085201	1.80981	-0.752691	-0.0357359	0.015495	-0.891006	0.000537232	0.00415504	YES	YES
849	Q6IGW6	FBgn0085229	CG34200	CG34200	FBgn0085229	0.0375958	-0.136883	-0.00878409	0.917074	-1.53887	2.95e-07	4.93e-06	YES
852	Q8SY77	FBgn0029854	CG3566	CG3566	FBgn0029854	0.624399	0.537522	0.0325136	0.237466	-1.08899	0.00629807	0.0324234	YES
854	Q9VPN1	FBgn0031245	CG3625	CG3625	FBgn0031245	0.212095	1.49001	0.131082	0.613627	-1.23445	3.12e-05	0.000350332	YES
855	Q9W4K8	FBgn0029706	CG3626	CG3626	FBgn0029706	0.280287	-0.308042	-0.0211312	0.524461	1.1153	0.000237066	0.00210146	YES
861	Q9W1F5	FBgn0034938	CG3803	CG3803	FBgn0034938	0.950096	-4.31822	-0.340689	0.112177	-1.43478	7.24e-05	0.000744961	YES
862	Q961K6	FBgn0035091	CG3829	CG3829	FBgn0035091	1.56193	-0.339214	-0.0245185	0.0274201	-1.25731	0.000402382	0.00328202	YES	YES
867	Q9VPC1	FBgn0037018	CG4042	CG4042	FBgn0037018	1.84849	-1.75166	-0.112125	0.0141744	-1.40698	0.000288262	0.00248486	YES	YES
869	Q9VPC2	FBgn0040634	CG4186	CG4186	FBgn0040634	2.21457	-1.55343	-0.106603	0.00610135	-1.05125	0.0107358	0.049974	YES	YES
870	O77266	FBgn0025628	CG4199	CG4199	FBgn0025628	0.262817	-0.406615	-0.0300502	0.545988	0.891149	0.00359882	0.0203831	YES
875	B7Z107	FBgn0259722	CG42376	CG42376	FBgn0259722	0.191731	-0.343958	-0.0233883	0.643086	-1.23174	3.09e-06	4.21e-05	YES
877	Q9VXG9	FBgn0030745	CG4239	CG4239	FBgn0030745	0.00695087	-0.0308164	-0.00168135	0.984122	-0.716801	0.00101121	0.00715717	YES
886	B7YZH7	FBgn0265177	CG44242	CG44242	FBgn0265177	0.302511	-0.566398	-0.0310704	0.498298	-0.564284	0.0068491	0.0346191	YES
889	Q9VDS0	FBgn0038752	CG4462	CG4462	FBgn0038752	0.141921	-1.21431	-0.0840452	0.721238	1.46455	1.14e-06	1.71e-05	YES
890	C0HK92	FBgn0266446	CG45076	CG45076	FBgn0266446	0.805161	0.86259	0.0517215	0.156617	3.72287	2.32e-27	2.73e-25	YES
900	Q9W247	FBgn0034733	CG4752	CG4752	FBgn0034733	0.0525363	-0.117656	-0.00886593	0.886061	-1.11754	0.000154718	0.00144847	YES
901	A8JV25	FBgn0030796	CG4829	CG4829	FBgn0030796	0.395462	-1.22871	-0.107208	0.402288	-0.921708	0.0105179	0.049051	YES
902	Q9VAX8	FBgn0039566	CG4849	CG4849	FBgn0039566	0.622145	-0.697943	-0.0579599	0.238702	1.66814	0.0019586	0.0123748	YES
905	A1ZAY4	FBgn0034267	CG4984	CG4984	FBgn0034267	0.198423	0.232393	0.0146854	0.633252	1.78927	0.000542724	0.00419427	YES
906	M9NCP5	FBgn0031322	CG5001	CG5001	FBgn0031322	1.22574	3.75214	0.3258	0.0594653	2.50365	3.95e-24	3.62e-22	YES
907	Q9I7J0	FBgn0038774	CG5023	CG5023	FBgn0038774	0.489378	0.5641	0.0367789	0.324058	3.50529	2.79e-25	2.82e-23	YES
912	Q9VJD0	FBgn0032644	CG5131	CG5131	FBgn0032644	1.30779	-1.06304	-0.0693705	0.0492283	-1.23387	0.00148525	0.00985046	YES	YES
918	Q9VD00	FBgn0038974	CG5377	CG5377	FBgn0038974	0.735384	-1.04801	-0.0670732	0.183915	-1.20732	4.62e-05	0.000497921	YES
920	Q9VCC2	FBgn0039160	CG5510	CG5510	FBgn0039160	1.16446	3.75886	0.328632	0.068476	1.84218	8.35e-12	2.49e-10	YES
923	Q9W1H9	FBgn0034919	CG5569	CG5569	FBgn0034919	1.73478	-1.62405	-0.101539	0.018417	-0.910325	0.00113205	0.00785686	YES	YES
925	Q9W1H6	FBgn0034920	CG5597	CG5597	FBgn0034920	0.0177795	0.0371288	0.00240809	0.959888	2.12473	3.29e-17	1.51e-15	YES
928	Q9VL16	FBgn0032200	CG5676	CG5676	FBgn0032200	0.78008	-0.662032	-0.0388571	0.165928	2.21596	1.16e-18	6.1e-17	YES
930	Q9VDE2	FBgn0038858	CG5793	CG5793	FBgn0038858	0.860236	-0.617177	-0.0380524	0.137964	-0.734237	0.00484951	0.0261075	YES
932	Q9VBL3	FBgn0039379	CG5886	CG5886	FBgn0039379	0.865644	-1.28138	-0.0869172	0.136256	-0.900037	0.00583129	0.0304267	YES
934	Q4LDP7	FBgn0036211	CG5946	CG5946	FBgn0036211	0.243205	0.242889	0.0151209	0.571209	1.09569	3.35e-05	0.000373062	YES
942	Q9VG44	FBgn0038072	CG6225	CG6225	FBgn0038072	1.70597	2.26294	0.160002	0.0196802	3.32196	1.62e-33	2.79e-31	YES	YES
945	Q9VH02	FBgn0037807	CG6293	CG6293	FBgn0037807	4.08748	-7.17683	-0.602993	8.18e-05	-2.15107	1.75e-11	5.01e-10	YES	YES
947	Q7K188	FBgn0033872	CG6329	CG6329	FBgn0033872	1.06798	-2.29709	-0.152466	0.0855101	-1.45705	1.88e-06	2.71e-05	YES
953	Q9VSL9	FBgn0035911	CG6638	CG6638	FBgn0035911	0.543043	1.9303	0.163034	0.286389	-1.7233	3.87e-06	5.2e-05	YES
962	A0A0B4KG94	FBgn0037936	CG6908	CG6908	FBgn0037936	0.106486	-0.534292	-0.0358312	0.782553	1.81157	1.85e-10	4.86e-09	YES
963	Q9VCV9	FBgn0039008	CG6972	CG6972	FBgn0039008	0.618057	2.67255	0.206657	0.240959	3.05483	2.19e-35	4.29e-33	YES
967	Q9VLX9	FBgn0031942	CG7203	CG7203	FBgn0031942	0.524351	-0.963387	-0.053832	0.298985	-1.62657	1.25e-09	2.96e-08	YES
968	Q9VLY1	FBgn0031940	CG7214	CG7214	FBgn0031940	0.714091	-2.17727	-0.12027	0.193156	-1.74925	3.51e-07	5.76e-06	YES
969	Q0E8E5	FBgn0036493	CG7255	CG7255	FBgn0036493	1.26698	4.4643	0.425897	0.0540782	-0.872225	0.00475192	0.0256927	YES
973	Q9VSA9	FBgn0035817	CG7409	CG7409	FBgn0035817	1.07325	-5.18699	-0.394766	0.0844791	-1.75302	3.22e-08	6.33e-07	YES
976	M9PGB6	FBgn0037087	CG7519	CG7519	FBgn0037087	0.561918	2.6649	0.241688	0.274209	1.34398	0.0029708	0.0174584	YES
977	Q9VEH2	FBgn0038533	CG7523	CG7523	FBgn0038533	0.508587	0.441262	0.0308955	0.310037	1.69845	1.02e-07	1.85e-06	YES
981	Q9VP50	FBgn0037071	CG7632	CG7632	FBgn0037071	1.15599	-1.26835	-0.0826283	0.0698255	1.48242	2.88e-09	6.55e-08	YES
988	Q7YTZ0	FBgn0036116	CG7888	CG7888	FBgn0036116	0.642833	-1.53099	-0.106658	0.227597	1.5236	5.07e-10	1.24e-08	YES
989	Q9VHW0	FBgn0037547	CG7910	CG7910	FBgn0037547	0.354834	1.46379	0.140779	0.441739	-1.83009	0.00576144	0.0301257	YES
996	Q7K1S1	FBgn0033891	CG8067	CG8067	FBgn0033891	1.12651	-1.65098	-0.114726	0.0747297	-1.50981	5.17e-07	8.24e-06	YES
1002	Q7JZE8	FBgn0033903	CG8323	CG8323	FBgn0033903	0.235704	1.18197	0.0933341	0.58116	-0.913883	0.00327991	0.0188977	YES
1006	Q9VH64	FBgn0037756	CG8507	CG8507	FBgn0037756	0.0217194	0.0358901	0.00238696	0.951219	1.01032	0.00111147	0.00775162	YES
1009	A1Z909	FBgn0033741	CG8545	CG8545	FBgn0033741	0.685937	-1.36697	-0.103509	0.206093	1.41163	0.000963854	0.00687055	YES
1010	Q0E980	FBgn0033919	CG8547	CG8547	FBgn0033919	0.699492	1.16113	0.081687	0.19976	2.06639	2.1e-17	9.78e-16	YES
1016	Q7K3M6	FBgn0034479	CG8654	CG8654	FBgn0034479	3.31922	5.14135	0.48077	0.000479496	-1.20264	0.000864985	0.00625941	YES	YES
1018	Q8T0N5	FBgn0033769	CG8768	CG8768	FBgn0033769	2.93276	1.69278	0.112908	0.00116745	1.24626	3.93e-05	0.000431588	YES	YES
1022	Q9VEY0	FBgn0038405	CG8927	CG8927	FBgn0038405	0.477862	-2.45346	-0.182696	0.332765	-0.927536	0.00184179	0.0117705	YES
1023	A0A0B4K891	FBgn0034181	CG8963	CG8963	FBgn0034181	0.422025	1.43893	0.127752	0.378421	2.15551	4.6e-17	2.1e-15	YES
1024	Q9W022	FBgn0035334	CG8993	CG8993	FBgn0035334	0.988484	-1.00061	-0.0570781	0.102687	-1.27416	4.3e-07	6.96e-06	YES
1026	Q9W380	FBgn0040931	CG9034	CG9034	FBgn0040931	0.324219	-0.146075	-0.00782825	0.474002	-0.946348	3.81e-05	0.000421163	YES
1028	Q9VMI0	FBgn0031774	CG9147	CG9147	FBgn0031774	3.48202	-7.41948	-0.625446	0.000329598	-3.13019	4.27e-20	2.69e-18	YES	YES
1034	Q7KT11	FBgn0032889	CG9331	CG9331	FBgn0032889	0.186367	-0.610417	-0.0391489	0.651078	-0.817254	0.000429571	0.00343477	YES
1042	Q9VMD7	FBgn0031813	Acox3	CG9527	FBgn0031813	0.757491	-0.758459	-0.062255	0.174787	-1.18073	0.000120064	0.0011536	YES
1046	Q9VN39	FBgn0037261	CG9775	CG9775	FBgn0037261	1.09028	3.82327	0.291857	0.0812316	0.834738	0.000122039	0.00116766	YES
1048	Q9VXH4	FBgn0030743	CG9921	CG9921	FBgn0030743	2.59356	-1.59662	-0.0933665	0.00254944	-0.829209	0.00061005	0.00464288	YES	YES
1066	Q9VHR8-2	FBgn0037580	DppIII	CG7415	FBgn0037580	1.13556	-1.496	-0.0917652	0.0731878	1.38144	1.11e-07	2e-06	YES
1067	A0A0B4LHF0	FBgn0038744	CG4733	CG4733	FBgn0038744	2.43327	-3.97236	-0.329484	0.00368747	-0.774331	0.00296116	0.0174428	YES	YES
1071	Q08012	FBgn0004638	drk	CG6033	FBgn0004638	0.451325	-1.30021	-0.0949765	0.353733	0.973589	0.000842186	0.00611654	YES
1072	Q9VFV9	FBgn0038145	Droj2	CG8863	FBgn0038145	0.86414	-0.915815	-0.0555761	0.136729	1.01349	1.76e-06	2.56e-05	YES
1075	Q0E9B2	FBgn0033739	Dyb	CG8529	FBgn0033739	1.09407	2.2269	0.22811	0.080525	4.50056	2.63e-70	1.88e-67	YES
1080	O77062	FBgn0026439	Eaat1	CG3747	FBgn0026439	0.729607	-1.31514	-0.0814235	0.186377	-0.832795	0.000352602	0.00293093	YES
1082	Q9XZ57	FBgn0027066	Eb1	CG3265	FBgn0027066	0.699096	1.47152	0.103106	0.199942	1.70159	4.64e-10	1.15e-08	YES
1091	O96827	FBgn0028737	eEF1beta	CG6341	FBgn0028737	0.821916	-0.822413	-0.0465997	0.15069	-0.553823	0.00691502	0.0348818	YES
1101	Q9W551	FBgn0026089	CG14817	CG14817	FBgn0026089	0.0989216	-0.158032	-0.00946465	0.796303	-0.944927	0.00083824	0.00610409	YES
1102	Q9U1L2	FBgn0040349	CG3699	CG3699	FBgn0040349	1.11455	-2.3326	-0.159222	0.0768156	-1.01323	0.00159574	0.0104585	YES
1103	Q9W1K4	FBgn0000562	egl	CG4051	FBgn0000562	1.13797	1.2282	0.130241	0.0727835	0.77282	0.00279126	0.0165983	YES
1113	P41375	FBgn0004926	eIF2beta	CG4153	FBgn0004926	1.03455	-1.00887	-0.0671466	0.0923537	0.767314	0.00327675	0.0188904	YES
1125	Q7K550	FBgn0027619	eIF3j	CG12131	FBgn0027619	0.485244	0.499202	0.0370459	0.327157	0.659451	0.00454081	0.0247788	YES
1135	Q9VZP5	FBgn0026259	eIF5B	CG10840	FBgn0026259	0.161212	0.914775	0.0774127	0.689903	0.842104	0.000322464	0.00271195	YES
1142	Q9TVM2	FBgn0020497	emb	CG13387	FBgn0020497	0.260566	1.00611	0.0924883	0.548826	0.796518	0.0012729	0.00863671	YES
1143	Q9VHY6	FBgn0037530	EMC1	CG2943	FBgn0037530	0.651529	-0.849014	-0.0605204	0.223085	0.74694	0.00735781	0.0367084	YES
1146	Q9VKR0	FBgn0032292	EMC3	CG6750	FBgn0032292	0.528315	-2.4008	-0.182544	0.296268	1.12277	0.00125819	0.00855433	YES
1151	Q9W1Y1	FBgn0034791	EMC8-9	CG3501	FBgn0034791	0.103963	-0.149586	-0.0100601	0.787112	1.9481	4.75e-07	7.62e-06	YES
1156	Q7JXB9	FBgn0033690	EndoG	CG8862	FBgn0033690	2.156	-2.18937	-0.134707	0.00698237	-1.24331	0.000884092	0.00637005	YES	YES
1157	Q9V3V9	FBgn0028515	EndoGI	CG4930	FBgn0028515	0.188983	-0.849411	-0.0603354	0.647167	2.41893	1.11e-14	4.31e-13	YES
1159	M9PE93	FBgn0264693	ens	CG14998	FBgn0264693	0.341986	0.919177	0.0669151	0.455002	0.690731	0.00178707	0.0115016	YES
1164	Q9Y0Y5	FBgn0027496	epsilonCOP	CG9543	FBgn0027496	0.397719	-2.41494	-0.193626	0.400204	1.05576	0.00259918	0.0156514	YES
1169	Q3YMU0	FBgn0033663	ERp60	CG8983	FBgn0033663	0.258735	-0.323355	-0.0189676	0.551144	0.657733	0.00803698	0.0394672	YES
1170	P08171	FBgn0000592	Est-6	CG6917	FBgn0000592	0.147578	-0.844268	-0.0737118	0.711904	-1.01895	0.000187686	0.00171227	YES
1173	Q7JWF1	FBgn0286783	Etf-QO	CG12140	FBgn0286783	1.30071	-0.838038	-0.0492546	0.0500372	-1.23795	2.25e-06	3.17e-05	YES
1174	Q9VGM2	FBgn0037913	fabp	CG6783	FBgn0037913	0.618008	0.583939	0.033369	0.240986	-1.5139	0.000731038	0.00543957	YES
1176	Q9VJ58	FBgn0025608	Faf2	CG10372	FBgn0025608	0.0783905	-0.145025	-0.0109145	0.834852	1.19747	1.8e-06	2.61e-05	YES
1180	P15278-2	FBgn0000636	Fas3	CG5803	FBgn0000636	0.142555	-0.514388	-0.0367381	0.720187	1.21059	1.47e-06	2.17e-05	YES
1186	Q9VKU3	FBgn0032261	CG6094	CG6094	FBgn0032261	2.12942	-1.47625	-0.0901233	0.00742308	-1.36008	0.000321695	0.00270776	YES	YES
1188	X2JES1	FBgn0032820	fbp	CG31692	FBgn0032820	0.780202	-0.791895	-0.0525697	0.165882	-1.73783	3.11e-08	6.15e-07	YES
1200	E1JI78	FBgn0266084	Fhos	CG42610	FBgn0266084	2.03455	4.5065	0.375648	0.00923524	4.25713	7.89e-94	1.98e-90	YES	YES
1201	Q9W1V3	FBgn0003062	Fib	CG9888	FBgn0003062	0.337716	0.629675	0.0442755	0.459498	2.31063	4.79e-05	0.000512815	YES
1202	Q8IQZ7	FBgn0024238	Fim	CG8649	FBgn0024238	0.440309	-0.77323	-0.0518376	0.36282	2.59604	1.5e-33	2.63e-31	YES
1203	Q9VAK7	FBgn0039667	FipoQ	CG2010	FBgn0039667	0.771954	-0.678777	-0.0414071	0.169062	1.43243	1.9e-08	3.81e-07	YES
1204	Q9VKB8	FBgn0032405	firl	CG14946	FBgn0032405	0.13375	-0.871232	-0.0746941	0.734938	-1.02384	2.23e-05	0.000259091	YES
1206	Q9VZI3	FBgn0035498	Fit1	CG14991	FBgn0035498	0.0455833	-0.215883	-0.0201461	0.900361	1.81305	8.12e-17	3.64e-15	YES
1207	Q9VRJ2	FBgn0035586	Fitm	CG10671	FBgn0035586	0.697428	0.760355	0.0559713	0.200711	1.38424	2.26e-07	3.84e-06	YES
1208	Q9VY04	FBgn0030594	fiz	CG9509	FBgn0030594	1.49436	-1.6354	-0.11564	0.0320363	-1.52364	5.43e-07	8.63e-06	YES	YES
1213	Q24020	FBgn0000709	fliI	CG1484	FBgn0000709	0.809446	-0.838513	-0.0840815	0.155079	0.909667	0.00587404	0.0305344	YES
1217	Q9VU68	FBgn0260049	flr	CG10724	FBgn0260049	0.377921	0.480968	0.033083	0.41887	2.33134	4.45e-18	2.16e-16	YES
1221	Q9VDC0	FBgn0038878	CG3301	CG3301	FBgn0038878	1.08339	-4.61021	-0.366046	0.0825296	-1.14516	0.00125806	0.00855433	YES
1223	Q03043-3	FBgn0000721	for	CG10033	FBgn0000721	1.15849	0.875671	0.0686012	0.0694238	1.70615	4.37e-14	1.63e-12	YES
1225	Q7KSD3	FBgn0023083	fray	CG7693	FBgn0023083	0.0437065	0.0831965	0.00664692	0.90426	1.02991	8.89e-05	0.000889227	YES
1227	Q9VWX8	FBgn0083228	Frq2	CG5907	FBgn0083228	0.167317	0.133762	0.00871346	0.680273	3.19204	4.98e-46	1.66e-43	YES
1233	Q9W596	FBgn0259108	futsch	CG34387	FBgn0259108	0.441555	-1.85655	-0.134041	0.36178	-1.28419	0.000316829	0.0026812	YES
1236	Q9VW68	FBgn0036927	Gabat	CG7433	FBgn0036927	0.643903	-1.52161	-0.0927467	0.227037	-1.16443	3.23e-06	4.39e-05	YES
1237	P20228	FBgn0004516	Gad1	CG14994	FBgn0004516	0.457088	-2.10672	-0.131448	0.34907	-1.63063	3.48e-06	4.72e-05	YES
1239	Q9W0P5	FBgn0035147	Gale	CG12030	FBgn0035147	0.544544	-1.74661	-0.1217	0.285402	-0.846656	0.000263158	0.00229016	YES
1240	Q95U34	FBgn0263199	Galk	CG5288	FBgn0263199	0.52043	2.49881	0.19699	0.301696	-1.15128	0.000229024	0.00204832	YES
1251	Q9V4E7	FBgn0039915	Gat	CG1732	FBgn0039915	0.506153	-1.85081	-0.113005	0.311779	-1.81936	7.93e-07	1.23e-05	YES
1257	Q9VGF7	FBgn0260743	GC1	CG18347	FBgn0260743	0.707292	0.837528	0.0556652	0.196204	-1.09755	0.000631099	0.00477764	YES
1264	A1Z742	FBgn0042135	Gdap2	CG18812	FBgn0042135	0.549745	2.99318	0.265376	0.282004	1.65345	8.58e-11	2.35e-09	YES
1265	P54385-2	FBgn0001098	Gdh	CG5320	FBgn0001098	0.176136	0.474197	0.0336581	0.666598	-1.31675	1.87e-07	3.23e-06	YES
1266	P54385	FBgn0001098	Gdh	CG5320	FBgn0001098	0.593628	-0.467943	-0.0242054	0.254901	-1.31675	1.87e-07	3.23e-06	YES
1267	Q9VLB7	FBgn0004868	Gdi	CG4422	FBgn0004868	0.210183	-0.416739	-0.026526	0.616336	0.753546	0.000951743	0.0068036	YES
1269	Q9W1B0	FBgn0023081	gek	CG4012	FBgn0023081	4.51255	3.97827	0.385178	3.07e-05	0.761169	0.00216768	0.013525	YES	YES
1275	E1JHC4	FBgn0267252	Ggamma30A	CG3694	FBgn0267252	0.578666	-1.34078	-0.0814802	0.263836	-1.49479	2.96e-06	4.05e-05	YES
1282	Q9W095	FBgn0035266	Gk2	CG7995	FBgn0035266	0.209703	-1.07813	-0.0946637	0.617017	-0.977871	4.91e-05	0.000524651	YES
1288	P33438	FBgn0001114	Glt	CG9280	FBgn0001114	0.282967	-0.516251	-0.0341393	0.521234	-0.852187	0.00083908	0.00610409	YES
1291	Q8IRI6-13	FBgn0264574	Glut1	CG43946	FBgn0264574	1.68803	-2.55886	-0.196068	0.0205103	-0.8993	0.00251074	0.015202	YES	YES
1295	Q9W289	FBgn0034697	GM130	CG11061	FBgn0034697	1.5353	-0.836312	-0.0559082	0.029154	0.909693	0.00743864	0.0370562	YES	YES
1300	Q9W1R3	FBgn0034854	Golgin245	CG3493	FBgn0034854	0.806694	1.3767	0.140527	0.156065	1.20591	1.84e-07	3.19e-06	YES
1302	Q7K221	FBgn0001124	Got1	CG8430	FBgn0001124	0.808094	-1.33776	-0.0912511	0.155563	-1.04292	6.38e-06	8.24e-05	YES
1303	Q9VQ61	FBgn0001125	Got2	CG4233	FBgn0001125	1.3016	-1.01953	-0.0566344	0.0499347	-0.679444	0.00192485	0.0122	YES	YES
1305	A1Z6H7	FBgn0266580	Gp210	CG7897	FBgn0266580	1.11704	-1.12792	-0.0893202	0.0763763	1.18748	0.00116589	0.00807475	YES
1311	Q9V3D8	FBgn0040493	grsm	CG7340	FBgn0040493	0.749784	-1.32355	-0.0925687	0.177916	2.12261	7.19e-16	2.99e-14	YES
1322	P20432	FBgn0001149	GstD1	CG10045	FBgn0001149	0.00891835	0.0243988	0.00145912	0.979674	2.12266	8.7e-12	2.58e-10	YES
1323	Q9VG97	FBgn0010039	GstD3	CG4381	FBgn0010039	0.28934	1.90304	0.167313	0.513641	1.19784	0.00173307	0.0112117	YES
1326	Q7KK90	FBgn0034335	GstE1	CG5164	FBgn0034335	0.446015	2.49078	0.179178	0.358084	3.64273	3.93e-36	8.03e-34	YES
1329	A1ZB68	FBgn0063497	GstE3	CG17524	FBgn0063497	0.861972	1.10342	0.07947	0.137413	1.71513	7.17e-08	1.32e-06	YES
1336	A1Z7X7	FBgn0050005	GstT2	CG30005	FBgn0050005	2.60768	5.30441	0.493679	0.00246783	1.89753	3.02e-05	0.000339986	YES	YES
1340	A0A0B4LFW5	FBgn0265191	Gyg	CG44244	FBgn0265191	0.349693	-0.373151	-0.0252154	0.446999	2.59488	8.88e-32	1.43e-29	YES
1342	Q9VXI1	FBgn0286508	Had1	CG9914	FBgn0286508	0.308876	-0.491126	-0.0289407	0.491048	-1.06348	1.95e-05	0.000229518	YES
1346	Q27268	FBgn0014189	Hel25E	CG7269	FBgn0014189	0.16235	-0.286638	-0.0194004	0.688098	1.13446	0.000678429	0.00510505	YES
1347	Q9VMD3	FBgn0031817	HemK1	CG9531	FBgn0031817	2.56258	-3.36453	-0.225607	0.00273789	-2.02653	6.33e-06	8.18e-05	YES	YES
1348	Q9W330	FBgn0001186	Hex-A	CG3001	FBgn0001186	0.387576	0.516667	0.0385538	0.409661	-0.971281	2.17e-05	0.00025359	YES
1467	M9PCE5	FBgn0029167	Hml	CG7002	FBgn0029167	1.53864	2.27743	0.22106	0.0289306	-1.00359	0.000459476	0.00364377	YES	YES
1469	Q9VB46	FBgn0015737	Hmu	CG3373	FBgn0015737	0.0993765	-0.388397	-0.0263421	0.795469	0.831972	0.000564477	0.00432895	YES
1470	P17276	FBgn0001208	Hn	CG7399	FBgn0001208	0.286325	1.21897	0.118073	0.51722	-1.24491	0.00811423	0.0397676	YES
1472	E1JGN7	FBgn0267791	HnRNP-K	CG13425	FBgn0267791	0.0640266	-0.359924	-0.0260362	0.862926	1.43897	1.2e-08	2.49e-07	YES
1473	Q9VGJ9	FBgn0037933	Ho	CG14716	FBgn0037933	1.20004	-0.818399	-0.0511678	0.06309	-0.771047	0.00288974	0.0170925	YES
1476	Q9VWS1	FBgn0030944	Hou	CG6617	FBgn0030944	1.19234	-1.82372	-0.126366	0.0642188	0.931401	0.00426981	0.0234664	YES
1477	O01367-2	FBgn0264491	how	CG10293	FBgn0264491	0.73958	2.96578	0.240869	0.182146	1.41502	3.45e-09	7.76e-08	YES
1480	P48809	FBgn0004838	Hrb27C	CG10377	FBgn0004838	0.031875	-0.0545457	-0.0035124	0.929234	0.610194	0.00491788	0.0264188	YES
1484	Q960X8	FBgn0031450	Hrs	CG2903	FBgn0031450	0.872519	3.69325	0.336688	0.134116	1.01611	0.000225154	0.00201731	YES
1486	P29843	FBgn0001216	Hsc70-1	CG8937	FBgn0001216	1.08234	-1.08249	-0.0675267	0.0827286	0.586604	0.0101008	0.0473926	YES
1488	P11147	FBgn0266599	Hsc70-4	CG4264	FBgn0266599	0.419282	-0.505937	-0.0274262	0.380819	1.2059	2.12e-07	3.62e-06	YES
1490	Q9VUC1	FBgn0026418	Hsc70Cb	CG6603	FBgn0026418	0.227279	-0.628189	-0.0428166	0.592544	1.95189	5.76e-18	2.77e-16	YES
1493	P02516	FBgn0001224	Hsp23	CG4463	FBgn0001224	0.449729	-0.617873	-0.033361	0.355035	-1.55831	0.000290938	0.00250431	YES
1495	P02518	FBgn0001226	Hsp27	CG4466	FBgn0001226	1.05747	-1.14224	-0.0695053	0.087605	-2.94544	6.87e-19	3.74e-17	YES
1499	P02828	FBgn0001233	Hsp83	CG1242	FBgn0001233	0.276634	-0.401898	-0.0227714	0.528891	1.14526	3.55e-08	6.91e-07	YES
1500	Q8IQW5	FBgn0031037	CG14207	CG14207	FBgn0031037	0.693233	0.540949	0.0306569	0.202659	4.11226	6.19e-47	2.13e-44	YES
1503	Q02645-2	FBgn0263391	hts	CG43443	FBgn0263391	0.700085	-3.07974	-0.255106	0.199487	1.30188	3.99e-09	8.85e-08	YES
1504	A0A0B4K7A5	FBgn0263391	hts	CG43443	FBgn0263391	0.618162	-0.855143	-0.0525927	0.240901	1.30188	3.99e-09	8.85e-08	YES
1505	M9PFN0-2	FBgn0036556	hzg	CG5830	FBgn0036556	0.704321	-0.709368	-0.048672	0.197551	0.980255	0.000839252	0.00610409	YES
1506	Q9V3C7	FBgn0028429	I-2	CG10574	FBgn0028429	1.28087	5.48498	0.507842	0.0523763	1.01311	0.000244756	0.00215248	YES
1507	Q9V428	FBgn0028546	ics	CG9031	FBgn0028546	0.972484	2.03163	0.1523	0.106541	1.47477	1.18e-11	3.45e-10	YES
1510	Q9V3D4	FBgn0020415	Idgf2	CG4475	FBgn0020415	1.53497	2.07408	0.123695	0.0291765	0.913808	0.000377594	0.00311621	YES	YES
1512	Q9W303	FBgn0026415	Idgf4	CG1780	FBgn0026415	1.79894	2.4552	0.142385	0.0158877	0.566446	0.00896018	0.0428649	YES	YES
1513	Q8T0R7	FBgn0064237	Idgf5	CG5154	FBgn0064237	1.10565	1.61667	0.131109	0.0784061	-2.11614	0.00559246	0.0294111	YES
1514	Q23997	FBgn0013763	Idgf6	CG5210	FBgn0013763	2.23158	2.65062	0.16068	0.0058671	-0.743672	0.00551546	0.0290826	YES	YES
1519	P12080-2	FBgn0001250	if	CG9623	FBgn0001250	0.531743	0.523568	0.0355354	0.293939	2.97306	2.28e-43	6.53e-41	YES
1522	Q9V400	FBgn0028427	Ilk	CG10504	FBgn0028427	1.42196	4.04264	0.332585	0.037848	2.60692	1.5e-30	2.24e-28	YES	YES
1524	Q9VUW2	FBgn0036551	CG17029	CG17029	FBgn0036551	0.413798	2.26641	0.192315	0.385658	-1.59538	4.39e-09	9.68e-08	YES
1525	Q09024-3	FBgn0001257	ImpL2	CG15009	FBgn0001257	0.0190964	0.148031	0.0124926	0.956982	3.0693	1.91e-44	5.97e-42	YES
1527	O97477	FBgn0025885	Inos	CG11143	FBgn0025885	0.413937	-1.90444	-0.138377	0.385534	1.08368	5.16e-05	0.000547832	YES
1529	Q9VT60	FBgn0036053	iPLA2-VIA	CG6718	FBgn0036053	0.390805	1.01013	0.0887301	0.406626	2.7448	7.09e-35	1.31e-32	YES
1533	M9PBS9	FBgn0035715	Ist1	CG10103	FBgn0035715	1.06584	4.82344	0.388826	0.0859324	2.06573	2.33e-18	1.18e-16	YES
1543	Q9TVP3	FBgn0027654	jdp	CG2239	FBgn0027654	0.542886	-2.90938	-0.233785	0.286493	-1.1341	0.000235577	0.00209197	YES
1544	A1Z9U2	FBgn0033958	jef	CG12858	FBgn0033958	0.668	-3.23689	-0.240899	0.214783	-1.54118	0.000494036	0.0038779	YES
1546	Q7KB18	FBgn0034405	Jheh2	CG15102	FBgn0034405	0.63649	-1.31049	-0.0907221	0.230946	0.931375	0.000634539	0.00480005	YES
1548	Q6AWN6	FBgn0032129	jp	CG4405	FBgn0032129	1.12144	-1.57063	-0.109047	0.0756072	0.574059	0.00492339	0.0264342	YES
1549	Q7JV09	FBgn0032129	jp	CG4405	FBgn0032129	1.75804	-1.24749	-0.0775979	0.0174568	0.574059	0.00492339	0.0264342	YES	YES
1551	Q9I7K0-4	FBgn0051363	Jupiter	CG31363	FBgn0051363	0.535623	2.69414	0.244026	0.291325	0.913481	0.000310333	0.00263205	YES
1552	Q9VJ59	FBgn0032704	Jwa	CG10373	FBgn0032704	0.025919	-0.0360632	-0.00226008	0.942065	1.90215	1.38e-15	5.55e-14	YES
1554	Q9VN44	FBgn0087013	Karybeta3	CG1059	FBgn0087013	0.159018	0.295595	0.0213494	0.693398	0.689962	0.00132267	0.00892604	YES
1555	A0A0B4LGD3	FBgn0261794	kcc	CG5594	FBgn0261794	0.305352	-1.05994	-0.0709724	0.495048	-0.79488	0.00771438	0.038145	YES
1556	Q8MLQ5	FBgn0261794	kcc	CG5594	FBgn0261794	0.388744	-0.872483	-0.0711303	0.40856	-0.79488	0.00771438	0.038145	YES
1559	P17210	FBgn0001308	Khc	CG7765	FBgn0001308	1.592	-2.60392	-0.174744	0.0255856	1.00828	1.12e-05	0.000138924	YES	YES
1562	P46824	FBgn0010235	Klc	CG5433	FBgn0010235	0.636933	1.00854	0.075759	0.23071	0.770261	0.00268112	0.0160386	YES
1565	A1Z6Q0	FBgn0265003	koi	CG44154	FBgn0265003	1.64359	-1.5568	-0.119588	0.0227202	1.45468	7.67e-09	1.65e-07	YES	YES
1566	A0A0B4KEE4	FBgn0265003	koi	CG44154	FBgn0265003	0.752207	1.1643	0.0849616	0.176927	1.45468	7.67e-09	1.65e-07	YES
1570	Q9VDH3	FBgn0038839	Ktl	CG10830	FBgn0038839	0.132877	-0.740493	-0.0590393	0.736415	-1.07569	0.00840583	0.0409606	YES
1571	Q8SX89	FBgn0038476	kuk	CG5175	FBgn0038476	1.41092	-5.44318	-0.383146	0.038822	0.80757	0.00275856	0.0164527	YES	YES
1574	Q9W2V9	FBgn0028331	l(1)G0289	CG2221	FBgn0028331	0.910661	0.808435	0.0607328	0.12284	0.969314	3.43e-05	0.000381391	YES
1576	Q0E9N2	FBgn0010482	hlk	CG9432	FBgn0010482	0.860491	-0.646313	-0.0356204	0.137882	0.629113	0.010061	0.0472505	YES
1577	A0A0B4K7H1	FBgn0010482	hlk	CG9432	FBgn0010482	0.21054	-0.493768	-0.0325456	0.615828	0.629113	0.010061	0.0472505	YES
1582	P82147	FBgn0011296	l(2)efl	CG4533	FBgn0011296	2.56342	3.03195	0.187522	0.0027326	5.94191	1.5e-18	7.76e-17	YES	YES
1583	P08111	FBgn0002121	l(2)gl	CG2671	FBgn0002121	0.173961	-0.863947	-0.0776232	0.669945	1.55065	1.61e-11	4.62e-10	YES
1585	A0A0B4LGC6	FBgn0021979	l(2)k09913	CG3082	FBgn0021979	1.04713	-0.809648	-0.0514909	0.089717	-0.759229	0.00242076	0.0147545	YES
1588	Q7KVF6	FBgn0261373	CG33228	CG33228	FBgn0261373	1.66037	-1.58502	-0.100818	0.0218588	-1.7054	2.84e-10	7.26e-09	YES	YES
1589	Q27237	FBgn0002174	CG5504	CG5504	FBgn0002174	1.84721	-1.55203	-0.0973934	0.0142164	-0.924132	0.000865877	0.00626134	YES	YES
1590	Q9W0G4	FBgn0010786	l(3)02640	CG9165	FBgn0010786	0.309525	2.3254	0.19334	0.490315	-0.828086	0.00636071	0.0326451	YES
1594	Q9VF98	FBgn0011476	l(3)neo43	CG14865	FBgn0011476	1.27692	-1.5704	-0.105253	0.052854	-2.70702	2.51e-23	2.09e-21	YES
1596	Q9VJ28	FBgn0032729	L2HGDH	CG10639	FBgn0032729	1.49472	-1.49964	-0.0923921	0.0320092	-1.12252	8.21e-05	0.000826329	YES	YES
1597	P40796	FBgn0011638	La	CG10922	FBgn0011638	0.595112	-2.68893	-0.212223	0.254032	1.01147	0.0052822	0.0280894	YES
1600	Q03427	FBgn0010397	LamC	CG10119	FBgn0010397	0.629052	0.817214	0.0487743	0.234935	3.5521	8.26e-53	3.18e-50	YES
1607	Q9VAW5	FBgn0261618	larp	CG42551	FBgn0261618	0.976403	-1.60394	-0.119172	0.105584	-0.719736	0.00133459	0.00899435	YES
1608	Q9I7T7-2	FBgn0035424	Larp4B	CG11505	FBgn0035424	0.289461	1.10514	0.107015	0.513498	0.817326	0.000209515	0.00189244	YES
1609	Q7JQW6	FBgn0029158	Las	CG5231	FBgn0029158	2.8368	-2.50254	-0.17641	0.00145613	-0.881137	0.000303115	0.00258177	YES	YES
1611	O77477	FBgn0025336	CG4882	CG4882	FBgn0025336	1.16617	-0.916142	-0.0551738	0.0682066	-1.26667	2.22e-06	3.14e-05	YES
1615	P91927	FBgn0284252	Letm1	CG4589	FBgn0284252	0.921604	-0.715724	-0.0427677	0.119783	0.675689	0.00585799	0.0305189	YES
1624	Q7KNS3	FBgn0015754	Lis-1	CG8440	FBgn0015754	1.26044	3.55281	0.348564	0.0548988	0.849749	0.000115717	0.00111786	YES
1627	Q9VKV1	FBgn0027611	LManII	CG6206	FBgn0027611	0.338775	0.525384	0.0341667	0.458379	0.92683	0.00230853	0.0141654	YES
1628	Q9VLH9	FBgn0032069	LManVI	CG9468	FBgn0032069	0.0281121	-0.115358	-0.0108839	0.93732	5.37858	0.000274131	0.00238151	YES
1631	Q7K2N0	FBgn0033309	Lnpk	CG8735	FBgn0033309	0.229039	-0.385195	-0.0261162	0.590148	2.01299	1.44e-13	5.12e-12	YES
1634	Q9VN21	FBgn0263594	lost	CG14648	FBgn0263594	0.106735	0.18696	0.0116674	0.782104	2.59905	4.46e-35	8.59e-33	YES
1636	M9PEM7	FBgn0028582	lqf	CG8532	FBgn0028582	0.220118	0.711243	0.0603246	0.602396	1.01982	1.79e-05	0.000212702	YES
1642	P11996	FBgn0002563	Lsp1beta	CG4178	FBgn0002563	0.744446	0.943405	0.0522022	0.180117	0.989172	0.00691422	0.0348818	YES
1643	P11997	FBgn0002564	Lsp1gamma	CG6821	FBgn0002564	1.39712	1.61363	0.0872125	0.0400754	-0.898665	0.0007234	0.00538675	YES	YES
1644	Q24388	FBgn0002565	Lsp2	CG6806	FBgn0002565	1.18826	1.26904	0.0744673	0.0648246	1.45095	0.000311767	0.00264197	YES
1651	Q8T3X9	FBgn0026666	MagR	CG8198	FBgn0026666	2.12491	-2.21571	-0.141285	0.00750056	-1.0906	0.000112023	0.00108322	YES	YES
1654	Q5U124	FBgn0050359	Mal-A5	CG30359	FBgn0050359	0.303077	-0.261473	-0.0164687	0.497649	-1.10987	1.06e-05	0.000132172	YES
1656	Q8IPA2	FBgn0032382	Mal-B2	CG14935	FBgn0032382	0.870507	1.97129	0.203687	0.134739	-0.701477	0.00752093	0.0373682	YES
1658	Q9VC48	FBgn0039219	CG13630	CG13630	FBgn0039219	0.514851	0.985376	0.072056	0.305597	0.907591	0.0001427	0.0013473	YES
1660	P23226	FBgn0002645	Map205	CG1483	FBgn0002645	1.52707	2.8791	0.202478	0.0297116	4.2628	1.99e-83	3.32e-80	YES	YES
1661	P49071	FBgn0013987	MAPk-Ak2	CG3086	FBgn0013987	1.84676	-0.683607	-0.055332	0.0142312	1.25502	2.81e-08	5.61e-07	YES	YES
1666	Q9VDC8	FBgn0038871	CG3337	CG3337	FBgn0038871	1.03743	-3.75125	-0.281194	0.0917428	-1.69524	3.99e-06	5.34e-05	YES
1667	Q9XZ03	FBgn0262732	mbf1	CG4143	FBgn0262732	1.27322	5.47358	0.506952	0.0533063	1.52871	3.45e-08	6.74e-07	YES
1668	M9PCQ3	FBgn0005536	Mbs	CG32156	FBgn0005536	2.2153	-0.825177	-0.0631342	0.00609116	3.16506	9.82e-43	2.73e-40	YES	YES
1675	Q9W445	FBgn0029833	MCTS1	CG5941	FBgn0029833	0.0346685	0.116742	0.00855052	0.923276	0.94656	0.0100698	0.0472696	YES
1680	P23128	FBgn0004419	me31B	CG4916	FBgn0004419	0.129887	-0.291376	-0.0222113	0.741503	1.04972	5.68e-05	0.000595569	YES
1682	Q9VM33	FBgn0263133	mEFG1	CG4567	FBgn0263133	1.26877	-1.20205	-0.0751192	0.0538552	-0.970053	0.000664728	0.00500949	YES
1683	Q9VJC7	FBgn0032646	mEFTs	CG6412	FBgn0032646	0.853281	-1.11884	-0.0647144	0.140191	-0.858965	0.000782935	0.00577422	YES
1684	A1Z9E3	FBgn0024556	mEFTu1	CG6050	FBgn0024556	1.72199	-1.40831	-0.0759086	0.0189677	-1.34717	6.14e-08	1.15e-06	YES	YES
1685	Q7K3V6	FBgn0033184	mEFTu2	CG12736	FBgn0033184	1.50395	-1.60756	-0.102809	0.0313366	-0.688739	0.00901432	0.0431033	YES	YES
1689	A0A0B4LF49	FBgn0050021	metro	CG30021	FBgn0050021	0.0185399	-0.045704	-0.00328111	0.958209	2.30274	1.1e-22	8.33e-21	YES
1692	Q9VFC7	FBgn0038294	Mf	CG6803	FBgn0038294	0.25708	-0.222952	-0.0114332	0.553249	1.15721	3.16e-08	6.23e-07	YES
1693	C1C553	FBgn0038294	Mf	CG6803	FBgn0038294	0.954392	2.41097	0.17802	0.111073	1.15721	3.16e-08	6.23e-07	YES
1694	D3DMM4	FBgn0260745	mfas	CG3359	FBgn0260745	0.466796	0.495463	0.0372761	0.341353	0.784154	0.00420702	0.023201	YES
1697	Q8MRP7	FBgn0010651	MFS14	CG15095	FBgn0010651	1.33338	-3.97869	-0.314135	0.046411	-0.716374	0.00323454	0.0186793	YES	YES
1699	Q9VZL1	FBgn0035473	mge	CG14981	FBgn0035473	0.611054	-0.483305	-0.0279864	0.244876	-0.72218	0.00312414	0.018157	YES
1701	Q9VGP6	FBgn0264694	mgr	CG6719	FBgn0264694	0.179417	-0.363755	-0.026863	0.661581	1.52702	7.71e-07	1.2e-05	YES
1709	A0A0B4KGR6	FBgn0026059	Mhcl	CG31045	FBgn0026059	0.828816	-1.15754	-0.0840225	0.148315	-0.809224	0.00156311	0.0102918	YES
1711	A2VEI2-2	FBgn0031893	MICU1	CG4495	FBgn0031893	2.62252	5.35812	0.497907	0.00238494	1.43073	7.21e-10	1.75e-08	YES	YES
1716	Q8IMX7-2	FBgn0039140	Miro	CG5410	FBgn0039140	0.420977	1.55701	0.148882	0.379335	-0.665743	0.00848162	0.0411242	YES
1719	X2JEB8	FBgn0030976	CG7378	CG7378	FBgn0030976	1.37032	5.80585	0.403348	0.0426267	3.29957	5.71e-39	1.36e-36	YES	YES
1726	Q24400	FBgn0014863	Mlp84B	CG1019	FBgn0014863	1.35473	2.67304	0.179335	0.044185	3.67379	1.8e-26	2e-24	YES	YES
1727	Q7K549	FBgn0265512	mlt	CG12214	FBgn0265512	2.16405	-4.97542	-0.424951	0.00685405	-1.5304	4.92e-11	1.37e-09	YES	YES
1729	P49657-2	FBgn0259168	mnb	CG42273	FBgn0259168	0.482773	-1.75111	-0.143496	0.329023	1.37172	3.58e-09	8.02e-08	YES
1730	P91891	FBgn0017572	Mo25	CG4083	FBgn0017572	0.523974	-2.03243	-0.162288	0.299244	0.618938	0.0103603	0.0483835	YES
1738	Q0E8E8	FBgn0026409	Mpcp2	CG4994	FBgn0026409	0.931254	-1.05965	-0.0632395	0.117151	-1.0078	4.8e-06	6.3e-05	YES
1743	Q9VPL3	FBgn0031231	mRpL10	CG11488	FBgn0031231	1.69138	-1.62126	-0.100097	0.0203526	-0.837788	0.00423632	0.0233336	YES	YES
1745	Q9VSR5	FBgn0011787	mRpL12	CG5012	FBgn0011787	0.470669	-0.466725	-0.0248842	0.338322	-1.21983	8.52e-06	0.000108056	YES
1746	Q9VJ38	FBgn0032720	mRpL13	CG10603	FBgn0032720	0.838801	-0.845272	-0.0514654	0.144944	-1.23974	0.00104703	0.00736898	YES
1747	Q9W4Z2	FBgn0040389	mRpL14	CG14048	FBgn0040389	0.951857	-1.7962	-0.114354	0.111723	-2.00107	8.55e-16	3.52e-14	YES
1750	Q9W0S6	FBgn0035122	mRpL17	CG13880	FBgn0035122	1.06324	-0.692459	-0.0422767	0.0864482	-1.30226	0.000121688	0.00116573	YES
1753	Q9VTF8	FBgn0036135	mRpL2	CG7636	FBgn0036135	0.442559	-0.913608	-0.0595005	0.360945	-1.17614	2.46e-05	0.000284044	YES
1754	Q9VU36	FBgn0036335	mRpL20	CG11258	FBgn0036335	1.23277	-0.844489	-0.0525584	0.0585096	-1.21975	0.000809631	0.00594482	YES
1756	Q9VXB5	FBgn0030786	mRpL22	CG4742	FBgn0030786	0.200896	-0.365844	-0.0241702	0.629657	-0.914068	0.00160208	0.0104932	YES
1757	Q9W021	FBgn0035335	mRpL23	CG1320	FBgn0035335	0.758424	-0.784623	-0.0486479	0.174412	-1.25118	0.00013311	0.00126752	YES
1759	Q86BM8	FBgn0053002	mRpL27	CG33002	FBgn0053002	0.67177	-0.67797	-0.0416182	0.212927	-1.53315	1.29e-08	2.64e-07	YES
1762	Q9W4I3	FBgn0029718	mRpL30	CG7038	FBgn0029718	1.04062	-0.649934	-0.0390652	0.0910718	-1.17036	7.85e-06	0.0001004	YES
1763	Q9V9Z1	FBgn0039835	mRpL32	CG12220	FBgn0039835	0.88992	-1.46051	-0.0922449	0.128849	-1.27656	2.92e-05	0.000330751	YES
1765	Q8MS27	FBgn0038923	mRpL35	CG13410	FBgn0038923	0.955514	-0.71333	-0.0454669	0.110786	-1.02512	0.000816444	0.00597206	YES
1768	Q9VUJ0	FBgn0036462	mRpL39	CG17166	FBgn0036462	1.0504	-0.963324	-0.0587702	0.0890426	1.18414	0.00695589	0.0350048	YES
1769	Q9V3D0	FBgn0001995	mRpL4	CG5818	FBgn0001995	0.714809	-0.814023	-0.048002	0.192837	-1.10561	0.000174038	0.00160828	YES
1770	Q9VGP7	FBgn0037892	mRpL40	CG5242	FBgn0037892	1.44755	-1.35689	-0.0802376	0.0356823	-1.17428	0.000259277	0.00226624	YES	YES
1771	Q7JZM8	FBgn0034001	mRpL41	CG12954	FBgn0034001	0.785141	-0.648796	-0.0395586	0.164006	-1.50064	3.57e-06	4.81e-05	YES
1772	Q7K0A0	FBgn0033480	mRpL42	CG12921	FBgn0033480	0.217047	-0.31102	-0.0175412	0.60667	-1.75235	1.69e-10	4.48e-09	YES
1773	Q9W1L1	FBgn0034893	mRpL43	CG5479	FBgn0034893	0.896396	-0.675691	-0.0402788	0.126942	-1.1428	0.00830937	0.040566	YES
1774	Q9VNC1	FBgn0037330	mRpL44	CG2109	FBgn0037330	0.518359	-0.59314	-0.0353731	0.303139	-1.06853	0.000262692	0.0022881	YES
1775	Q9VCX3	FBgn0263863	mRpL45	CG6949	FBgn0263863	1.29716	-0.872954	-0.0539764	0.0504479	-0.826709	0.00189574	0.0120691	YES
1777	Q8T3V6	FBgn0014023	mRpL47	CG9378	FBgn0014023	1.33357	-1.45056	-0.0895686	0.0463902	-1.09874	0.000233882	0.00208247	YES	YES
1778	Q9VQ35	FBgn0031357	mRpL48	CG17642	FBgn0031357	0.475589	-0.753648	-0.0487147	0.334511	-1.92403	2.28e-07	3.86e-06	YES
1779	Q9VYI3	FBgn0030433	mRpL49	CG4647	FBgn0030433	0.873374	-0.858072	-0.0529194	0.133852	-0.68068	0.00981555	0.0462713	YES
1781	Q9VLJ9	FBgn0032053	mRpL51	CG13098	FBgn0032053	0.156425	-0.115524	-0.00750886	0.69755	-1.19404	7.89e-05	0.00079912	YES
1782	Q7JWG9	FBgn0033208	mRpL52	CG1577	FBgn0033208	0.364558	-0.453613	-0.0314137	0.431959	-0.945213	0.000405148	0.00329632	YES
1784	Q9W2M8	FBgn0034579	mRpL54	CG9353	FBgn0034579	0.452769	-0.738039	-0.0450684	0.352558	-0.835621	0.00514379	0.0274701	YES
1785	Q9VE04	FBgn0038678	mRpL55	CG14283	FBgn0038678	1.59558	-0.700761	-0.0445396	0.0253759	-0.976281	0.000607483	0.00462686	YES	YES
1786	Q9VF89	FBgn0038319	mRpL9	CG31478	FBgn0038319	2.64047	-1.72276	-0.107571	0.0022884	-1.16475	2.9e-06	3.98e-05	YES	YES
1787	Q9VFB2-2	FBgn0038307	mRpS10	CG4247	FBgn0038307	1.54188	-1.18033	-0.0694763	0.0287161	-1.03885	0.000446878	0.00355513	YES	YES
1788	Q9VEN6	FBgn0038474	mRpS11	CG5184	FBgn0038474	0.626157	-1.64079	-0.102492	0.236507	-1.30961	8.47e-06	0.000107584	YES
1789	Q9VWI3	FBgn0044030	mRpS14	CG32531	FBgn0044030	0.7031	-0.954742	-0.0598438	0.198107	-0.999861	0.00175707	0.0113377	YES
1792	Q9VHQ0	FBgn0051450	mRpS18A	CG31450	FBgn0051450	0.252463	-0.433375	-0.0276322	0.559161	-1.31009	1.67e-05	0.000200037	YES
1794	Q9VA81	FBgn0039765	mRpS18C	CG9688	FBgn0039765	0.853069	-1.20206	-0.0748546	0.140259	-0.811445	0.00843082	0.0410387	YES
1796	Q8I0J3	FBgn0044511	mRpS21	CG32854	FBgn0044511	0.413247	-1.21951	-0.0760607	0.386147	-0.819652	0.00357695	0.0202822	YES
1799	Q9VCC3	FBgn0039159	mRpS24	CG13608	FBgn0039159	1.25103	5.11832	0.478937	0.0561012	-0.92098	0.00587406	0.0305344	YES
1800	Q9VY28	FBgn0030572	mRpS25	CG14413	FBgn0030572	2.03745	-1.23929	-0.0748755	0.00917381	-0.867549	0.0087636	0.0421461	YES	YES
1802	A1ZBA5	FBgn0034361	mRpS28	CG5497	FBgn0034361	1.50835	-1.12428	-0.0673892	0.0310205	-0.734121	0.010528	0.0490752	YES	YES
1804	Q9VXP3	FBgn0030692	mRpS30	CG8470	FBgn0030692	0.954083	-0.977095	-0.0574377	0.111152	-1.28065	5.09e-07	8.12e-06	YES
1805	Q9VUX1	FBgn0036557	mRpS31	CG5904	FBgn0036557	2.24251	-1.30929	-0.0807634	0.00572122	-1.22434	1.61e-05	0.000193107	YES	YES
1806	Q9VEV5	FBgn0038426	mRpS33	CG10406	FBgn0038426	2.13969	-1.60206	-0.0958467	0.00724948	-0.904634	0.000780053	0.00575721	YES	YES
1811	Q9VKX4	FBgn0032236	mRpS7	CG5108	FBgn0032236	1.30828	-1.3594	-0.0820076	0.0491727	-1.07672	2.77e-06	3.81e-05	YES	YES
1812	Q8SXF0	FBgn0037529	mRpS9	CG2957	FBgn0037529	0.902372	-0.805441	-0.047981	0.125207	-1.05739	2.49e-06	3.46e-05	YES
1814	Q9VCX4	FBgn0051159	mRRF2	CG31159	FBgn0051159	1.70585	-1.59008	-0.114624	0.0196856	-0.949259	0.00951892	0.0451642	YES	YES
1817	Q9VSD6	FBgn0026252	msk	CG7935	FBgn0026252	0.295342	1.00484	0.0773336	0.506591	1.74087	8.48e-14	3.1e-12	YES
1818	M9MRD1	FBgn0261836	Msp300	CG42768	FBgn0261836	3.09931	-1.34058	-0.141592	0.0007956	1.67135	1.53e-12	4.93e-11	YES	YES
1819	M9MRJ4	FBgn0261836	Msp300	CG42768	FBgn0261836	0.233787	-0.386457	-0.031451	0.583732	1.67135	1.53e-12	4.93e-11	YES
1820	M9PCM8	FBgn0261836	Msp300	CG42768	FBgn0261836	2.04728	1.93137	0.124394	0.00896841	1.67135	1.53e-12	4.93e-11	YES	YES
1821	M9MRD4	FBgn0261836	Msp300	CG42768	FBgn0261836	0.720256	0.919172	0.0981103	0.190434	1.67135	1.53e-12	4.93e-11	YES
1822	Q9VEZ3	FBgn0027948	msps	CG5000	FBgn0027948	0.286007	-1.04154	-0.0887353	0.517598	0.635412	0.00613213	0.0316505	YES
1824	P00850	FBgn0013672	mt:ATPase6	CG34073	FBgn0013672	0.466411	-0.539754	-0.0295261	0.341656	-2.11588	2.12e-14	8.09e-13	YES
1826	P00399	FBgn0013674	mt:CoI	CG34067	FBgn0013674	1.47271	-1.03447	-0.0555725	0.033674	-2.34382	8.71e-19	4.64e-17	YES	YES
1827	P00408	FBgn0013675	mt:CoII	CG34069	FBgn0013675	1.63478	-0.957359	-0.0471762	0.0231855	-2.77016	1.56e-30	2.29e-28	YES	YES
1828	P00417	FBgn0013676	mt:CoIII	CG34074	FBgn0013676	0.313319	0.516548	0.0305969	0.48605	-1.89727	3.83e-12	1.17e-10	YES
1829	P18935	FBgn0013678	mt:Cyt-b	CG34090	FBgn0013678	1.2099	-0.74607	-0.0399023	0.0616736	-2.67695	4.08e-18	2.01e-16	YES
1830	P18929	FBgn0013679	mt:ND1	CG34092	FBgn0013679	1.64759	-1.29221	-0.0751058	0.0225116	-1.15243	1.87e-06	2.69e-05	YES	YES
1831	P18931	FBgn0262952	mt:ND4	CG34085	FBgn0262952	1.03672	-1.70266	-0.107575	0.0918919	-4.58622	2.98e-44	9.02e-42	YES
1833	P18932	FBgn0013684	mt:ND5	CG34083	FBgn0013684	2.39273	-1.39983	-0.0821042	0.00404827	-2.6248	3.31e-25	3.31e-23	YES	YES
1838	Q8MLS1	FBgn0085453	Mthfs	CG34424	FBgn0085453	0.0726021	0.635587	0.0554218	0.846054	1.86376	0.000157213	0.00146908	YES
1842	O46102	FBgn0024360	MTPAP	CG11418	FBgn0024360	1.24366	-4.40077	-0.359667	0.0570608	-1.13539	0.00323278	0.0186793	YES
1844	P23696	FBgn0004177	mts	CG7109	FBgn0004177	0.427067	-0.517027	-0.0331181	0.374053	1.4048	1.64e-11	4.7e-10	YES
1849	A0A0S0WH03	FBgn0262737	mub	CG7437	FBgn0262737	0.023331	0.0497344	0.00344956	0.947696	1.00881	6.3e-06	8.16e-05	YES
1854	Q9W060	FBgn0265988	mv	CG42863	FBgn0288310	1.5846	-1.15916	-0.0803688	0.0260258	2.26563	1.64e-15	6.54e-14	YES	YES
1856	Q23978	FBgn0086347	Myo31DF	CG7438	FBgn0086347	0.25962	-0.322997	-0.0275226	0.550022	1.8863	5.96e-16	2.5e-14	YES
1858	P11584	FBgn0004657	mys	CG1560	FBgn0004657	1.82206	1.28538	0.0867937	0.0150641	2.62519	1.48e-28	1.9e-26	YES	YES
1864	Q9VQX4-2	FBgn0031589	Naprt	CG3714	FBgn0031589	0.295736	-0.820658	-0.0675307	0.506132	-0.900682	0.000329301	0.00275656	YES
1865	A1Z968	FBgn0010488	NAT1	CG3845	FBgn0010488	1.28647	-1.27512	-0.0979139	0.0517042	1.05565	1.13e-06	1.71e-05	YES
1871	Q9U6A0-4	FBgn0028704	Nckx30C	CG18660	FBgn0028704	0.595537	-2.27911	-0.197601	0.253783	-1.17714	7.5e-05	0.000767171	YES
1873	Q9VMU0	FBgn0031684	ND-13A	CG8680	FBgn0031684	1.34208	-1.30599	-0.0679652	0.0454906	-0.623927	0.0041355	0.0228664	YES	YES
1874	Q9VTB4	FBgn0047038	ND-13B	CG6463	FBgn0047038	1.17968	-0.928451	-0.0477837	0.0661181	-0.760223	0.00041088	0.00333045	YES
1877	Q9W125	FBgn0035046	ND-19	CG3683	FBgn0035046	1.6448	-1.17809	-0.0624036	0.0226571	-0.644288	0.00228188	0.0140384	YES	YES
1880	Q9VF27	FBgn0017567	ND-23	CG3944	FBgn0017567	1.52508	-1.18564	-0.0613238	0.0298483	-0.670672	0.00331445	0.0190858	YES	YES
1889	Q94519-2	FBgn0011361	ND-ACP	CG9160	FBgn0011361	0.593371	-0.586239	-0.0323067	0.255052	-0.714163	0.00111423	0.00776545	YES
1891	Q7PL91	FBgn0058002	ND-AGGG	CG40002	FBgn0058002	1.38052	-1.68673	-0.0929738	0.0416366	-0.946976	8.92e-05	0.000890991	YES	YES
1894	Q7JZK1	FBgn0033570	ND-B14	CG7712	FBgn0033570	0.917956	-0.796119	-0.0411452	0.120794	-0.792237	0.000324672	0.0027239	YES
1896	Q9VQM2	FBgn0031505	ND-B14.5B	CG12400	FBgn0031505	1.55215	-0.927881	-0.0480718	0.0280447	-0.702622	0.00115026	0.00797213	YES	YES
1897	Q7JYH3	FBgn0034576	ND-B14.7	CG9350	FBgn0034576	0.666575	-0.465113	-0.0254038	0.215489	-0.789876	0.000284102	0.00246173	YES
1898	Q6IDF5	FBgn0033961	ND-B15	CG12859	FBgn0033961	1.04201	-1.06718	-0.0548064	0.0907801	-0.990265	3.99e-06	5.34e-05	YES
1899	Q9W402	FBgn0029868	ND-B16.6	CG3446	FBgn0029868	0.891768	-0.883608	-0.0453668	0.128302	-0.84528	0.000721439	0.00538015	YES
1903	Q9VJZ4	FBgn0032511	ND-B22	CG9306	FBgn0032511	1.45983	-1.37292	-0.0699742	0.0346872	-0.878256	0.000180206	0.00165156	YES	YES
1904	Q8T079	FBgn0043456	Ndf	CG4747	FBgn0043456	0.518766	-0.793939	-0.0588181	0.302855	0.780104	0.00306818	0.0179255	YES
1908	A8DYC5	FBgn0085468	ND-MWFE	CG34439	FBgn0085468	1.74913	-1.13243	-0.0595242	0.0178185	-0.811304	0.000456556	0.00362348	YES	YES
1909	Q9VQR2	FBgn0021967	ND-PDSW	CG8844	FBgn0021967	2.36688	-1.4712	-0.0760165	0.00429658	-0.838934	4.78e-05	0.00051254	YES	YES
1910	Q9VTU2	FBgn0011455	ND-SGDH	CG9762	FBgn0011455	1.44341	-1.65575	-0.0859898	0.0360239	-0.766885	0.000394134	0.00323294	YES	YES
1911	Q9W2U8	FBgn0083167	Neb-cGP	CG15304	FBgn0083167	0.532462	-1.07179	-0.0600485	0.293452	-0.68313	0.00119269	0.00823772	YES
1914	Q9VCU1	FBgn0039024	Nepl15	CG4721	FBgn0039024	3.39003	2.69801	0.27207	0.000407356	1.75984	1.24e-15	5e-14	YES	YES
1916	Q9Y136	FBgn0027578	Nepl21	CG14526	FBgn0027578	0.269135	-0.403361	-0.0294716	0.538103	-1.12331	0.00121567	0.00834924	YES
1917	Q9VVX5	FBgn0026630	nes	CG9655	FBgn0026630	0.98183	-1.08843	-0.0765633	0.104273	-0.844185	0.000351341	0.00292288	YES
1918	Q9VI25	FBgn0037447	Neurochondrin	CG2330	FBgn0037447	0.977557	1.82426	0.134566	0.105303	5.64978	1.03e-100	3.44e-97	YES
1923	M9MRL5	FBgn0002939	ninaD	CG31783	FBgn0002939	1.22005	3.11083	0.309519	0.0602493	1.25837	7.61e-05	0.000774086	YES
1925	O76464	FBgn0024945	NitFhit	CG7067	FBgn0024945	0.765299	-1.22124	-0.0897514	0.171673	-0.921108	0.00217395	0.0135363	YES
1927	Q27415-2	FBgn0016685	Nlp	CG7917	FBgn0016685	0.431232	-0.952365	-0.0589696	0.370483	0.832417	0.00848942	0.0411242	YES
1928	Q9VL02	FBgn0005322	nmd	CG5395	FBgn0005322	1.42796	-0.831018	-0.0568001	0.0373281	-0.934013	0.0006911	0.00518481	YES	YES
1929	O46050	FBgn0023542	Nmd3	CG3460	FBgn0023542	1.25623	3.79096	0.369173	0.0554329	0.86638	0.0102841	0.0481176	YES
1930	Q7JR91	FBgn0013305	Nmda1	CG3798	FBgn0013305	0.448859	3.1559	0.267247	0.355747	1.77221	5.26e-16	2.22e-14	YES
1932	O61613	FBgn0020392	Nmt	CG7436	FBgn0020392	0.230735	-1.41626	-0.121805	0.587848	1.92507	2.7e-07	4.54e-06	YES
1933	Q7K4H4	FBgn0266570	NO66	CG2982	FBgn0266570	0.730893	-0.491837	-0.0319171	0.185826	2.0637	9.1e-10	2.18e-08	YES
1939	Q9VM69	FBgn0026196	nop5	CG10206	FBgn0026196	0.146631	-0.696246	-0.0463972	0.713459	1.70085	1.02e-06	1.55e-05	YES
1941	O44081	FBgn0259937	Nop60B	CG3333	FBgn0259937	1.35424	4.0147	0.353501	0.0442345	1.13053	0.00333149	0.0191728	YES	YES
1942	Q9VNX6	FBgn0037137	Nopp140	CG7421	FBgn0037137	0.116865	0.204445	0.0152386	0.764073	0.931118	0.00437854	0.0239981	YES
1946	Q9VA42	FBgn0039800	Npc2g	CG11314	FBgn0039800	0.891396	4.28709	0.347714	0.128412	-1.97602	4.57e-05	0.000493422	YES
1948	Q9VBP9-2	FBgn0039348	Npl4	CG4673	FBgn0039348	0.884896	1.55122	0.120525	0.130348	0.95874	6.78e-06	8.72e-05	YES
1951	P20241-2	FBgn0264975	Nrg	CG1634	FBgn0264975	0.0732878	0.106296	0.00652614	0.844719	2.39109	1.01e-24	9.75e-23	YES
1952	Q9VEG9	FBgn0038536	CG7655	CG7655	FBgn0038536	4.98614	5.76777	0.529746	1.03e-05	2.09632	1.73e-05	0.000206549	YES	YES
1954	Q24046	FBgn0015776	nrv1	CG9258	FBgn0015776	0.819184	-1.01261	-0.0599365	0.151641	0.631453	0.00398005	0.0221537	YES
1955	Q24048-2	FBgn0015777	nrv2	CG9261	FBgn0015777	0.360068	-0.926645	-0.0558336	0.436448	-0.747296	0.00757741	0.0375978	YES
1956	Q24048	FBgn0015777	nrv2	CG9261	FBgn0015777	0.449591	-1.18737	-0.0848125	0.355148	-0.747296	0.00757741	0.0375978	YES
1957	Q7JS69	FBgn0032946	nrv3	CG8663	FBgn0032946	0.544347	-1.59966	-0.0932461	0.285531	-1.71814	5.63e-08	1.06e-06	YES
1963	M9PDW0	FBgn0013342	nSyb	CG17248	FBgn0013342	0.343633	-1.25062	-0.0769511	0.45328	-1.68864	9e-09	1.9e-07	YES
1964	Q8SZY4	FBgn0050104	NT5E-2	CG30104	FBgn0050104	0.0433335	-0.130003	-0.00990499	0.905037	-1.71476	1.06e-07	1.92e-06	YES
1965	Q9VRD6	FBgn0031145	Ntf-2	CG1740	FBgn0031145	0.230644	-0.883291	-0.0634824	0.587972	1.11904	1.01e-05	0.0001265	YES
1967	A0A6H2EG35	FBgn0262617	Nuak	CG43143	FBgn0262617	1.16903	-1.37956	-0.102762	0.0677592	0.893771	2.24e-05	0.000260811	YES
1974	A0A0B4K7J2-2	FBgn0039302	Nup358	CG11856	FBgn0039302	0.307446	-0.616655	-0.0517387	0.492668	1.50597	9.15e-11	2.49e-09	YES
1975	Q7K0D8	FBgn0033264	Nup50	CG2158	FBgn0033264	5.42346	3.99742	0.386804	3.77e-06	1.08667	0.00301424	0.0176709	YES	YES
1978	Q9VCH5	FBgn0039120	Nup98-96	CG10198	FBgn0039120	0.0343956	-0.093633	-0.00939511	0.923856	1.27488	2.22e-06	3.13e-05	YES
1980	X2JAU8-7	FBgn0263456	nwk	CG43479	FBgn0263456	0.242912	-1.37174	-0.10432	0.571595	-1.15629	0.00189952	0.0120854	YES
2000	Q9XY35	FBgn0011227	ox	CG8764	FBgn0011227	0.088109	0.219679	0.0116071	0.816378	-0.687641	0.000615561	0.0046777	YES
2003	Q9VH95	FBgn0037728	p23	CG16817	FBgn0037728	0.208275	-0.367263	-0.0244616	0.619049	1.13074	4.66e-05	0.000501329	YES
2007	Q7K3Z3	FBgn0033179	p47	CG11139	FBgn0033179	0.0340831	-0.290985	-0.0242752	0.924521	2.36911	3.52e-16	1.53e-14	YES
2013	Q9VNW6	FBgn0037146	P5CS	CG7470	FBgn0037146	0.285757	0.443356	0.02658	0.517897	-1.28641	2.18e-05	0.000253961	YES
2021	Q9VWD0	FBgn0052528	parvin	CG32528	FBgn0052528	0.0658735	0.508759	0.0418042	0.859264	1.14453	2.92e-06	4e-05	YES
2022	Q8T6I0	FBgn0016693	Past1	CG6148	FBgn0016693	0.276396	-0.426774	-0.0270679	0.529181	1.3442	1.94e-09	4.49e-08	YES
2024	Q9VEN9	FBgn0266053	Patr-1	CG5208	FBgn0266053	0.133444	0.617352	0.0619737	0.735455	1.53392	1.14e-07	2.05e-06	YES
2025	Q9VIX2	FBgn0041789	Pax	CG31794	FBgn0041789	1.27296	2.04201	0.154397	0.0533378	2.15038	2.47e-23	2.08e-21	YES
2026	Q0E9E2	FBgn0027580	PCB	CG1516	FBgn0027580	0.503657	-0.479658	-0.0260196	0.313576	-0.7805	0.00314327	0.0182364	YES
2027	Q7KN97	FBgn0027580	PCB	CG1516	FBgn0027580	0.47484	-0.731705	-0.0508799	0.335089	-0.7805	0.00314327	0.0182364	YES
2032	Q9VXZ8	FBgn0027601	pdgy	CG9009	FBgn0027601	1.3281	-1.35515	-0.0851456	0.046979	-0.731558	0.00217193	0.0135363	YES	YES
2037	P91622	FBgn0017558	Pdk	CG8808	FBgn0017558	0.37838	-1.80256	-0.14515	0.418427	-1.19987	7.6e-06	9.75e-05	YES
2043	P41073-3	FBgn0004401	Pep	CG6143	FBgn0004401	0.0456765	0.153164	0.0103758	0.900168	0.817005	0.000656295	0.00495339	YES
2044	Q9VJ39	FBgn0032721	CG10602	CG10602	FBgn0032721	0.640576	-0.712137	-0.0468333	0.228783	2.49622	1.77e-23	1.51e-21	YES
2046	Q7JXB5	FBgn0034356	Pepck2	CG10924	FBgn0034356	0.122785	0.189823	0.0125211	0.753728	-0.988676	0.00792409	0.0389893	YES
2047	Q9VUC7	FBgn0013563	Pex1	CG6760	FBgn0013563	0.6736	-2.35433	-0.193495	0.212031	-1.27881	0.000681221	0.00511453	YES
2049	Q8IP97	FBgn0032407	Pex19	CG5325	FBgn0032407	0.177478	-0.300571	-0.020439	0.664542	0.860326	0.0024163	0.0147363	YES
2052	Q9VTE5	FBgn0010741	Pfdn2	CG6302	FBgn0010741	1.46341	5.34989	0.44452	0.0344024	1.6895	1.13e-09	2.67e-08	YES	YES
2055	P52034	FBgn0003071	Pfk	CG4001	FBgn0003071	0.870156	-0.968229	-0.056199	0.134848	-1.70319	3.19e-11	8.99e-10	YES
2058	M9PIS3	FBgn0004654	Pgd	CG3724	FBgn0004654	1.21535	2.57911	0.261101	0.0609045	-0.756531	0.00296852	0.0174553	YES
2059	P41572	FBgn0004654	Pgd	CG3724	FBgn0004654	1.62945	-1.50365	-0.100897	0.023472	-0.756531	0.00296852	0.0174553	YES	YES
2067	A8DYI6	FBgn0010551	Phb2	CG15081	FBgn0010551	1.12024	-0.898887	-0.0489276	0.075815	-0.922254	0.000518082	0.00403814	YES
2068	Q9VUV3	FBgn0264908	pHCl-1	CG44099	FBgn0264908	1.01333	-0.92132	-0.0677628	0.0969764	-0.678864	0.00198193	0.0124985	YES
2069	O16129	FBgn0275436	PheRS-m	CG13348	FBgn0275436	1.83182	-2.2511	-0.142822	0.0147292	-0.812565	0.00296448	0.0174521	YES	YES
2070	Q9VZQ8	FBgn0035438	PHGPx	CG12013	FBgn0035438	0.790349	-0.824034	-0.0452079	0.162051	0.957339	5.52e-06	7.19e-05	YES
2072	Q9XYZ5	FBgn0260962	pic	CG7769	FBgn0260962	0.617781	1.72186	0.15463	0.241112	1.13284	0.000317237	0.0026812	YES
2073	Q9V7S5-2	FBgn0024315	Picot	CG8098	FBgn0024315	4.822	6.6336	0.594813	1.51e-05	4.31091	3.55e-77	3.94e-74	YES	YES
2074	Q9VZM5	FBgn0035464	PIG-B	CG12006	FBgn0035464	0.489352	0.588322	0.0432607	0.324077	1.08188	0.00708881	0.0355613	YES
2083	Q9VPY2	FBgn0024314	Plap	CG5105	FBgn0024314	0.147636	1.13997	0.0873341	0.71181	1.16173	0.000391234	0.00321203	YES
2085	Q9V491	FBgn0025741	PlexA	CG11081	FBgn0025741	0.202633	-0.684116	-0.0601602	0.627144	0.85803	0.000244999	0.00215272	YES
2096	Q9VLT5	FBgn0011230	poe	CG14472	FBgn0011230	0.47961	-0.434254	-0.0317134	0.331429	1.58577	2.39e-11	6.75e-10	YES
2097	Q9VNC0	FBgn0037329	POLDIP2	CG12162	FBgn0037329	1.46234	-1.38199	-0.086826	0.0344875	-0.683671	0.00808153	0.039647	YES	YES
2101	P12982	FBgn0004103	Pp1-87B	CG5650	FBgn0004103	0.276246	0.447376	0.0294664	0.529364	1.23827	7.41e-09	1.6e-07	YES
2107	Q9U616	FBgn0027945	ppl	CG7758	FBgn0027945	0.360887	-0.408789	-0.0241706	0.435626	-0.849131	0.00257265	0.0155103	YES
2118	P35416	FBgn0003149	Prm	CG5939	FBgn0003149	0.508377	-0.588611	-0.0319306	0.310187	1.298	6.83e-10	1.67e-08	YES
2119	P35415	FBgn0003149	Prm	CG5939	FBgn0003149	0.0368069	-0.0441804	-0.00221486	0.918741	1.298	6.83e-10	1.67e-08	YES
2120	M9NDM6	FBgn0003149	Prm	CG5939	FBgn0003149	2.72195	-2.12036	-0.127121	0.00189692	1.298	6.83e-10	1.67e-08	YES	YES
2124	P40301	FBgn0086134	Prosalpha2	CG5266	FBgn0086134	0.0579063	-0.121651	-0.00820679	0.875173	2.59009	3.18e-23	2.58e-21	YES
2125	P18053	FBgn0261394	Prosalpha3	CG9327	FBgn0261394	0.175443	-0.534628	-0.0347854	0.667663	2.68852	3.36e-22	2.42e-20	YES
2126	P22769	FBgn0004066	Prosalpha4	CG3422	FBgn0004066	0.013492	0.0354021	0.00227171	0.969411	2.39125	3.79e-19	2.13e-17	YES
2127	Q95083	FBgn0016697	Prosalpha5	CG10938	FBgn0016697	0.174382	-0.327782	-0.0208184	0.669296	2.47974	1.44e-20	9.45e-19	YES
2128	P12881	FBgn0250843	Prosalpha6	CG4904	FBgn0250843	0.543035	-0.853625	-0.0557856	0.286394	2.86499	1.1e-28	1.43e-26	YES
2129	Q9V5C6	FBgn0023175	Prosalpha7	CG1519	FBgn0023175	1.14763	-1.52424	-0.103561	0.0711827	2.37541	8.4e-21	5.53e-19	YES
2130	A0AQH0	FBgn0010590	Prosbeta1	CG8392	FBgn0010590	0.678951	-3.51728	-0.281923	0.209435	1.90659	2.29e-13	8e-12	YES
2131	Q9VUJ1	FBgn0023174	Prosbeta2	CG3329	FBgn0023174	0.268993	-0.600454	-0.0387558	0.538279	2.38658	1.52e-19	9.13e-18	YES
2132	Q9XYN7	FBgn0026380	Prosbeta3	CG11981	FBgn0026380	0.22972	0.363115	0.0243581	0.589224	2.35695	2.03e-19	1.19e-17	YES
2133	Q9VJJ0	FBgn0032596	Prosbeta4	CG17331	FBgn0032596	0.0426398	0.102676	0.00671715	0.906484	2.48083	2.89e-22	2.09e-20	YES
2134	Q7K148	FBgn0029134	Prosbeta5	CG12323	FBgn0029134	0.263278	-1.51563	-0.11293	0.545409	2.44928	8.72e-19	4.64e-17	YES
2135	P40304	FBgn0002284	Prosbeta6	CG4097	FBgn0002284	0.174277	0.513446	0.0346126	0.669457	2.55787	3.49e-24	3.23e-22	YES
2136	Q9VNA5	FBgn0250746	Prosbeta7	CG12000	FBgn0250746	0.0608691	0.123868	0.00839235	0.869222	2.4215	3.29e-19	1.88e-17	YES
2139	A1Z8U0	FBgn0033688	Prp8	CG8877	FBgn0033688	1.58651	-1.46936	-0.12823	0.0259116	0.725407	0.00655485	0.0334187	YES	YES
2142	Q7JX87	FBgn0033518	Prx2540-2	CG11765	FBgn0033518	0.244724	0.455426	0.029414	0.569214	1.75323	5.05e-15	1.97e-13	YES
2145	Q0KI96	FBgn0261552	ps	CG42670	FBgn0261552	0.760961	-1.19512	-0.078685	0.173396	-1.18695	8.22e-07	1.27e-05	YES
2151	Q8IQ82	FBgn0035770	pst	CG8588	FBgn0035770	2.54437	2.86904	0.211482	0.00285514	2.12004	5.41e-24	4.88e-22	YES	YES
2167	Q9W254	FBgn0022985	qkr58E-2	CG5821	FBgn0022985	0.666149	1.43977	0.100988	0.215701	0.653924	0.00787033	0.038782	YES
2169	O18332	FBgn0285937	Rab1	CG3320	FBgn0285937	0.0149379	0.020792	0.00121394	0.966189	0.800774	0.000524133	0.00407578	YES
2171	O18335	FBgn0015790	Rab11	CG5771	FBgn0015790	0.10658	-0.190594	-0.0115331	0.782383	0.867361	9.73e-05	0.000961482	YES
2172	O18336	FBgn0015791	Rab14	CG4212	FBgn0015791	0.0443931	-0.12751	-0.00933011	0.902832	0.792585	0.00243124	0.0147905	YES
2174	O18333	FBgn0014009	Rab2	CG3269	FBgn0014009	0.00864688	-0.0124504	-0.000754323	0.980287	0.729514	0.00154135	0.0101687	YES
2175	P25228	FBgn0005586	Rab3	CG7576	FBgn0005586	1.02735	-2.68969	-0.184006	0.0938963	-1.00434	0.00484186	0.0260804	YES
2180	Q9V3I2	FBgn0014010	Rab5	CG3664	FBgn0014010	0.0483752	-0.0470514	-0.00293655	0.894592	0.798388	0.000239532	0.00212145	YES
2185	P48554	FBgn0014011	Rac2	CG8556	FBgn0014011	0.108786	0.218446	0.0160618	0.778421	0.948395	0.000477012	0.00376196	YES
2187	Q9V3W9	FBgn0026777	Rad23	CG1836	FBgn0026777	0.3027	0.779028	0.0588367	0.498081	1.76161	6.86e-11	1.89e-09	YES
2191	P48555	FBgn0015286	Rala	CG2849	FBgn0015286	0.335778	0.591929	0.0410765	0.461554	1.33337	5.17e-06	6.75e-05	YES
2192	Q9VZ23	FBgn0020255	Ran	CG1404	FBgn0020255	0.466418	-0.622709	-0.0423729	0.34165	0.992444	0.000249044	0.00218251	YES
2193	A0A0B4KGQ0	FBgn0039110	RanBP3	CG10225	FBgn0039110	5.64795	-5.9235	-0.541668	2.25e-06	0.957677	0.00972305	0.0459435	YES	YES
2194	Q9VGP4	FBgn0037894	Ipo9	CG5252	FBgn0037894	1.09836	1.32523	0.140047	0.0797342	1.25954	0.000596172	0.00455457	YES
2196	P08645	FBgn0004636	Rap1	CG1956	FBgn0004636	0.23653	-0.328612	-0.0202637	0.580056	1.35025	1.83e-09	4.25e-08	YES
2199	P04388	FBgn0003206	Ras64B	CG1167	FBgn0003206	0.358609	0.627355	0.0436005	0.437916	1.66386	3.45e-10	8.67e-09	YES
2200	P08646	FBgn0003205	Ras85D	CG9375	FBgn0003205	0.0603651	0.0721558	0.00467149	0.870232	1.4077	7.98e-09	1.71e-07	YES
2208	Q9VJA9	FBgn0243486	rdo	CG15151	FBgn0243486	0.530245	1.2579	0.115072	0.294954	2.56788	3.73e-12	1.14e-10	YES
2211	P14199	FBgn0003231	ref(2)P	CG10360	FBgn0003231	2.44253	5.15639	0.481966	0.00360969	0.953801	1.77e-05	0.00021154	YES	YES
2215	Q9VYR1	FBgn0030362	regucalcin	CG1803	FBgn0030362	1.2974	1.13095	0.0633832	0.05042	-0.873675	0.000323833	0.00272117	YES
2219	A1ZBJ6	FBgn0264753	Rgk1	CG44011	FBgn0264753	0.00485132	0.00364065	0.000262651	0.988892	2.27585	1.86e-14	7.12e-13	YES
2221	Q8SY69	FBgn0069923	CG41128	CG41128	FBgn0069923	1.89327	-1.25693	-0.0678677	0.0127859	-1.43352	2.99e-12	9.24e-11	YES	YES
2222	M9PEJ8	FBgn0260442	rhea	CG6831	FBgn0260442	1.01469	1.93901	0.133595	0.096675	2.22252	4.25e-18	2.08e-16	YES
2224	P48148	FBgn0014020	Rho1	CG8416	FBgn0014020	0.349945	0.459637	0.0274371	0.44674	0.917731	2.04e-05	0.000239431	YES
2227	Q9VDS5	FBgn0038747	RhoGAP92B	CG4755	FBgn0038747	0.127623	-0.640503	-0.0575002	0.745378	1.77013	6.35e-12	1.91e-10	YES
2228	Q9VW59	FBgn0036921	RhoGDI	CG7823	FBgn0036921	0.569506	2.51411	0.203747	0.26946	0.689413	0.00992253	0.0467096	YES
2231	Q9VQ37	FBgn0031359	Rim2	CG18317	FBgn0031359	0.212517	1.23266	0.0969316	0.613032	1.08351	1.32e-06	1.96e-05	YES
2238	Q9VSC3	FBgn0010406	RNaseX25	CG8194	FBgn0010406	0.64168	2.47106	0.221292	0.228202	0.732771	0.00565678	0.0296714	YES
2239	Q9VXF9	FBgn0030753	rngo	CG4420	FBgn0030753	2.28148	-2.69482	-0.186168	0.00523019	1.0663	0.00335119	0.0192612	YES	YES
2244	Q07327	FBgn0004574	Rop	CG15811	FBgn0004574	0.535575	-1.85891	-0.121136	0.291356	0.880662	0.000999188	0.00708206	YES
2248	P04052	FBgn0003277	Polr2A	CG1554	FBgn0003277	1.25341	2.47147	0.251099	0.0557939	1.05046	4.56e-05	0.000492455	YES
2252	Q9W1B9	FBgn0034968	RpL12	CG3195	FBgn0034968	0.414534	-0.346204	-0.0190464	0.385005	-0.558137	0.0054767	0.0289086	YES
2259	P41093	FBgn0010409	RpL18A	CG6510	FBgn0010409	0.665373	-0.892886	-0.0511682	0.216086	-0.637316	0.00190263	0.0120975	YES
2261	Q9V9M7	FBgn0032987	RpL21	CG12775	FBgn0032987	0.931697	-0.6711	-0.0385229	0.117032	-0.566099	0.00631379	0.0324876	YES
2263	P48159	FBgn0010078	RpL23	CG3661	FBgn0010078	0.608653	-0.740129	-0.0424044	0.246233	-0.637194	0.00177779	0.011464	YES
2268	P41092	FBgn0285948	RpL27A	CG15442	FBgn0285948	0.116859	-0.212952	-0.0121381	0.764083	-0.689544	0.00126907	0.0086166	YES
2269	Q9VZS5	FBgn0035422	RpL28	CG12740	FBgn0035422	0.253681	-0.467175	-0.026929	0.557595	-0.697063	0.000546386	0.00421281	YES
2270	Q24154	FBgn0016726	RpL29	CG10071	FBgn0016726	0.127155	0.222321	0.0128088	0.746182	-0.621844	0.00251088	0.015202	YES
2272	Q9VJ19	FBgn0086710	RpL30	CG10652	FBgn0086710	0.58225	0.395303	0.0226922	0.261668	-0.631146	0.00202793	0.0127565	YES
2273	Q9V597	FBgn0285949	RpL31	CG1821	FBgn0285949	0.319696	-0.492312	-0.026546	0.478965	-0.6273	0.00208635	0.0130665	YES
2277	Q9VNB9	FBgn0037328	RpL35A	CG2099	FBgn0037328	0.318213	-0.656188	-0.0393892	0.480604	-0.694976	0.00207429	0.012999	YES
2282	Q9W5N2	FBgn0040007	RpL38	CG18001	FBgn0040007	1.08066	-1.16137	-0.0637906	0.0830499	-0.869312	7.83e-05	0.00079435	YES
2294	Q9VW54	FBgn0028695	Rpn1	CG7762	FBgn0028695	0.0635761	0.159454	0.0108552	0.863821	2.3423	3.83e-28	4.85e-26	YES
2295	P55035	FBgn0015283	Rpn10	CG7619	FBgn0015283	0.121509	0.244828	0.0156475	0.755946	2.02971	1.16e-18	6.08e-17	YES
2296	Q9V3H2	FBgn0028694	Rpn11	CG18174	FBgn0028694	0.161999	0.33181	0.0219688	0.688654	2.25939	2.25e-22	1.65e-20	YES
2297	Q9V436	FBgn0028693	Rpn12	CG4157	FBgn0028693	0.545143	0.827476	0.0581312	0.285008	2.09872	2.16e-19	1.26e-17	YES
2298	Q7K2G1-2	FBgn0033886	Rpn13	CG13349	FBgn0033886	0.763108	1.16482	0.0809473	0.172541	2.21769	3.7e-20	2.37e-18	YES
2299	Q7K2G1	FBgn0033886	Rpn13	CG13349	FBgn0033886	2.15715	4.73169	0.447819	0.00696393	2.21769	3.7e-20	2.37e-18	YES	YES
2300	Q9V3P6	FBgn0028692	Rpn2	CG11888	FBgn0028692	0.23952	-0.245191	-0.0157655	0.576076	2.50211	1.18e-30	1.8e-28	YES
2301	P25161	FBgn0261396	Rpn3	CG42641	FBgn0261396	0.0638742	0.182413	0.0134807	0.863229	2.23679	5.95e-21	4.02e-19	YES
2302	Q9V3Z4	FBgn0028690	Rpn5	CG1100	FBgn0028690	0.613494	0.975201	0.0664065	0.243504	2.65093	1.45e-24	1.37e-22	YES
2303	Q7KLV9	FBgn0028689	Rpn6	CG10149	FBgn0028689	0.169606	0.357173	0.023839	0.676696	2.36421	7.09e-24	6.34e-22	YES
2304	Q9V3G7	FBgn0028688	Rpn7	CG5378	FBgn0028688	0.116893	-0.171539	-0.0110725	0.764025	2.20231	2.23e-18	1.14e-16	YES
2305	P26270	FBgn0002787	Rpn8	CG3416	FBgn0002787	0.70318	0.651385	0.0431611	0.19807	2.54897	4.68e-23	3.72e-21	YES
2306	Q7KMP8	FBgn0028691	Rpn9	CG10230	FBgn0028691	0.268182	0.327003	0.022086	0.539284	2.60002	1.11e-22	8.33e-21	YES
2315	Q9W237	FBgn0034743	RpS16	CG4046	FBgn0034743	0.632742	-0.68298	-0.0393868	0.232948	-0.617985	0.00353682	0.0201002	YES
2316	P17704	FBgn0005533	RpS17	CG3922	FBgn0005533	0.81616	-0.755821	-0.0430705	0.152701	-0.520723	0.0099068	0.0466795	YES
2317	P41094	FBgn0010411	RpS18	CG8900	FBgn0010411	0.482495	-0.437896	-0.0247348	0.329234	-0.593301	0.00370933	0.0209026	YES
2321	P55828	FBgn0019936	RpS20	CG15693	FBgn0019936	0.0912863	-0.22318	-0.0123045	0.810427	-0.744895	0.000291419	0.00250431	YES
2322	O76927-2	FBgn0015521	RpS21	CG2986	FBgn0015521	0.819544	-0.92646	-0.0548336	0.151515	-0.839311	6.6e-05	0.000683333	YES
2323	Q8T3U2	FBgn0033912	RpS23	CG8415	FBgn0033912	0.311995	-0.518496	-0.0309062	0.487535	-0.563808	0.00604302	0.0312874	YES
2327	Q9VBU9	FBgn0039300	RpS27	CG10423	FBgn0039300	1.02836	-1.08233	-0.0572785	0.0936782	-0.651979	0.0018199	0.0116754	YES
2328	P15357	FBgn0003942	RpS27A	CG5271	FBgn0003942	1.81901	-3.08105	-0.153062	0.0151701	-0.590236	0.00314015	0.0182364	YES	YES
2329	Q9W334	FBgn0030136	RpS28b	CG2998	FBgn0030136	0.600101	-0.879764	-0.0499308	0.25113	-0.563769	0.00519708	0.0277104	YES
2330	Q9VH69	FBgn0261599	RpS29	CG8495	FBgn0261599	1.70516	-1.20486	-0.0683008	0.0197171	-0.527083	0.0102332	0.047924	YES	YES
2339	Q7KMQ0	FBgn0028687	Rpt1	CG1341	FBgn0028687	0.0343762	0.0519129	0.00339737	0.923898	2.45956	3.89e-23	3.11e-21	YES
2340	P48601	FBgn0015282	Rpt2	CG5289	FBgn0015282	0.127432	0.221507	0.0149849	0.745707	2.23908	9.98e-22	7.04e-20	YES
2341	Q9V405	FBgn0028686	Rpt3	CG16916	FBgn0028686	0.233287	-0.349668	-0.023374	0.584403	2.05193	4.81e-17	2.19e-15	YES
2342	Q9W414	FBgn0028685	Rpt4	CG3455	FBgn0028685	0.366591	-0.553854	-0.0369826	0.429941	2.06309	2.99e-19	1.72e-17	YES
2343	Q9V3V6	FBgn0028684	Rpt5	CG10370	FBgn0028684	0.0100451	0.016321	0.00110706	0.977136	2.89809	8.75e-33	1.48e-30	YES
2344	O18413	FBgn0020369	Rpt6	CG1489	FBgn0020369	0.132611	-0.270409	-0.0180212	0.736867	2.08654	1.05e-18	5.55e-17	YES
2346	Q9VIW7	FBgn0032781	RtcB	CG9987	FBgn0032781	0.0218182	0.0698071	0.00519536	0.951003	1.17652	0.00579026	0.0302447	YES
2355	A0A0B4LI42	FBgn0051374	sals	CG31374	FBgn0051374	1.07574	-3.3529	-0.289048	0.0839972	1.53138	2.04e-12	6.51e-11	YES
2356	Q9VGN4	FBgn0051374	sals	CG31374	FBgn0051374	0.197618	0.340697	0.0222456	0.634428	1.53138	2.04e-12	6.51e-11	YES
2360	A0A4D6K1Y5	FBgn0013334	Sap47	CG8884	FBgn0013334	0.690484	-3.21319	-0.2618	0.203946	-1.08237	1.49e-05	0.000180056	YES
2361	Q960T2-5	FBgn0013334	Sap47	CG8884	FBgn0013334	0.0685626	-0.356137	-0.023597	0.85396	-1.08237	1.49e-05	0.000180056	YES
2362	Q9Y125	FBgn0000416	Sap-r	CG12070	FBgn0000416	1.36962	1.1619	0.0784341	0.0426952	0.591952	0.00545244	0.0288414	YES	YES
2365	Q6IDD9-2	FBgn0262579	Sarm	CG43119	FBgn0262579	0.683145	0.787964	0.0587387	0.207422	2.03947	4.01e-18	1.99e-16	YES
2369	Q9VXV6	FBgn0040285	Scamp	CG9195	FBgn0040285	0.537919	2.57368	0.192592	0.289789	0.961649	0.000160614	0.00149389	YES
2377	Q8MSI2	FBgn0020908	Scp1	CG15848	FBgn0020908	0.357175	0.374643	0.0203038	0.439364	1.58062	7.46e-12	2.23e-10	YES
2378	O16158	FBgn0020907	Scp2	CG14904	FBgn0020907	0.456081	-2.66826	-0.186158	0.34988	-1.52572	7.84e-09	1.68e-07	YES
2386	O18404	FBgn0021765	scu	CG7113	FBgn0021765	0.476423	-0.684037	-0.0378565	0.33387	-0.889175	0.0058957	0.0306197	YES
2389	Q8SZ16	FBgn0038437	Sdhaf3	CG14898	FBgn0038437	2.22379	-2.53219	-0.179012	0.00597329	-1.0826	0.00569943	0.0298482	YES	YES
2396	Q9VNI9	FBgn0037383	Sec20	CG2023	FBgn0037383	4.92716	6.86068	0.611404	1.18e-05	1.75059	3.04e-05	0.000342269	YES	YES
2397	O77434	FBgn0260855	Sec22	CG7359	FBgn0260855	0.0937844	-0.13277	-0.00926519	0.805778	0.722715	0.00611196	0.0315939	YES
2409	Q8INK9-3	FBgn0267376	SelR	CG6584	FBgn0267376	1.77126	1.57736	0.116904	0.0169334	1.1481	1.09e-07	1.98e-06	YES	YES
2410	Q9VMV6	FBgn0031670	SelT	CG3887	FBgn0031670	0.498585	-0.73323	-0.0457872	0.31726	0.720316	0.00863968	0.0417105	YES
2417	Q9V3W7	FBgn0283477	SF2	CG6987	FBgn0283477	0.832792	2.30091	0.157234	0.146963	0.97971	0.000980909	0.00696731	YES
2428	Q9VJD4	FBgn0032640	Sgt	CG5094	FBgn0032640	1.76267	-1.34376	-0.0818222	0.0172716	0.743669	0.00642504	0.0329061	YES	YES
2429	Q9NFP5	FBgn0035772	Sh3beta	CG8582	FBgn0035772	0.186103	0.322841	0.0217659	0.651474	0.991377	5.13e-06	6.7e-05	YES
2436	Q8T0Q4	FBgn0086656	shrb	CG8055	FBgn0086656	1.51155	1.51247	0.106087	0.030793	2.42517	3.26e-29	4.41e-27	YES	YES
2445	Q7KJ69	FBgn0026176	SkpB	CG8881	FBgn0026176	1.70648	7.42386	0.563454	0.0196571	4.93851	1.48e-37	3.44e-35	YES	YES
2455	Q9W5R5	FBgn0040011	Slmap	CG17494	FBgn0040011	0.102276	0.536543	0.0445644	0.790176	0.661919	0.00915601	0.0436974	YES
2456	Q9VDE3	FBgn0283468	slmb	CG3412	FBgn0283468	0.0927953	0.33473	0.0301023	0.807616	1.10656	3.57e-06	4.81e-05	YES
2457	M9PEA0	FBgn0086906	sls	CG1915	FBgn0086906	0.042559	-0.0554743	-0.00321975	0.906653	2.21656	6.79e-23	5.23e-21	YES
2458	M9PGY4	FBgn0086906	sls	CG1915	FBgn0086906	5.35163	-2.21254	-0.226749	4.45e-06	2.21656	6.79e-23	5.23e-21	YES	YES
2459	Q9I7U4-3	FBgn0086906	sls	CG1915	FBgn0086906	0.568571	0.500981	0.0418901	0.270041	2.21656	6.79e-23	5.23e-21	YES
2460	A0A0B4K7W3	FBgn0003435	sm	CG9218	FBgn0003435	0.0106674	0.0309607	0.00223269	0.975737	1.49687	1.56e-11	4.51e-10	YES
2461	Q0KIC3	FBgn0263346	smash	CG43427	FBgn0263346	1.0205	-1.24811	-0.088468	0.0953901	4.15867	5.54e-75	5.54e-72	YES
2464	Q9VFG5	FBgn0038257	smp-30	CG7390	FBgn0038257	0.0912506	-0.456546	-0.0321002	0.810493	-1.10007	0.00891067	0.0426893	YES
2470	Q9VVV8	FBgn0036839	SmydA-2	CG18136	FBgn0036839	1.21081	-1.35588	-0.0899116	0.0615451	-2.01687	6.78e-13	2.25e-11	YES
2472	A1ZAP0	FBgn0034183	SmydA-6	CG9642	FBgn0034183	1.95241	-4.72681	-0.419391	0.0111582	-1.38391	0.00196381	0.0123974	YES	YES
2473	Q5U179	FBgn0034182	SmydA-7	CG9640	FBgn0034182	0.235391	-0.499979	-0.0369111	0.581579	-0.963395	0.00162381	0.0106147	YES
2474	Q9VH76	FBgn0266720	Snap24	CG9474	FBgn0266720	0.131261	0.788831	0.0610514	0.73916	1.14782	2.49e-05	0.000287341	YES
2475	P36975	FBgn0011288	Snap25	CG40452	FBgn0011288	0.333897	-2.19588	-0.152121	0.463557	-1.603	3.35e-07	5.54e-06	YES
2477	Q9VDD2	FBgn0264357	SNF4Agamma	CG17299	FBgn0264357	0.0157393	-0.0396779	-0.00414199	0.964408	0.857689	0.000108173	0.00105401	YES
2478	Q9W3H4	FBgn0030026	sni	CG10964	FBgn0030026	0.661213	0.671557	0.0453011	0.218166	1.46914	0.000280382	0.0024316	YES
2486	O97479	FBgn0024289	Sodh-1	CG1982	FBgn0024289	0.349587	-0.87959	-0.0674297	0.447109	-1.24416	0.000377694	0.00311621	YES
2489	Q0E8H7	FBgn0035710	SP1173	CG10121	FBgn0035710	0.116841	0.916438	0.073454	0.764115	0.613335	0.00459074	0.025024	YES
2493	Q9W3Z3	FBgn0014031	Agxt	CG3926	FBgn0014031	0.292505	0.376766	0.0280677	0.509912	-1.54873	0.00142281	0.00950464	YES
2497	Q9GQQ0-3	FBgn0086676	spin	CG8428	FBgn0086676	0.533986	-1.69444	-0.140678	0.292424	0.748601	0.0012607	0.00856557	YES
2499	M9NDX8	FBgn0010905	Spn	CG16757	FBgn0010905	0.35764	0.605119	0.0622932	0.438894	1.56686	4e-12	1.22e-10	YES
2501	Q7K8Y3	FBgn0265137	Spn42Da	CG9453	FBgn0265137	3.52893	4.16242	0.400741	0.000295848	1.29646	8e-06	0.00010216	YES	YES
2502	Q7KA66	FBgn0024294	Spn43Aa	CG12172	FBgn0024294	0.707876	-2.05157	-0.169895	0.19594	-5.50293	1.75e-06	2.54e-05	YES
2503	A1Z6V5	FBgn0024293	Spn43Ab	CG1865	FBgn0024293	3.31407	2.39969	0.142909	0.000485207	-0.972386	0.0102992	0.0481655	YES	YES
2505	Q7JV69	FBgn0028983	Spn55B	CG10913	FBgn0028983	1.34992	-2.65134	-0.206733	0.0446763	3.06445	2.65e-23	2.19e-21	YES	YES
2506	Q9W4C4	FBgn0263987	spoon	CG3249	FBgn0263987	1.76014	-1.98933	-0.133431	0.0173725	-0.922902	5.5e-05	0.00057857	YES	YES
2508	A1Z7Y7	FBgn0259678	sqa	CG42347	FBgn0259678	0.332371	-0.482221	-0.0377415	0.465189	0.594272	0.00570587	0.0298663	YES
2510	P40423	FBgn0003514	sqh	CG3595	FBgn0003514	0.709399	1.053	0.0674384	0.195254	2.68456	2.78e-30	4.03e-28	YES
2519	Q9VSN9	FBgn0011509	SrpRbeta	CG33162	FBgn0011509	0.200515	-0.462146	-0.0316583	0.63021	1.47937	1.22e-05	0.000149498	YES
2525	Q9XTL2	FBgn0027363	Stam	CG6521	FBgn0027363	0.810736	-1.58202	-0.120018	0.154619	1.51192	3.2e-09	7.23e-08	YES
2526	Q24151-4	FBgn0016917	Stat92E	CG4257	FBgn0016917	0.501281	1.83639	0.175349	0.315296	1.22191	4.37e-08	8.42e-07	YES
2528	P83094	FBgn0045073	Stim	CG9126	FBgn0045073	0.238759	0.227539	0.0164605	0.577086	0.80662	0.000740906	0.00550891	YES
2529	Q9VPN5	FBgn0024352	Stip1	CG2720	FBgn0024352	0.13311	-0.28715	-0.0194566	0.736021	1.23496	9.43e-05	0.000935675	YES
2536	Q9XYW6	FBgn0027052	STUB1	CG5203	FBgn0027052	0.733924	3.19389	0.291289	0.184534	0.980786	0.00143805	0.00956913	YES
2537	Q9VU83	FBgn0086708	stv	CG32130	FBgn0086708	1.60136	5.70039	0.462591	0.0250403	3.28065	3.1e-55	1.41e-52	YES	YES
2541	P05205	FBgn0003607	Su(var)205	CG8409	FBgn0003607	0.691025	2.54331	0.206645	0.203692	1.07289	0.00273736	0.0163458	YES
2542	Q9VXN2-2	FBgn0014391	sun	CG9032	FBgn0014391	0.212301	-0.546233	-0.0280348	0.613336	-0.738299	0.000622236	0.00472126	YES
2543	Q9U4F3	FBgn0029117	Surf1	CG9943	FBgn0029117	0.544138	-0.418159	-0.0274892	0.285668	-0.756269	0.0058683	0.0305344	YES
2545	Q9VN03	FBgn0037232	Suv3	CG9791	FBgn0037232	0.817855	-2.5974	-0.194917	0.152106	-0.938175	0.00387585	0.021648	YES
2546	X2JAM4	FBgn0266696	Svil	CG45186	FBgn0266696	1.79081	-2.07469	-0.180555	0.016188	1.93222	3.83e-18	1.91e-16	YES	YES
2549	Q7JWQ7	FBgn0034709	Swim	CG3074	FBgn0034709	0.52496	0.900275	0.0604377	0.298566	3.60365	3.79e-45	1.22e-42	YES
2550	Q9U969-3	FBgn0003656	sws	CG2212	FBgn0003656	0.119598	-0.259662	-0.0252393	0.75928	0.75341	0.00674066	0.0341745	YES
2551	P18489-4	FBgn0003660	Syb	CG12210	FBgn0003660	0.25463	0.382778	0.0235423	0.556378	1.37428	2.36e-07	3.98e-06	YES
2553	Q24546	FBgn0004575	Syn	CG3985	FBgn0004575	0.333339	-1.60101	-0.125955	0.464153	-1.25488	6.4e-05	0.000662922	YES
2554	Q9VDI1	FBgn0053094	Synd	CG33094	FBgn0053094	0.470699	2.32071	0.213737	0.3383	0.599905	0.00954966	0.0452464	YES
2555	Q7JYV2	FBgn0033876	Syngr	CG10808	FBgn0033876	0.70954	-2.66484	-0.228135	0.195191	-1.28706	0.00414447	0.0229033	YES
2557	P21521	FBgn0004242	Syt1	CG3139	FBgn0004242	0.450781	-1.35945	-0.0876766	0.354176	-1.62926	5.63e-08	1.06e-06	YES
2558	Q9VU45	FBgn0036341	Syx13	CG11278	FBgn0036341	0.867389	3.78181	0.275888	0.13571	1.95729	3.42e-09	7.7e-08	YES
2561	Q7K0X9	FBgn0267849	Syx7	CG5081	FBgn0267849	5.82809	6.07907	0.553479	1.49e-06	0.953346	6.76e-05	0.000699398	YES	YES
2563	Q9W1G0	FBgn0023477	Taldo	CG2827	FBgn0023477	0.696096	-1.19137	-0.0788431	0.201328	-0.628936	0.0084124	0.040969	YES
2564	Q9W1A4	FBgn0041582	tamo	CG4057	FBgn0041582	1.35434	2.54213	0.247196	0.0442239	1.39038	1.8e-08	3.64e-07	YES	YES
2571	A0A0B4KHQ8	FBgn0266579	tau	CG45110	FBgn0266579	0.780381	3.30165	0.303734	0.165813	1.14947	1.24e-06	1.86e-05	YES
2576	M9PD73	FBgn0041180	Tep4	CG10363	FBgn0041180	1.55326	-2.35195	-0.22301	0.0279732	4.85208	2.98e-59	1.66e-56	YES	YES
2577	Q9VSU2	FBgn0023479	teq	CG4821	FBgn0023479	0.192126	-0.411989	-0.0438315	0.642502	-0.7573	0.00743375	0.0370503	YES
2578	Q7KN62	FBgn0286784	TER94	CG2331	FBgn0286784	0.353364	-0.499183	-0.0310092	0.443237	2.33824	1.07e-25	1.11e-23	YES
2579	Q9VDL2	FBgn0038805	TFAM	CG4217	FBgn0038805	0.562793	-0.469516	-0.0276833	0.273657	-0.899887	0.000255485	0.00223505	YES
2581	Q9VMD9	FBgn0011722	Tig	CG11527	FBgn0011722	1.27503	2.21464	0.167381	0.0530849	3.16091	5.94e-23	4.68e-21	YES
2586	Q9Y1A3	FBgn0027359	Tim8	CG1728	FBgn0027359	1.68365	-1.08104	-0.0607296	0.020718	-1.30648	4.37e-06	5.78e-05	YES	YES
2590	P10735	FBgn0003714	tko	CG7925	FBgn0003714	2.38008	-1.24374	-0.0775788	0.00416794	-1.08973	9.74e-06	0.000122211	YES	YES
2602	O76137	FBgn0020372	TM4SF	CG11303	FBgn0020372	0.61568	-2.32696	-0.16039	0.242281	-1.2234	0.00191965	0.0121748	YES
2605	Q6NP91	FBgn0033259	Tmem63	CG11210	FBgn0033259	1.17266	1.20712	0.104019	0.0671955	2.00682	6.04e-14	2.22e-12	YES
2606	A0A6H2EEH6	FBgn0082582	tmod	CG1539	FBgn0082582	0.232039	-0.261827	-0.0160642	0.586085	1.47858	2.38e-13	8.22e-12	YES
2607	Q7JUV6	FBgn0265356	tn	CG15105	FBgn0265356	0.361246	0.403058	0.0258525	0.435265	2.02072	6.7e-17	3.02e-15	YES
2611	Q9U4L6	FBgn0016041	Tom40	CG12157	FBgn0016041	1.31022	-1.13839	-0.0632241	0.0489536	-0.748641	0.00587623	0.0305344	YES	YES
2614	P15348	FBgn0284220	Top2	CG10223	FBgn0284220	0.290092	-0.438593	-0.0374479	0.512753	1.6907	1.18e-08	2.45e-07	YES
2617	O77277	FBgn0025615	Torsin	CG3024	FBgn0025615	0.259305	1.50548	0.117559	0.550421	1.42518	0.000215099	0.00193589	YES
2618	Q8IN44	FBgn0028396	TotA	CG31509	FBgn0028396	0.575399	0.800557	0.0562467	0.265828	2.44183	1.66e-15	6.59e-14	YES
2622	P47947	FBgn0013348	TpnC41C	CG2981	FBgn0013348	1.10333	-1.42377	-0.0782964	0.0788267	-1.11222	1.13e-05	0.000139989	YES
2625	Q9V6K1-2	FBgn0020370	TppII	CG3991	FBgn0020370	0.331035	-0.621926	-0.0419218	0.466622	1.77454	9.51e-16	3.88e-14	YES
2626	Q9Y119	FBgn0027560	Tps1	CG4104	FBgn0027560	1.2672	0.805232	0.0572976	0.0540511	-1.54282	8.79e-09	1.86e-07	YES
2630	Q9W2M2-2	FBgn0003748	Treh	CG9364	FBgn0003748	3.20746	-5.96624	-0.394083	0.000620216	-1.0952	1.22e-07	2.18e-06	YES	YES
2636	Q9VVL8	FBgn0036763	TrpRS-m	CG7441	FBgn0036763	1.2367	-1.52968	-0.104304	0.0579825	-1.79279	2.59e-09	5.92e-08	YES
2643	Q9VVA7	FBgn0036666	TSG101	CG9712	FBgn0036666	0.875216	2.84194	0.259095	0.133286	1.13967	4.36e-07	7.04e-06	YES
2644	Q8T0I9	FBgn0031850	Tsp	CG11326	FBgn0031850	6.88489	5.32201	0.495066	1.3e-07	-1.67563	3.65e-05	0.000405551	YES	YES
2645	Q7KJ73	FBgn0029506	Tsp42Ee	CG10106	FBgn0029506	0.597124	-0.784443	-0.0509828	0.252858	1.23078	5.87e-08	1.11e-06	YES
2646	Q7K010	FBgn0033127	Tsp42Ef	CG12845	FBgn0033127	0.274403	1.7782	0.127558	0.531615	2.30736	5.66e-20	3.5e-18	YES
2647	Q7JWP5	FBgn0033128	Tsp42Eg	CG12142	FBgn0033128	0.737296	3.38038	0.246443	0.183107	2.06638	1.38e-17	6.47e-16	YES
2648	Q7JZW3	FBgn0033130	Tsp42Ei	CG12843	FBgn0033130	5.94209	8.83998	0.74846	1.14e-06	5.62537	1.2e-106	6.01e-103	YES	YES
2650	Q7K527	FBgn0033134	Tsp42El	CG12840	FBgn0033134	1.14818	4.29887	0.360927	0.0710925	1.57959	1.16e-05	0.00014319	YES
2652	Q9W441	FBgn0029837	Tsp5D	CG4690	FBgn0029837	0.762833	-4.37232	-0.334162	0.17265	-1.18282	0.000110823	0.00107264	YES
2653	Q9V3X2	FBgn0027865	Tsp96F	CG6120	FBgn0027865	0.323457	0.379338	0.0240269	0.474836	2.55654	1.65e-20	1.07e-18	YES
2654	Q9VPR1	FBgn0031263	Tspo	CG2789	FBgn0031263	1.51101	5.67927	0.458012	0.0308314	2.51045	5.57e-19	3.06e-17	YES	YES
2655	P45594	FBgn0011726	tsr	CG4254	FBgn0011726	0.227418	-0.34441	-0.0203711	0.592354	1.98004	5.29e-16	2.23e-14	YES
2657	Q8SYD0	FBgn0032744	Ttc19	CG15173	FBgn0032744	1.53964	-1.58671	-0.101157	0.0288644	-1.74286	1.33e-12	4.31e-11	YES	YES
2658	Q9VQV6	FBgn0031574	TTLL4B	CG3964	FBgn0031574	5.50875	-3.63014	-0.355288	3.1e-06	-0.640691	0.0086814	0.0418715	YES	YES
2663	Q9VB86	FBgn0029170	TwdlT	CG5812	FBgn0029170	1.21786	-1.30895	-0.0790678	0.0605537	1.80793	2.6e-05	0.00029851	YES
[truncated: 50 more rows]

## Sheet: Tab4
GO.Term	Description	P.value	FDR.q.value	Enrichment	N	B	n	b	Genes	sample	ontology
[truncated: 839 more rows]

## Sheet: Tab5
FBgn	baseMean	log2FoldChange	lfcSE	stat	pvalue	padj	newsymbol	newCGnumber	newFBgn
[truncated: 76 more rows]

[truncated: 2 more sheets: Tab6, Tab7]
