# Supplementary material for: Bruno 1/CELF regulates splicing and cytoskeleton dynamics to ensure correct sarcomere assembly in Drosophila flight muscles
Source: PLoS Biol. 2024 Apr 29;22(4):e3002575. doi: 10.1371/journal.pbio.3002575 (PMC11081514; doi:10.1371/journal.pbio.3002575)
Supplement: S3 Table — Data for each figure panel are contained in a separate tab in the Excel file. Data include the DE analysis values used to generate all boxplots and line plots, the complete GO term analysis corresponding to Fig 4C, and the DESeq2 and DEXSeq analysis data for bru1-IR versus control IFM at 24 h, 30 h, 72 h, and 1 d adult. (XLSX) [file pbio.3002575.s015.xlsx]

## Sheet: Guide
Tab	Figure panel	Description
Tab1	Figure 4A	Table used to plot the line plot in 4A showing Variable 1 (DESeq2 genes or DEXSeq exons), Variable 2 (Timepoint), the total number of genes in the dataset (number of genes), and the number of genes/exon with an absolute log2FC greater than either 1 or 2 Data is from DESeq2 analysis of mRNA-Seq data comparing control IFM to bru1-IR IFM.
Tab2	Figure 4B	Table of the DESeq2 values used to generate the boxplots shown in the figure panel 4B. Table provides the Cgnumber, symbol and FBgn number for each dot on the table, as well as the corresponding log2FC, p-value, adjusted p-value and sample identifier. Data is from DESeq2 analysis of mRNA-Seq data comparing control IFM to bru1-IR IFM.
Tab3	Figure 4B	Table of the DEXSeq values used to generate the boxplots shown in the figure panel 4B. Table provides the Cgnumber, symbol and FBgn number for each dot on the table, as well as the corresponding log2FC, p-value, adjusted p-value and sample identifier. Data is from DESeq2 analysis of mRNA-Seq data comparing control IFM to bru1-IR IFM.
Tab4	Figure 4C	GO term analysis, complete dataset, for bru1-IR IFM timecourse data. Table lists the Term identification number, the term desription, the statistical enrichment values for the term including the p-value, FDR q-value, Enrichment score, "N", "B", "n", "b", the genes observed in that term, the ontology to which the term belongs, and a "sample" designation of which comparison the term is enriched in.
Tab5	Figure 4C	GO term analysis, values to generate heatmap shown in the figure, for bru1-IR IFM timecourse data. Table lists the Term identification number, the term desription, the statistical enrichment values for the term including the p-value, FDR q-value, Enrichment score, "N", "B", "n", "b", the genes observed in that term, the ontology to which the term belongs, and a "sample" designation of which compa…
Tab6	Figure 4D, S4C-D	Table of values from the heapmap for all genes with exons that are significantly changes at all timepoints in the mRNA-Seq analysis at 24h, 30h, 72h and 1d adult. Table includes a uniqueID combining the FBgn, Cgnumber, Exon identifier and symbol; the log2FC values at 24h, 30h, 72h and 1d between control and bru1-IR; the log2FC value (wtlog2FC) value of 1d adult IFM versus 24h APF IFM.
Tab7	Figure 4D, S4C-D	Table of values from the heapmap for all SPs (sarcomere proteins) and genes identified in Spletter et al 2015 as part of the core 133 fibrillar genes in the mRNA-Seq analysis at 24h, 30h, 72h and 1d adult. Table includes the FBgn, Cgnumber, Exon identifier and symbol; the log2FC values at 24h, 30h, 72h and 1d between control and bru1-IR; the log2FC value (wtlog2FC) value of 1d adult IFM versus 24…
Tab8	Figure 4F, S4D	All DEXSeq exon values for control 1d versus 24h APF and bru1-IR IFM 1d versus 24 h APF. The table includes the Cgnumber, symbol, FBgn, exon identifier and a uniqueID combining those values; the log2FC, p-value and adjusted p-value from DEXSeq analysis of control IFM 1d versus 24h APF; the log2FC, p-value and adjusted p-value from DEXSeq analysis of bru1-IR IFM 1d versus 24h APF
Tab9	Figure 4E, S4C	All DESeq2 gene differential expression values for control 1d versus 24h APF and bru1-IR IFM 1d versus 24 h APF. The table includes the Cgnumber, symbol, FBgn; the log2FC, p-value and adjusted p-value from DESeq2 analysis of control IFM 1d versus 24h APF; the log2FC, p-value and adjusted p-value from DESeq2 analysis of bru1-IR IFM 1d versus 24h APF

## Sheet: Tab1
Var1	Var2	number of genes Log2FC > 2	number of genes Log2FC > 1	number of genes
gene	APF24h	113	351	760
exon	APF24h	40	150	190
gene	APF30h	10	10	10
exon	APF30h	116	588	820
gene	APF72h	252	658	923
exon	APF72h	153	219	241
gene	APF1d	630	1998	2579
exon	APF1d	472	1407	1765

## Sheet: Tab2
CGnumber	symbol	FBgn	log2FC	pvalue	padj	sample
CG14742	CG14742	FBgn0037997	12.586	2.85078e-161	4.76211e-159	bdesequp
CG8630	CG8630	FBgn0038130	7.98947	8.02015e-81	4.38276e-79	bdesequp
CG17146	Ak1	FBgn0022709	6.67541	4.45243e-129	5.03467e-127	bdesequp
CG18730	Amy-p	FBgn0000079	14.591	7.4782e-150	1.1104e-147	bdesequp
CG30415	roh	FBgn0250838	5.2833	1.40226e-148	2.04091e-146	bdesequp
CG11413	CG11413	FBgn0035022	11.1051	1.0063e-183	2.3859e-181	bdesequp
CG7254	GlyP	FBgn0004507	8.23482	0	0	bdesequp
CG1213	CG1213	FBgn0037387	6.49144	2.63887e-45	6.44374e-44	bdesequp
CG17876	Amy-d	FBgn0000078	14.4846	7.07631e-133	8.38885e-131	bdesequp
CG15043	CG15043	FBgn0030929	8.77096	4.16716e-69	1.82858e-67	bdesequp
CG6105	ATPsynG	FBgn0010612	5.37456	1.46624e-97	1.0514e-95	bdesequp
CG1208	CG1208	FBgn0037386	5.24197	1.4758e-50	4.19618e-49	bdesequp
CG14645	CG14645	FBgn0040687	15.5297	1.96699e-164	3.36217e-162	bdesequp
CG7203	CG7203	FBgn0031942	9.51777	9.16376e-155	1.43306e-152	bdesequp
CG14483	CG14483	FBgn0034248	3.74724	5.46221e-101	4.29382e-99	bdesequp
CG18444	alphaTry	FBgn0003863	14.0636	8.37966e-121	8.86195e-119	bdesequp
CG9399	CG9399	FBgn0037715	8.37047	7.04936e-68	2.98633e-66	bdesequp
CG34324	CG34324	FBgn0085353	17.0945	1.28315e-136	1.58507e-134	bdesequp
CG9512	CG9512	FBgn0030593	11.3563	4.84289e-217	1.92407e-214	bdesequp
CG4607	CG4607	FBgn0029932	7.95328	1.68973e-69	7.52699e-68	bdesequp
CG34220	CG34220	FBgn0085249	11.3998	1.48132e-119	1.54436e-117	bdesequp
CG15441	Gs1l	FBgn0019982	6.00087	2.64347e-119	2.73655e-117	bdesequp
CG3270	CG3270	FBgn0033093	4.36141	4.97215e-12	2.4827e-11	bdesequp
CG5162	CG5162	FBgn0030828	7.79255	4.79871e-113	4.43655e-111	bdesequp
CG8938	GstS1	FBgn0010226	6.32094	1.18525e-181	2.68049e-179	bdesequp
CG3759	Mco1	FBgn0032116	5.89512	7.13216e-35	1.24962e-33	bdesequp
CG33126	NLaz	FBgn0053126	5.97444	1.55824e-70	7.09166e-69	bdesequp
CG7811	b	FBgn0000153	8.54445	1.51169e-80	8.16981e-79	bdesequp
CG9042	Gpdh1	FBgn0001128	7.05718	6.68105e-69	2.92296e-67	bdesequp
CG6416	Zasp66	FBgn0035917	7.73549	4.78362e-307	1.00456e-303	bdesequp
CG15304	Neb-cGP	FBgn0083167	6.15701	1.00751e-266	1.2342e-263	bdesequp
CG2259	Gclc	FBgn0040319	3.73152	3.40748e-20	3.06174e-19	bdesequp
CG7272	CG7272	FBgn0036501	4.34747	5.06164e-72	2.40796e-70	bdesequp
CG14235	COX6B	FBgn0031066	5.55293	1.02948e-236	6.8788e-234	bdesequp
CG6803	Mf	FBgn0038294	7.70898	0	0	bdesequp
CG5867	CG5867	FBgn0027586	7.03579	9.24176e-121	9.70385e-119	bdesequp
CG43729	Stacl	FBgn0263980	5.57838	7.35783e-31	1.10934e-29	bdesequp
CG12859	ND-B15	FBgn0033961	5.17413	6.43421e-172	1.2126e-169	bdesequp
CG9023	Drip	FBgn0015872	5.25908	6.12413e-40	1.29346e-38	bdesequp
CG13810	CG13810	FBgn0035313	7.811	3.11128e-34	5.33051e-33	bdesequp
CG4412	ATPsynCF6	FBgn0016119	5.84893	2.67934e-192	7.43137e-190	bdesequp
CG9762	ND-SGDH	FBgn0011455	5.14774	1.39454e-200	4.45646e-198	bdesequp
CG17734	CG17734	FBgn0037890	4.01929	2.75829e-37	5.29333e-36	bdesequp
CG33968	drd	FBgn0260006	5.90191	2.90152e-100	2.22147e-98	bdesequp
CG10802	CG10802	FBgn0029664	4.20265	3.61299e-58	1.24382e-56	bdesequp
CG9619	Gbs-76A	FBgn0036862	3.71732	1.27217e-35	2.32021e-34	bdesequp
CG11390	EbpIII	FBgn0011695	7.50517	1.22256e-195	3.82375e-193	bdesequp
CG31373	CG31373	FBgn0051373	5.72571	9.16938e-14	5.24066e-13	bdesequp
CG6483	Jon65Aiii	FBgn0035665	10.6223	5.47357e-20	4.85586e-19	bdesequp
CG3001	Hex-A	FBgn0001186	2.7142	1.44405e-42	3.30132e-41	bdesequp
CG7499	Rh50	FBgn0028699	7.6748	0	0	bdesequp
CG44098	CG44098	FBgn0264907	5.85603	4.43888e-51	1.28196e-49	bdesequp
CG12030	Gale	FBgn0035147	2.71897	9.687e-13	5.13149e-12	bdesequp
CG2022	plh	FBgn0037292	8.84779	6.78621e-82	3.75027e-80	bdesequp
CG4115	CG4115	FBgn0038017	6.89463	1.4313e-18	1.16372e-17	bdesequp
CG14777	CG14777	FBgn0026872	4.07224	4.93794e-35	8.75606e-34	bdesequp
CG7497	CG7497	FBgn0036742	5.22685	2.01931e-53	6.18412e-52	bdesequp
CG7181	COX8	FBgn0263911	6.15084	2.74642e-245	2.37485e-242	bdesequp
CG43693	CG43693	FBgn0263776	8.11045	8.94634e-91	5.74284e-89	bdesequp
CG6917	Est-6	FBgn0000592	10.9758	4.07924e-303	7.4956e-300	bdesequp
CG6906	CAH2	FBgn0027843	4.73371	2.65746e-28	3.61042e-27	bdesequp
CG11455	ND-15	FBgn0031228	4.51135	4.88942e-130	5.57167e-128	bdesequp
CG4347	UGP	FBgn0035978	4.55079	2.58553e-98	1.90036e-96	bdesequp
CG2968	ATPsyndelta	FBgn0028342	5.52077	2.71563e-151	4.07344e-149	bdesequp
CG4928	CG4928	FBgn0027556	4.34061	1.77192e-22	1.81136e-21	bdesequp
CG17903	Cyt-c-p	FBgn0284248	7.95317	3.20765e-175	6.20428e-173	bdesequp
CG9914	Had1	FBgn0286508	3.94219	1.83472e-17	1.39094e-16	bdesequp
CG11752	CG11752	FBgn0030292	5.70063	8.61273e-174	1.64425e-171	bdesequp
CG7178	wupA	FBgn0283471	5.42382	5.48943e-192	1.46718e-189	bdesequp
CG9394	CG9394	FBgn0034588	9.23865	2.57749e-38	5.1761e-37	bdesequp
CG31705	CG31705	FBgn0028490	3.4405	8.25152e-43	1.89231e-41	bdesequp
CG8696	Mal-A1	FBgn0002570	13.1943	2.36324e-90	1.4974e-88	bdesequp
CG31116	ClC-a	FBgn0051116	4.67189	6.13304e-30	8.85616e-29	bdesequp
CG8048	Vha44	FBgn0287825	2.73788	8.05572e-25	9.32434e-24	bdesequp
CG11765	Prx2540-2	FBgn0033518	4.16004	3.84591e-29	5.37404e-28	bdesequp
CG5703	ND-24	FBgn0030853	5.64023	4.73535e-192	1.28907e-189	bdesequp
CG3174	Fmo-2	FBgn0033079	2.2267	3.57448e-05	7.99161e-05	bdesequp
CG8733	Cyp305a1	FBgn0036910	4.82949	5.30419e-71	2.45194e-69	bdesequp
CG9889	yellow-d	FBgn0041712	6.69694	4.66061e-46	1.18122e-44	bdesequp
CG5500	CG5500	FBgn0039461	2.76521	8.18875e-40	1.71964e-38	bdesequp
CG7445	fln	FBgn0005633	13.0021	0	0	bdesequp
CG1743	Gs2	FBgn0001145	4.67324	1.18995e-65	4.83211e-64	bdesequp
CG3214	ND-B17.2	FBgn0031436	5.58148	5.89965e-231	3.21203e-228	bdesequp
CG17932	Ugt37D1	FBgn0040260	4.15869	2.70093e-61	1.00262e-59	bdesequp
CG8186	Vha36-1	FBgn0022097	3.60304	1.63836e-27	2.15227e-26	bdesequp
CG6213	Vha13	FBgn0283536	4.0854	2.93025e-58	1.01352e-56	bdesequp
CG43394	CG43394	FBgn0263256	3.44405	1.18903e-15	8.00678e-15	bdesequp
CG1088	Vha26	FBgn0283535	2.29574	1.22456e-15	8.23847e-15	bdesequp
CG12203	ND-18	FBgn0031021	5.20867	6.37339e-156	1.01836e-153	bdesequp
CG15067	BomBc2	FBgn0034331	12.4826	2.05747e-179	4.44776e-177	bdesequp
CG1275	CG1275	FBgn0035321	3.57309	8.25535e-26	9.95517e-25	bdesequp
CG18324	CG18324	FBgn0033905	3.07141	1.25329e-27	1.65528e-26	bdesequp
CG5548	ND-B18	FBgn0030605	4.98486	4.76573e-115	4.46218e-113	bdesequp
CG12896	CG12896	FBgn0033521	4.14365	2.86154e-30	4.20647e-29	bdesequp
CG9116	LysP	FBgn0004429	10.2924	1.82695e-87	1.09171e-85	bdesequp
CG11400	CG11400	FBgn0034198	6.06164	9.73678e-38	1.90587e-36	bdesequp
CG6584	SelR	FBgn0267376	4.96533	6.81338e-96	4.76937e-94	bdesequp
CG11050	CG11050	FBgn0031836	4.19818	1.22545e-41	2.7294e-40	bdesequp
CG3059	NTPase	FBgn0024947	4.25281	1.46354e-28	2.0069e-27	bdesequp
CG1907	CG1907	FBgn0039674	3.90306	6.0333e-19	5.02775e-18	bdesequp
CG11466	Cyp9f2	FBgn0038037	4.85475	4.82803e-50	1.34163e-48	bdesequp
CG7712	ND-B14	FBgn0033570	5.49507	5.79175e-118	5.67592e-116	bdesequp
CG13240	ND-B17	FBgn0001989	5.3182	3.36835e-144	4.71569e-142	bdesequp
CG6004	Muc68D	FBgn0036203	11.4376	2.59294e-81	1.42758e-79	bdesequp
CG3835	D2hgdh	FBgn0023507	3.83515	5.40361e-30	7.82592e-29	bdesequp
CG11015	COX5B	FBgn0031830	6.2367	2.03201e-236	1.29872e-233	bdesequp
CG4105	Cyp4e3	FBgn0015035	7.6628	5.08516e-96	3.57664e-94	bdesequp
CG6074	CAH9	FBgn0039486	9.49009	1.18051e-207	3.94397e-205	bdesequp
CG11099	CG11099	FBgn0034485	7.39046	2.16664e-29	3.04781e-28	bdesequp
CG15818	CG15818	FBgn0031910	12.0716	3.63822e-100	2.77108e-98	bdesequp
CG31098	CG31098	FBgn0051098	4.33264	2.1012e-52	6.25254e-51	bdesequp
CG6463	ND-13B	FBgn0047038	5.27644	3.73462e-186	8.99982e-184	bdesequp
CG17839	CG17839	FBgn0036454	3.89974	1.9038e-19	1.62519e-18	bdesequp
CG10806	Nha1	FBgn0031865	5.41845	5.14148e-55	1.65383e-53	bdesequp
CG3161	Vha16-1	FBgn0262736	2.4817	2.07705e-16	1.48505e-15	bdesequp
CG7882	CG7882	FBgn0033047	5.99824	9.63922e-12	4.678e-11	bdesequp
CG15629	CG15629	FBgn0031630	6.66985	2.33417e-154	3.61182e-152	bdesequp
CG14125	CG14125	FBgn0036232	14.0295	5.70972e-86	3.33067e-84	bdesequp
CG1715	Chchd3	FBgn0010808	4.39154	4.92162e-99	3.65393e-97	bdesequp
CG5646	CG5646	FBgn0039525	8.07017	4.21119e-50	1.17466e-48	bdesequp
CG15106	Jheh3	FBgn0034406	4.28476	5.38349e-26	6.55653e-25	bdesequp
CG13935	Cpr62Bb	FBgn0035280	6.3195	1.1262e-90	7.1979e-89	bdesequp
CG12400	ND-B14.5B	FBgn0031505	5.93987	7.01e-270	9.36791e-267	bdesequp
CG9485	CG9485	FBgn0034618	4.98816	2.16149e-86	1.28121e-84	bdesequp
CG9836	IscU	FBgn0037637	3.8994	1.92612e-89	1.19468e-87	bdesequp
CG12105	CG12105	FBgn0035241	5.6354	1.87481e-15	1.24087e-14	bdesequp
CG9734	glob1	FBgn0027657	3.97441	2.38023e-42	5.40794e-41	bdesequp
CG34117	CG34117	FBgn0083953	3.76594	1.77059e-52	5.27945e-51	bdesequp
CG14778	CG14778	FBgn0029580	6.48825	7.15585e-55	2.28676e-53	bdesequp
CG10513	CG10513	FBgn0039311	10.9006	6.5018e-32	1.03214e-30	bdesequp
CG3861	kdn	FBgn0261955	6.79855	2.66148e-240	2.05915e-237	bdesequp
CG7978	Ac76E	FBgn0004852	2.17862	2.86787e-25	3.38344e-24	bdesequp
CG4752	CG4752	FBgn0034733	5.55476	4.18185e-55	1.3481e-53	bdesequp
CG4302	Ugt49B1	FBgn0027073	7.15316	3.95168e-121	4.24013e-119	bdesequp
CG3321	ATPsynE	FBgn0038224	5.44702	9.48766e-219	3.87413e-216	bdesequp
CG18317	Rim2	FBgn0031359	3.71765	3.7792e-93	2.51377e-91	bdesequp
CG15231	Dso1	FBgn0040653	8.71486	6.25853e-49	1.67884e-47	bdesequp
CG11147	CG11147	FBgn0031734	5.51271	3.44474e-104	2.86088e-102	bdesequp
CG13623	CG13623	FBgn0039205	3.54273	1.96256e-72	9.39725e-71	bdesequp
CG2249	COX7C	FBgn0040773	5.91097	1.29924e-203	4.24419e-201	bdesequp
CG8736	CG8736	FBgn0033308	3.34619	4.06647e-15	2.63219e-14	bdesequp
CG3819	CG3819	FBgn0036833	10.4444	7.51815e-84	4.23436e-82	bdesequp
CG7361	RFeSP	FBgn0021906	5.94817	3.7288e-210	1.30508e-207	bdesequp
CG11711	Mob2	FBgn0259481	2.2724	2.17188e-37	4.20088e-36	bdesequp
CG9306	ND-B22	FBgn0032511	5.05955	1.25206e-169	2.32978e-167	bdesequp
CG13639	CG13639	FBgn0265266	4.85261	3.77179e-88	2.2817e-86	bdesequp
CG34134	CG34134	FBgn0083970	2.66666	1.73454e-26	2.16449e-25	bdesequp
CG1443	wat	FBgn0039620	6.66406	4.66347e-179	9.93523e-177	bdesequp
CG31974	CG31974	FBgn0051974	3.82168	2.66748e-16	1.8861e-15	bdesequp
CG3621	ND-B14.5A	FBgn0025839	5.62073	9.6499e-146	1.39072e-143	bdesequp
CG3192	ND-ASHI	FBgn0029888	5.4092	3.02275e-138	3.86387e-136	bdesequp
CG4402	Loxl2	FBgn0034660	8.65067	1.86996e-61	6.97675e-60	bdesequp
CG32626	AMPdeam	FBgn0052626	1.94197	3.41637e-18	2.7154e-17	bdesequp
CG11672	CG11672	FBgn0037563	12.6853	7.16054e-62	2.7199e-60	bdesequp
CG43442	Nha2	FBgn0263390	4.43357	7.30637e-35	1.27861e-33	bdesequp
CG2003	CG2003	FBgn0039886	3.08115	2.22518e-21	2.14072e-20	bdesequp
CG8198	MagR	FBgn0026666	2.50873	1.01607e-19	8.85375e-19	bdesequp
CG9032	sun	FBgn0014391	5.67519	2.98995e-223	1.33189e-220	bdesequp
CG8680	ND-13A	FBgn0031684	4.49602	4.47307e-142	6.08835e-140	bdesequp
CG5010	Chchd2	FBgn0260747	3.28254	4.65826e-68	1.98482e-66	bdesequp
CG1640	CG1640	FBgn0030478	3.44461	1.47077e-22	1.50559e-21	bdesequp
CG7440	tgy	FBgn0030984	6.36843	3.78461e-23	4.01688e-22	bdesequp
CG4721	Nepl15	FBgn0039024	9.1767	4.39061e-238	3.07343e-235	bdesequp
CG42612	plx	FBgn0261261	2.52013	3.25597e-45	7.92431e-44	bdesequp
CG17280	levy	FBgn0034877	5.90008	3.06055e-216	1.18395e-213	bdesequp
CG16826	CG16826	FBgn0032505	17.8875	3.99999e-103	3.26666e-101	bdesequp
CG15406	CG15406	FBgn0031517	5.47146	1.48092e-09	5.75153e-09	bdesequp
CG43340	M7BP	FBgn0263077	2.17271	2.00044e-14	1.21564e-13	bdesequp
CG30373	CG30373	FBgn0050373	3.7423	2.24509e-33	3.73336e-32	bdesequp
CG16944	sesB	FBgn0003360	5.89045	8.63392e-211	3.17296e-208	bdesequp
CR44106	asRNA:CR44106	FBgn0264915	9.41721	1.48871e-30	2.21948e-29	bdesequp
CG17323	Ugt36D1	FBgn0032713	2.18922	1.3986e-28	1.91964e-27	bdesequp
CG45019	Pde8	FBgn0266377	2.83002	6.08637e-22	6.03302e-21	bdesequp
CG5261	muc	FBgn0283658	5.18069	1.95987e-135	2.381e-133	bdesequp
CG3446	ND-B16.6	FBgn0029868	4.40004	8.16336e-102	6.48656e-100	bdesequp
CG12405	Prx2540-1	FBgn0033520	4.00465	9.72218e-36	1.77978e-34	bdesequp
CG5506	CG5506	FBgn0036766	8.12499	8.88476e-69	3.83009e-67	bdesequp
CG42700	CG42700	FBgn0261611	3.5323	1.3139e-42	3.00846e-41	bdesequp
CG9509	fiz	FBgn0030594	3.11818	4.31922e-05	9.53772e-05	bdesequp
CG3413	wdp	FBgn0034718	3.39155	1.10128e-22	1.13288e-21	bdesequp
CG16985	CG16985	FBgn0035355	4.16966	7.46386e-69	3.23654e-67	bdesequp
CG10664	COX4	FBgn0032833	6.10114	3.71348e-210	1.30508e-207	bdesequp
CG6030	ATPsynD	FBgn0016120	5.70989	7.77031e-224	3.56949e-221	bdesequp
CG13937	CG13937	FBgn0035287	2.67776	6.74944e-46	1.69892e-44	bdesequp
CG13284	CG13284	FBgn0032614	3.76202	5.2447e-15	3.36375e-14	bdesequp
CG6830	CG6830	FBgn0037934	5.93665	2.07849e-38	4.19119e-37	bdesequp
CG9498	CG9498	FBgn0031801	8.93969	6.21238e-35	1.09106e-33	bdesequp
CG31200	CG31200	FBgn0051200	8.19644	7.14939e-58	2.44979e-56	bdesequp
CG12310	CG12310	FBgn0036467	9.32627	2.59535e-33	4.30606e-32	bdesequp
CG7567	CG7567	FBgn0039670	8.76947	2.68195e-60	9.80714e-59	bdesequp
CG30360	Mal-A6	FBgn0050360	6.29255	1.76925e-25	2.0991e-24	bdesequp
CG1128	alpha-Est9	FBgn0015577	7.29139	6.59279e-42	1.48414e-40	bdesequp
CG32444	CG32444	FBgn0043783	3.49144	2.92471e-33	4.84158e-32	bdesequp
CG6514	TpnC25D	FBgn0031692	5.28192	4.40633e-59	1.5496e-57	bdesequp
CG11378	CG11378	FBgn0040364	5.58992	2.3255e-59	8.29729e-58	bdesequp
CG8094	Hex-C	FBgn0001187	7.12954	3.86065e-48	1.02255e-46	bdesequp
CG13061	Nplp3	FBgn0042201	8.79982	2.36103e-238	1.73535e-235	bdesequp
CG8888	CG8888	FBgn0033679	3.63282	3.4157e-26	4.21585e-25	bdesequp
CG8620	CG8620	FBgn0040837	3.92381	7.522e-13	4.02211e-12	bdesequp
CG32170	CG32170	FBgn0052170	4.61884	7.93021e-36	1.45354e-34	bdesequp
CG7007	VhaPPA1-1	FBgn0028662	2.75448	2.54759e-22	2.58095e-21	bdesequp
CG16997	Phae2	FBgn0263235	8.83424	1.45105e-38	2.93e-37	bdesequp
CG14671	CG14671	FBgn0037340	3.47195	1.4505e-73	7.10743e-72	bdesequp
CG8128	CG8128	FBgn0030668	5.17939	7.97063e-30	1.1431e-28	bdesequp
CG8627	Acbp2	FBgn0010387	6.1297	3.1441e-49	8.51165e-48	bdesequp
CG3050	Cyp6d5	FBgn0038194	5.11113	3.03083e-95	2.0917e-93	bdesequp
CG15611	CG15611	FBgn0034194	3.66934	1.42481e-29	2.02168e-28	bdesequp
CG15908	CG15908	FBgn0033085	2.99875	1.43618e-05	3.39802e-05	bdesequp
CG14780	CG14780	FBgn0025383	4.45814	6.23804e-11	2.794e-10	bdesequp
CG31783	ninaD	FBgn0002939	6.90823	2.50518e-192	7.08196e-190	bdesequp
CG10553	CG10553	FBgn0039324	7.79014	3.02128e-86	1.77651e-84	bdesequp
CG42237	CG42237	FBgn0250862	5.54261	1.20036e-92	7.84235e-91	bdesequp
CG9434	Fst	FBgn0037724	10.2401	6.68024e-56	2.19686e-54	bdesequp
CG6579	atilla	FBgn0032422	7.64304	1.68107e-100	1.3075e-98	bdesequp
CG32649	Coq8	FBgn0052649	3.78925	7.05733e-73	3.4014e-71	bdesequp
CR44754	lncRNA:CR44754	FBgn0265967	3.81259	5.88708e-27	7.55149e-26	bdesequp
CG31288	CG31288	FBgn0051288	5.28244	1.06351e-24	1.22425e-23	bdesequp
CG18617	Vha100-2	FBgn0028670	3.16189	7.00916e-18	5.4864e-17	bdesequp
CG2264	magu	FBgn0262169	3.28022	4.33744e-51	1.25512e-49	bdesequp
CG17633	CG17633	FBgn0032144	6.95577	9.53184e-38	1.87073e-36	bdesequp
CG8342	Kaz-m1	FBgn0002578	9.40699	2.80793e-39	5.81361e-38	bdesequp
CG15771	CG15771	FBgn0029801	3.7806	1.56963e-100	1.22731e-98	bdesequp
CG3683	ND-19	FBgn0035046	5.68538	5.48198e-161	9.05451e-159	bdesequp
CG14290	Mpc1	FBgn0038662	3.31187	3.99033e-49	1.07629e-47	bdesequp
CG44325	CG44325	FBgn0265413	3.06802	8.39065e-27	1.06513e-25	bdesequp
CG43134	CG43134	FBgn0262608	11.3191	3.42829e-28	4.62348e-27	bdesequp
CG7107	up	FBgn0004169	5.79128	3.71224e-231	2.09884e-228	bdesequp
CG33281	CG33281	FBgn0053281	7.46612	1.37206e-45	3.39551e-44	bdesequp
CG11876	Pdhb	FBgn0039635	4.46546	3.08696e-92	2.00789e-90	bdesequp
CG8745	CG8745	FBgn0036381	3.14943	2.68627e-22	2.71583e-21	bdesequp
CG1698	CG1698	FBgn0033443	5.09157	7.29163e-30	1.0488e-28	bdesequp
CG13365	CG13365	FBgn0029529	3.77686	6.00099e-63	2.29725e-61	bdesequp
CG5921	CG5921	FBgn0029835	2.15878	1.1179e-05	2.68516e-05	bdesequp
CG11699	CG11699	FBgn0030311	3.54657	3.59737e-50	1.00535e-48	bdesequp
CG14934	Mal-B1	FBgn0032381	13.5345	4.75951e-50	1.32509e-48	bdesequp
CG17739	CG17739	FBgn0033710	3.89272	1.17429e-31	1.84424e-30	bdesequp
CG2139	aralar1	FBgn0028646	3.60497	2.76667e-23	2.94925e-22	bdesequp
CG3713	CG3713	FBgn0040343	8.11434	5.91231e-57	1.98427e-55	bdesequp
CG13324	CG13324	FBgn0033789	9.2238	1.28967e-68	5.52714e-67	bdesequp
CG6343	ND-42	FBgn0019957	5.31436	4.53662e-128	5.09071e-126	bdesequp
CG5397	CG5397	FBgn0031327	4.23704	2.74431e-52	8.13334e-51	bdesequp
CG14028	cype	FBgn0015031	6.00118	4.15616e-113	3.86681e-111	bdesequp
CG6484	CG6484	FBgn0034247	7.29054	6.23297e-27	7.98125e-26	bdesequp
CG15094	MFS15	FBgn0034392	2.66166	1.27627e-17	9.78671e-17	bdesequp
CG15021	CG15021	FBgn0035544	8.20676	2.37506e-79	1.27421e-77	bdesequp
CG14704	PGRP-LB	FBgn0037906	3.63568	2.6471e-14	1.59216e-13	bdesequp
CG15044	CG15044	FBgn0030928	9.58545	7.18991e-46	1.80361e-44	bdesequp
CG32984	CG32984	FBgn0052984	3.40724	1.50982e-08	5.26306e-08	bdesequp
CG9390	AcCoAS	FBgn0012034	5.27671	5.58215e-53	1.69191e-51	bdesequp
CG10320	ND-B12	FBgn0034645	5.3368	6.81284e-193	1.9637e-190	bdesequp
CG4370	Irk2	FBgn0039081	5.42348	5.87321e-54	1.83304e-52	bdesequp
CG9350	ND-B14.7	FBgn0034576	5.54289	2.66085e-158	4.34605e-156	bdesequp
CG7394	CG7394	FBgn0036173	3.51319	3.29585e-44	7.76427e-43	bdesequp
CG33206	Gmap	FBgn0027287	1.60526	2.49287e-07	7.49697e-07	bdesequp
CG9034	CG9034	FBgn0040931	5.55544	5.76907e-178	1.16172e-175	bdesequp
CG10405	CG10405	FBgn0038431	5.44553	5.73668e-20	5.07091e-19	bdesequp
CG6986	Proc-R	FBgn0029723	5.63665	4.47268e-85	2.55831e-83	bdesequp
CG10725	CG10725	FBgn0036362	5.58353	2.89095e-14	1.73386e-13	bdesequp
CG6503	CG6503	FBgn0040606	12.5833	1.88347e-78	9.85301e-77	bdesequp
CG8844	ND-PDSW	FBgn0021967	5.15207	5.02715e-178	1.02638e-175	bdesequp
CG13077	CG13077	FBgn0032810	4.43618	4.283e-34	7.32094e-33	bdesequp
CG8520	CG8520	FBgn0033734	3.81305	1.38624e-20	1.27361e-19	bdesequp
CG17369	Vha55	FBgn0005671	3.12239	3.27658e-26	4.04754e-25	bdesequp
CG43679	CG43679	FBgn0263762	11.5235	4.8233e-179	1.01289e-176	bdesequp
CG13631	CG13631	FBgn0040600	4.29538	1.04628e-50	2.98647e-49	bdesequp
CG3630	CG3630	FBgn0023540	5.92142	2.73514e-53	8.34162e-52	bdesequp
CG5889	Men-b	FBgn0029155	4.62906	2.28478e-39	4.75727e-38	bdesequp
CG1780	Idgf4	FBgn0026415	3.2698	1.32437e-46	3.39169e-45	bdesequp
CG5582	Cln3	FBgn0036756	5.17552	5.36039e-23	5.63646e-22	bdesequp
CG8956	AhcyL2	FBgn0015011	2.62308	3.22138e-08	1.07869e-07	bdesequp
CG3252	NAAT1	FBgn0029762	6.73716	1.40279e-34	2.42887e-33	bdesequp
CG3944	ND-23	FBgn0017567	5.4131	1.8053e-169	3.31723e-167	bdesequp
CG2121	CG2121	FBgn0033289	4.44548	4.79935e-15	3.08215e-14	bdesequp
CG12512	Acsf2	FBgn0031703	5.50355	9.72087e-37	1.84383e-35	bdesequp
CG8408	stas	FBgn0030850	1.81011	6.58276e-08	2.12161e-07	bdesequp
CG15444	ine	FBgn0011603	5.57125	7.88224e-46	1.96717e-44	bdesequp
CG31145	CG31145	FBgn0051145	4.0589	1.54555e-112	1.41997e-110	bdesequp
CG3560	UQCR-14	FBgn0030733	6.5586	3.16987e-293	5.17746e-290	bdesequp
CG11650	Lcp1	FBgn0002531	5.8681	6.34783e-16	4.36859e-15	bdesequp
CG9081	Cyp4s3	FBgn0030615	5.32596	5.06207e-49	1.36037e-47	bdesequp
CG32656	Muc11A	FBgn0052656	7.82408	3.13195e-43	7.25033e-42	bdesequp
CG8519	CG8519	FBgn0035711	4.22114	1.04861e-65	4.26997e-64	bdesequp
CG4769	Cyt-c1	FBgn0035600	5.72912	3.00318e-169	5.38375e-167	bdesequp
CG9240	CG9240	FBgn0030669	2.59951	5.41555e-39	1.1103e-37	bdesequp
CG6455	Mitofilin	FBgn0019960	3.24407	8.08594e-55	2.57838e-53	bdesequp
CG3425	T3dh	FBgn0017482	2.12881	2.80647e-16	1.98151e-15	bdesequp
CG3762	Vha68-2	FBgn0263598	3.54668	7.98121e-21	7.43497e-20	bdesequp
CG44242	CG44242	FBgn0265177	4.44504	1.14711e-133	1.37094e-131	bdesequp
CG7630	CG7630	FBgn0040793	6.15826	3.9201e-242	3.20142e-239	bdesequp
CG11661	Ogdh	FBgn0010352	5.5292	2.58843e-180	5.76513e-178	bdesequp
CG8029	VhaAC45	FBgn0262515	2.87982	3.01555e-24	3.35823e-23	bdesequp
CG10912	CG10912	FBgn0034296	9.82665	8.86917e-24	9.68624e-23	bdesequp
CG12746	CG12746	FBgn0037341	3.62604	1.28453e-36	2.4302e-35	bdesequp
CG2194	su(r)	FBgn0086450	3.97464	4.82237e-41	1.04865e-39	bdesequp
CG11617	CG11617	FBgn0031232	5.76016	4.27319e-37	8.16852e-36	bdesequp
CG12091	CG12091	FBgn0035228	2.20616	7.90143e-12	3.87299e-11	bdesequp
CG30016	CG30016	FBgn0050016	5.23961	2.31267e-09	8.80731e-09	bdesequp
CG10910	CG10910	FBgn0034289	10.6489	6.81907e-97	4.81925e-95	bdesequp
CG7925	tko	FBgn0003714	2.865	2.94828e-10	1.23943e-09	bdesequp
CG14298	CG14298	FBgn0038654	6.10726	2.61255e-51	7.61993e-50	bdesequp
CG9073	TpnC47D	FBgn0010423	4.69134	3.85631e-35	6.89632e-34	bdesequp
CG2934	VhaAC39-1	FBgn0285910	3.31415	2.75901e-41	6.08057e-40	bdesequp
CG46339	CG46339	FBgn0285963	4.45512	2.02661e-63	7.86047e-62	bdesequp
CG18812	Gdap2	FBgn0042135	2.86391	1.50255e-18	1.21963e-17	bdesequp
CG9090	Mpcp1	FBgn0034497	7.76127	1.23311e-118	1.24155e-116	bdesequp
CG4001	Pfk	FBgn0003071	5.15579	3.12986e-140	4.07159e-138	bdesequp
CG33138	AGBE	FBgn0053138	4.11576	3.65571e-41	7.99687e-40	bdesequp
CG10911	CG10911	FBgn0034295	11.7609	5.27979e-59	1.84793e-57	bdesequp
CG9160	ND-ACP	FBgn0011361	4.59542	6.52116e-93	4.2987e-91	bdesequp
CG42679	Lmpt	FBgn0261565	4.69769	1.74443e-144	2.46569e-142	bdesequp
CG15617	CG15617	FBgn0034151	15.3526	1.03696e-163	1.7521e-161	bdesequp
CG18745	CG18745	FBgn0042102	6.76696	4.01536e-36	7.46217e-35	bdesequp
CG4696	Mp20	FBgn0002789	5.98888	2.72336e-77	1.38046e-75	bdesequp
CG7610	ATPsyngamma	FBgn0020235	5.63346	1.75023e-132	2.05827e-130	bdesequp
CG7603	QIL1	FBgn0036726	4.65979	1.67284e-94	1.12801e-92	bdesequp
CG6115	CG6115	FBgn0040985	2.33213	2.86841e-40	6.12873e-39	bdesequp
CG32557	Mco4	FBgn0052557	8.66035	1.63319e-37	3.17565e-36	bdesequp
CG7620	l(3)87Df	FBgn0002354	2.74384	8.94798e-12	4.35836e-11	bdesequp
CG2286	ND-75	FBgn0017566	5.05379	1.04152e-94	7.08811e-93	bdesequp
CG12079	ND-30	FBgn0266582	5.68185	4.99261e-119	5.06147e-117	bdesequp
CG8925	CG8925	FBgn0038404	4.11471	5.09101e-17	3.76448e-16	bdesequp
CG6008	NP15.6	FBgn0027785	5.13724	2.44176e-186	5.98231e-184	bdesequp
CG5778	BomT3	FBgn0038930	7.5413	2.42926e-50	6.85416e-49	bdesequp
CG10219	SdhD	FBgn0039112	5.0339	3.25587e-182	7.59702e-180	bdesequp
CG5485	Prestin	FBgn0036770	3.28912	4.98139e-35	8.82246e-34	bdesequp
CG1746	ATPsynC	FBgn0039830	5.38699	1.07843e-220	4.52941e-218	bdesequp
CG43388	Hk	FBgn0263220	1.81234	1.244e-05	2.96817e-05	bdesequp
CG33135	KCNQ	FBgn0033494	4.8679	1.41886e-71	6.66367e-70	bdesequp
CG6836	CG6836	FBgn0036834	5.9808	4.96727e-79	2.64561e-77	bdesequp
CG8864	Cyp28a5	FBgn0028940	6.02471	9.14385e-141	1.21094e-138	bdesequp
CG31299	cu	FBgn0261808	4.95882	1.52741e-21	1.48009e-20	bdesequp
CG2184	Mlc2	FBgn0002773	6.38236	3.52137e-286	5.17641e-283	bdesequp
CG15173	Ttc19	FBgn0032744	2.55563	4.03077e-17	2.9986e-16	bdesequp
CG4169	UQCR-C2	FBgn0250814	5.5337	4.7286e-90	2.98328e-88	bdesequp
CG14482	UQCR-6.4	FBgn0034245	6.57822	8.13446e-231	4.27059e-228	bdesequp
CG4123	Mipp1	FBgn0026061	4.14745	1.48649e-26	1.85969e-25	bdesequp
CG31839	NimB2	FBgn0028543	4.78865	6.36423e-55	2.04267e-53	bdesequp
CG10514	CG10514	FBgn0039312	9.37093	1.51098e-20	1.38389e-19	bdesequp
CG7010	Pdha	FBgn0028325	5.20482	2.30779e-149	3.39246e-147	bdesequp
CG15434	ND-B8	FBgn0040705	1.95687	1.03479e-06	2.87441e-06	bdesequp
CG14022	CG14022	FBgn0031700	7.81316	7.81931e-98	5.66226e-96	bdesequp
CG6022	Cchl	FBgn0038925	3.50864	6.79744e-16	4.66927e-15	bdesequp
CG9210	Ac13E	FBgn0022710	1.58847	4.15065e-05	9.18826e-05	bdesequp
CG8189	ATPsynB	FBgn0019644	5.6659	6.57099e-180	1.44169e-177	bdesequp
CG1065	Scsalpha1	FBgn0004888	4.37503	1.1314e-117	1.10143e-115	bdesequp
CG11592	Amnionless	FBgn0025686	5.96585	1.58538e-95	1.09929e-93	bdesequp
CG8768	CG8768	FBgn0033769	3.32902	1.98111e-30	2.93868e-29	bdesequp
CG10652	RpL30	FBgn0086710	1.93639	9.71226e-18	7.51818e-17	bdesequp
CG15529	CG15529	FBgn0039748	2.78096	4.08318e-14	2.40896e-13	bdesequp
CG8256	Gpo1	FBgn0022160	8.91281	2.84302e-214	1.0716e-211	bdesequp
CG14806	Coa8	FBgn0029594	3.28488	2.11385e-59	7.56048e-58	bdesequp
CG33002	mRpL27	FBgn0053002	3.7379	2.65586e-23	2.83317e-22	bdesequp
CG13026	CG13026	FBgn0036656	10.4254	2.39891e-118	2.36671e-116	bdesequp
CG3699	CG3699	FBgn0040349	3.6266	2.67342e-19	2.25988e-18	bdesequp
CG1774	CG1774	FBgn0039856	2.77767	1.22094e-11	5.88068e-11	bdesequp
CG4692	ATPsynF	FBgn0035032	5.44935	4.12416e-119	4.21008e-117	bdesequp
CG4404	CG4404	FBgn0030432	2.93193	8.74055e-49	2.33611e-47	bdesequp
CG8012	CG8012	FBgn0040832	6.24786	1.71861e-225	8.14952e-223	bdesequp
CG11963	ScsbetaA	FBgn0037643	4.51092	8.51243e-156	1.34551e-153	bdesequp
CG11051	Nplp2	FBgn0287423	9.00651	0	0	bdesequp
CG7998	Mdh2	FBgn0262559	5.47405	6.35487e-100	4.79059e-98	bdesequp
CG31005	qless	FBgn0051005	3.99257	1.61959e-94	1.09714e-92	bdesequp
CG2185	elm	FBgn0037358	3.1361	5.85152e-52	1.71691e-50	bdesequp
CG4843	Tm2	FBgn0004117	5.48322	3.08405e-223	1.3334e-220	bdesequp
CG18135	CG18135	FBgn0036837	3.83894	1.27666e-31	2.00073e-30	bdesequp
CG14902	Decay	FBgn0028381	4.82062	9.32933e-28	1.23662e-26	bdesequp
CG6688	CG6688	FBgn0039038	3.78931	7.17948e-11	3.1962e-10	bdesequp
CG3301	CG3301	FBgn0038878	3.18494	1.54245e-12	8.01484e-12	bdesequp
CG12388	kappaTry	FBgn0043471	7.47401	1.21421e-26	1.52644e-25	bdesequp
CG10246	Cyp6a9	FBgn0013771	5.99477	1.3414e-85	7.73278e-84	bdesequp
CG3400	Pfrx	FBgn0027621	1.8538	1.00036e-19	8.7272e-19	bdesequp
CG16857	bdl	FBgn0028482	3.98602	5.74e-93	3.80081e-91	bdesequp
CG9413	sbm	FBgn0030574	3.4432	1.16438e-30	1.74125e-29	bdesequp
CG6753	CG6753	FBgn0038070	5.07481	5.66556e-17	4.17462e-16	bdesequp
CG4984	CG4984	FBgn0034267	5.51365	1.70095e-19	1.45626e-18	bdesequp
CG18211	betaTry	FBgn0010357	12.4346	2.6978e-35	4.84221e-34	bdesequp
CG9572	aspr	FBgn0031089	3.06074	8.83888e-19	7.27908e-18	bdesequp
CG3731	UQCR-C1	FBgn0038271	5.22653	1.0442e-124	1.1455e-122	bdesequp
CG1969	Gnpnat	FBgn0039690	1.7976	0.00010251	0.000215486	bdesequp
CG9264	tadr	FBgn0032911	5.29591	7.60325e-61	2.8012e-59	bdesequp
CG8098	Picot	FBgn0024315	8.69738	5.12158e-103	4.13666e-101	bdesequp
CG11853	to	FBgn0039298	10.0835	7.89303e-46	1.96717e-44	bdesequp
CG14724	COX5A	FBgn0019624	5.73854	1.2642e-234	7.43349e-232	bdesequp
CG44159	Irk1	FBgn0265042	3.6758	6.57684e-23	6.8567e-22	bdesequp
CG5945	CG5945	FBgn0032494	5.81696	1.54001e-29	2.17884e-28	bdesequp
CG31094	LpR1	FBgn0066101	3.15569	7.09385e-42	1.59449e-40	bdesequp
CG6048	CG6048	FBgn0029827	6.12318	3.67e-27	4.74903e-26	bdesequp
CG33556	form3	FBgn0053556	3.50421	3.61007e-28	4.85971e-27	bdesequp
CG11347	DOR	FBgn0035542	4.07487	2.97481e-64	1.17238e-62	bdesequp
CG7378	CG7378	FBgn0030976	6.52789	1.77058e-177	3.51722e-175	bdesequp
CG11883	CG11883	FBgn0033538	1.84215	4.37773e-08	1.44386e-07	bdesequp
CG9140	ND-51	FBgn0031771	5.4934	3.89677e-168	6.90151e-166	bdesequp
CG8764	ox	FBgn0011227	6.35735	4.0965e-142	5.62791e-140	bdesequp
CG44240	Trpm	FBgn0265194	1.25797	8.4953e-07	2.38869e-06	bdesequp
CG8690	Mal-A8	FBgn0033297	8.31393	1.7599e-23	1.89527e-22	bdesequp
CG34196	CG34196	FBgn0085225	10.4538	1.74457e-30	2.59304e-29	bdesequp
CG12408	TpnC4	FBgn0033027	13.3716	1.22914e-140	1.61325e-138	bdesequp
CG8210	Vha14-1	FBgn0262512	2.96475	5.21436e-27	6.70613e-26	bdesequp
CG6602	CG6602	FBgn0035673	8.56253	9.24685e-19	7.60227e-18	bdesequp
CG1552	CG1552	FBgn0030258	9.23355	1.25842e-49	3.46419e-48	bdesequp
CG3612	blw	FBgn0011211	5.81758	1.32261e-137	1.67606e-135	bdesequp
CG6126	CG6126	FBgn0038407	1.71674	7.34233e-08	2.35352e-07	bdesequp
CG8453	Cyp6g1	FBgn0025454	6.69963	1.43147e-24	1.63248e-23	bdesequp
CG3097	CG3097	FBgn0029804	3.7258	8.40472e-14	4.81299e-13	bdesequp
CG14246	CG14246	FBgn0040608	10.3061	1.44421e-44	3.43525e-43	bdesequp
CG18180	CG18180	FBgn0036024	11.3409	2.83158e-59	1.00299e-57	bdesequp
CG9172	ND-20	FBgn0030718	5.01241	7.81131e-192	2.05047e-189	bdesequp
CG4267	CG4267	FBgn0264979	4.73796	3.68706e-29	5.15697e-28	bdesequp
CG9743	CG9743	FBgn0039756	4.63619	6.15097e-60	2.22708e-58	bdesequp
CG9586	CG9586	FBgn0032101	2.38747	1.02209e-41	2.28686e-40	bdesequp
CG34439	ND-MWFE	FBgn0085468	5.09003	7.8376e-137	9.76379e-135	bdesequp
CG14757	CG14757	FBgn0033274	3.24555	2.26012e-08	7.73004e-08	bdesequp
CG18522	AOX1	FBgn0267408	5.06989	5.3109e-25	6.19114e-24	bdesequp
CG17522	GstE10	FBgn0063499	5.32513	4.29138e-14	2.52839e-13	bdesequp
CG4898	Tm1	FBgn0003721	4.34653	7.65888e-116	7.21702e-114	bdesequp
CG1180	LysE	FBgn0004428	6.44176	4.34671e-20	3.87252e-19	bdesequp
CG7207	cert	FBgn0027569	3.66638	3.61588e-20	3.23909e-19	bdesequp
CG4307	ATPsynO	FBgn0016691	6.10546	7.02003e-210	2.39987e-207	bdesequp
CG6531	wgn	FBgn0030941	2.78964	1.5234e-19	1.3142e-18	bdesequp
CG10208	CG10208	FBgn0039118	2.64354	1.45155e-12	7.56125e-12	bdesequp
CG1583	GIIIspla2	FBgn0030013	3.27597	5.81442e-33	9.50745e-32	bdesequp
CG7070	PyK	FBgn0267385	5.02055	3.13657e-106	2.68067e-104	bdesequp
CG5023	CG5023	FBgn0038774	11.6997	0	0	bdesequp
CG31103	CG31103	FBgn0051103	6.04912	2.35993e-16	1.67833e-15	bdesequp
CG34248	CG34248	FBgn0085277	7.69126	6.59461e-26	7.99841e-25	bdesequp
CG3285	CG3285	FBgn0031522	5.34156	5.92486e-09	2.15636e-08	bdesequp
CG12233	Idh3a	FBgn0027291	4.82738	9.61862e-89	5.8914e-87	bdesequp
CG44162	Strn-Mlck	FBgn0265045	4.29891	6.96519e-36	1.28146e-34	bdesequp
CG3957	wmd	FBgn0034876	2.38231	3.13995e-14	1.8725e-13	bdesequp
CG44099	pHCl-1	FBgn0264908	5.22615	1.07335e-18	8.80481e-18	bdesequp
CG1721	Pglym78	FBgn0014869	5.10037	8.92942e-110	8.00381e-108	bdesequp
CG8345	Cyp6w1	FBgn0033065	6.84316	1.19114e-80	6.48511e-79	bdesequp
CG1462	Alp4	FBgn0016123	5.11952	3.46689e-29	4.85364e-28	bdesequp
CG8386	Ufc1	FBgn0034061	2.37755	5.19827e-26	6.34146e-25	bdesequp
CG17654	Eno	FBgn0000579	3.44483	1.60372e-55	5.23883e-54	bdesequp
CG31637	CG31637	FBgn0051637	1.92252	1.00185e-26	1.26631e-25	bdesequp
CG16844	BomS3	FBgn0040736	6.96205	1.5306e-74	7.5757e-73	bdesequp
CG4000	CG4000	FBgn0038820	6.04996	8.16071e-65	3.25102e-63	bdesequp
CG12251	AQP	FBgn0033807	5.39121	8.47532e-86	4.92439e-84	bdesequp
CG8302	Cyp4aa1	FBgn0034053	5.5339	5.14074e-29	7.12242e-28	bdesequp
CG6186	Tsf1	FBgn0022355	2.13859	3.63414e-14	2.15324e-13	bdesequp
CR45161	asRNA:CR45161	FBgn0266654	11.5495	6.75655e-122	7.30304e-120	bdesequp
CG12290	CG12290	FBgn0039419	2.43639	5.50603e-13	2.96914e-12	bdesequp
CG13189	Zip48C	FBgn0033665	3.82909	6.84057e-19	5.67323e-18	bdesequp
CG12086	cue	FBgn0011204	2.89641	1.99592e-12	1.0302e-11	bdesequp
CG13018	CG13018	FBgn0040751	2.10232	4.3369e-11	1.98174e-10	bdesequp
CG4301	CG4301	FBgn0030747	3.03433	7.86205e-10	3.14825e-09	bdesequp
CG8063	yellow-f2	FBgn0038105	5.38247	5.45514e-30	7.89277e-29	bdesequp
CG32694	CG32694	FBgn0052694	5.18766	8.21399e-54	2.55817e-52	bdesequp
CG6839	CG6839	FBgn0036831	11.6903	9.19553e-07	2.57181e-06	bdesequp
CG9119	CG9119	FBgn0035189	5.86418	1.58732e-32	2.58401e-31	bdesequp
CG9649	CG9649	FBgn0038211	6.29315	1.23423e-68	5.30503e-67	bdesequp
CG30152	galla-1	FBgn0034543	1.92143	5.71216e-24	6.28039e-23	bdesequp
CG31092	LpR2	FBgn0051092	3.79648	8.95959e-95	6.12586e-93	bdesequp
CG7121	Tehao	FBgn0026760	6.61342	1.56089e-28	2.13641e-27	bdesequp
CG32023	CG32023	FBgn0052023	10.1026	2.20907e-15	1.45425e-14	bdesequp
CG8417	Mpi	FBgn0286506	2.53326	2.20375e-42	5.01472e-41	bdesequp
CG9212	Nipsnap	FBgn0030724	1.95	7.43565e-16	5.08865e-15	bdesequp
CG42334	comm3	FBgn0259236	3.10801	5.8364e-12	2.8975e-11	bdesequp
CG6467	Jon65Aiv	FBgn0250815	8.06445	3.25468e-11	1.50377e-10	bdesequp
CG11412	Naa30A	FBgn0024362	1.69026	6.78823e-12	3.34968e-11	bdesequp
CG6293	CG6293	FBgn0037807	3.45649	3.78824e-12	1.90905e-11	bdesequp
CG17060	Rab10	FBgn0015789	2.353	5.68923e-37	1.08472e-35	bdesequp
CG33080	CG33080	FBgn0053080	3.50003	6.27319e-15	3.99549e-14	bdesequp
CG32278	CG32278	FBgn0052278	2.27833	3.42096e-28	4.61783e-27	bdesequp
CG43673	CG43673	FBgn0263748	8.95927	3.77174e-56	1.25157e-54	bdesequp
CG17875	Cyp9f3	FBgn0038034	0.858496	0.0138005	0.0212338	bdesequp
CG7430	CG7430	FBgn0036762	4.30956	2.62603e-78	1.36889e-76	bdesequp
CG3719	CG3719	FBgn0024986	4.70706	6.32335e-79	3.35571e-77	bdesequp
CG14865	l(3)neo43	FBgn0011476	2.69704	8.03834e-16	5.4756e-15	bdesequp
CG17841	CG17841	FBgn0028480	1.49138	2.94073e-14	1.76228e-13	bdesequp
CG8444	ATP6AP2	FBgn0037671	2.81349	2.74344e-21	2.62385e-20	bdesequp
CG1970	ND-49	FBgn0039909	4.72037	1.49284e-102	1.19916e-100	bdesequp
CG43065	bru2	FBgn0262475	0.566057	0.00843686	0.0134354	bdesequp
CG8206	CG8206	FBgn0030679	4.31496	2.80473e-59	9.95881e-58	bdesequp
CG18347	GC1	FBgn0260743	1.65192	3.66287e-05	8.17217e-05	bdesequp
CG6723	CG6723	FBgn0037895	7.60615	1.50529e-34	2.60327e-33	bdesequp
CG10068	CG10068	FBgn0037473	2.31988	2.72956e-21	2.61398e-20	bdesequp
CG5455	CG5455	FBgn0039430	1.76271	5.33782e-09	1.95126e-08	bdesequp
CG15661	Ugt49C1	FBgn0034605	8.15777	2.04054e-57	6.95961e-56	bdesequp
CG8664	CG8664	FBgn0030836	1.65706	0.000286441	0.000564207	bdesequp
CG14196	CG14196	FBgn0031002	6.19482	1.01555e-66	4.22906e-65	bdesequp
CG7390	smp-30	FBgn0038257	7.36717	5.98982e-73	2.90595e-71	bdesequp
CG6231	CG6231	FBgn0038720	2.8457	3.26288e-12	1.64826e-11	bdesequp
CG14817	CG14817	FBgn0026089	2.71355	2.24909e-20	2.04463e-19	bdesequp
CG3690	CG3690	FBgn0040350	4.33021	1.72888e-06	4.63855e-06	bdesequp
CG10978	jagn	FBgn0037374	2.30091	7.50782e-20	6.58502e-19	bdesequp
CG3971	Baldspot	FBgn0260960	2.18816	4.68576e-15	3.01447e-14	bdesequp
CG9005	CG9005	FBgn0033638	2.27519	4.3172e-25	5.05681e-24	bdesequp
CG10550	CG10550	FBgn0039321	9.01986	1.67413e-74	8.25828e-73	bdesequp
CG3283	SdhB	FBgn0014028	5.00607	3.67612e-108	3.23587e-106	bdesequp
CG15202	CG15202	FBgn0030271	2.09339	4.45418e-14	2.6222e-13	bdesequp
CG31522	CG31522	FBgn0051522	3.05927	1.08705e-41	2.42482e-40	bdesequp
CG42739	gce	FBgn0261703	1.89859	1.06906e-09	4.20643e-09	bdesequp
CG15848	Scp1	FBgn0020908	10.5866	8.78227e-227	4.30331e-224	bdesequp
CG4377	CG4377	FBgn0034664	10.0727	6.8525e-45	1.64594e-43	bdesequp
CG4145	Col4a1	FBgn0000299	4.41229	1.12368e-40	2.41493e-39	bdesequp
CG17299	SNF4Agamma	FBgn0264357	2.29325	3.797e-25	4.46527e-24	bdesequp
CG7529	Est-Q	FBgn0037090	7.16102	1.52907e-50	4.33089e-49	bdesequp
CG18505	Acyp2	FBgn0038363	2.1674	8.05294e-18	6.2634e-17	bdesequp
CG11128	slif	FBgn0037203	3.33094	2.22039e-25	2.628e-24	bdesequp
CG10810	Drs	FBgn0283461	4.31956	1.08262e-40	2.33008e-39	bdesequp
CG7580	UQCR-Q	FBgn0036728	5.4272	3.10039e-177	6.07677e-175	bdesequp
CG11129	Yp3	FBgn0004047	3.63127	8.97692e-12	4.37052e-11	bdesequp
CG11255	Adk2	FBgn0036337	2.8942	5.24675e-18	4.12666e-17	bdesequp
CG5231	Las	FBgn0029158	2.87884	2.92393e-44	6.89917e-43	bdesequp
CG2765	CG2765	FBgn0035087	2.71933	5.56946e-16	3.84552e-15	bdesequp
CG3153	Npc2b	FBgn0038198	5.21985	1.7407e-36	3.27216e-35	bdesequp
CG6439	Idh3b	FBgn0038922	4.58598	3.24068e-126	3.60894e-124	bdesequp
CG9244	mAcon1	FBgn0010100	5.94903	3.73924e-152	5.66668e-150	bdesequp
CG15922	CG15922	FBgn0040575	3.06283	4.86857e-34	8.30256e-33	bdesequp
CG3782	mRpL28	FBgn0031660	3.89126	8.88809e-62	3.35013e-60	bdesequp
CG10075	CG10075	FBgn0035722	2.67854	1.1311e-14	7.07537e-14	bdesequp
CG7625	VhaM9.7-b	FBgn0028663	3.11655	1.57586e-33	2.64443e-32	bdesequp
CG1349	dj-1beta	FBgn0039802	2.8718	1.52789e-50	4.33089e-49	bdesequp
CG9436	CG9436	FBgn0033101	2.52339	2.47056e-10	1.0454e-09	bdesequp
CG34423	CG34423	FBgn0085452	5.31471	3.03055e-70	1.36653e-68	bdesequp
CG3187	Sirt4	FBgn0029783	4.25408	1.03807e-56	3.46811e-55	bdesequp
CG3751	RpS24	FBgn0261596	1.61933	4.25337e-16	2.97029e-15	bdesequp
CG13315	CG13315	FBgn0040827	5.52643	2.00271e-54	6.35849e-53	bdesequp
CG32191	CG32191	FBgn0052191	5.12283	8.30894e-31	1.25145e-29	bdesequp
CG30035	Tret1-1	FBgn0050035	2.43091	1.9288e-08	6.65726e-08	bdesequp
CG5887	Desat1	FBgn0086687	2.82496	3.37977e-38	6.72539e-37	bdesequp
CG7777	Prip	FBgn0033635	2.29387	5.42968e-05	0.000118527	bdesequp
CG42808	CG42808	FBgn0261990	7.02885	7.48979e-105	6.29142e-103	bdesequp
CG4523	Pink1	FBgn0029891	3.33844	1.99297e-70	9.04218e-69	bdesequp
CG4867	bc10	FBgn0040239	2.7548	8.29376e-34	1.40621e-32	bdesequp
CG11878	CG11878	FBgn0039310	9.29108	2.73083e-30	4.02236e-29	bdesequp
CG5805	CG5805	FBgn0039223	2.60023	6.808e-31	1.02855e-29	bdesequp
CG3724	Pgd	FBgn0004654	2.05456	9.33584e-11	4.10889e-10	bdesequp
CG33514	CG33514	FBgn0053514	4.87836	3.6313e-17	2.7124e-16	bdesequp
CG3672	Cpr67B	FBgn0035985	5.37397	1.38395e-33	2.32504e-32	bdesequp
CG1455	CanA1	FBgn0010015	4.94499	2.87407e-78	1.49289e-76	bdesequp
CG3979	Indy	FBgn0036816	1.45746	2.47294e-05	5.66586e-05	bdesequp
CG5065	CG5065	FBgn0034145	2.8088	1.05816e-09	4.16686e-09	bdesequp
CG4734	CG4734	FBgn0033826	6.08494	3.3006e-10	1.37994e-09	bdesequp
CG7598	CIA30	FBgn0039689	3.77408	7.55121e-79	3.99291e-77	bdesequp
CG17975	sut2	FBgn0028562	5.28641	1.76487e-23	1.89924e-22	bdesequp
CG32464	mtd	FBgn0013576	1.02523	0.000263221	0.000520914	bdesequp
CG16936	GstE12	FBgn0027590	1.92653	1.74085e-18	1.40839e-17	bdesequp
CG5670	Atpalpha	FBgn0002921	1.90185	8.64071e-14	4.94428e-13	bdesequp
CG4781	CG4781	FBgn0035043	3.72506	2.83167e-12	1.44133e-11	bdesequp
CG3074	Swim	FBgn0034709	8.25283	8.10623e-187	2.01969e-184	bdesequp
CG15066	BomBc1	FBgn0034328	6.52096	2.37106e-39	4.92992e-38	bdesequp
CG17776	CG17776	FBgn0040899	2.85232	6.11781e-08	1.98131e-07	bdesequp
CG6666	SdhC	FBgn0037873	6.23937	1.00912e-139	1.30124e-137	bdesequp
CG12921	mRpL42	FBgn0033480	4.02604	1.4117e-17	1.07858e-16	bdesequp
CG9579	AnxB10	FBgn0000084	3.86458	5.34278e-65	2.14002e-63	bdesequp
CG3466	Cyp4d2	FBgn0011576	2.53082	8.26261e-28	1.09621e-26	bdesequp
CG11384	CG11384	FBgn0040363	5.50189	3.51602e-16	2.46827e-15	bdesequp
CG17996	CG17996	FBgn0032595	3.90173	4.34499e-103	3.5288e-101	bdesequp
CG17766	Rbcn-3B	FBgn0023510	2.31194	3.01702e-14	1.80579e-13	bdesequp
CG17332	VhaSFD	FBgn0027779	3.39188	8.43492e-30	1.20851e-28	bdesequp
CG1707	Glo1	FBgn0283450	3.25688	2.16631e-41	4.7815e-40	bdesequp
CG1982	Sodh-1	FBgn0024289	6.82899	4.1761e-126	4.61569e-124	bdesequp
CG7409	CG7409	FBgn0035817	5.54888	3.38164e-57	1.14804e-55	bdesequp
CG11655	CG11655	FBgn0030638	2.319	5.12309e-16	3.54898e-15	bdesequp
CG9761	Nep2	FBgn0027570	1.82746	4.85676e-09	1.78352e-08	bdesequp
CG17723	ZnT63C	FBgn0035432	1.49332	1.78439e-08	6.1748e-08	bdesequp
CG14407	CG14407	FBgn0030584	3.95351	6.04646e-68	2.56887e-66	bdesequp
CG31102	CG31102	FBgn0051102	3.38844	1.59292e-47	4.16654e-46	bdesequp
CG15697	RpS30	FBgn0038834	1.73935	1.68099e-12	8.7224e-12	bdesequp
CG6649	Ugt35B1	FBgn0026314	10.4554	6.01176e-41	1.2996e-39	bdesequp
CG1056	5-HT2A	FBgn0087012	3.09735	7.40302e-10	2.97334e-09	bdesequp
CG4363	CG4363	FBgn0034663	11.1574	3.83859e-30	5.60907e-29	bdesequp
CG1657	Gapvd1	FBgn0030286	2.67812	2.88203e-32	4.66071e-31	bdesequp
CG15213	CG15213	FBgn0040843	3.88688	5.73692e-21	5.38867e-20	bdesequp
CG15408	CG15408	FBgn0031523	4.18106	4.03729e-07	1.18389e-06	bdesequp
CG15201	CG15201	FBgn0030272	4.25436	1.18268e-77	6.03658e-76	bdesequp
CG8993	CG8993	FBgn0035334	2.90142	1.45126e-10	6.27458e-10	bdesequp
CG42347	sqa	FBgn0259678	5.2787	4.02377e-73	1.95859e-71	bdesequp
CR45418	lncRNA:CR45418	FBgn0266967	5.34593	6.27105e-16	4.32182e-15	bdesequp
CG10657	CG10657	FBgn0036289	3.21398	9.84169e-10	3.88801e-09	bdesequp
CG42269	CG42269	FBgn0259164	6.50816	1.04188e-31	1.63979e-30	bdesequp
CG14997	CG14997	FBgn0035515	1.63252	6.9481e-09	2.50705e-08	bdesequp
CG4094	Fum1	FBgn0286222	4.75219	9.43757e-93	6.19341e-91	bdesequp
CG30084	Zasp52	FBgn0265991	5.78511	2.08177e-99	1.56133e-97	bdesequp
CG31198	CG31198	FBgn0051198	7.00418	3.82954e-20	3.42631e-19	bdesequp
CG6921	bond	FBgn0260942	3.81395	2.16617e-16	1.54501e-15	bdesequp
CG6058	Ald1	FBgn0000064	4.25064	3.03647e-103	2.50765e-101	bdesequp
CG4462	CG4462	FBgn0038752	6.1617	2.8067e-28	3.80614e-27	bdesequp
CG1320	mRpL23	FBgn0035335	2.7194	2.35911e-06	6.21264e-06	bdesequp
CG2621	sgg	FBgn0003371	1.17672	0.000530966	0.00100842	bdesequp
CG16858	vkg	FBgn0016075	4.39855	4.18969e-36	7.77631e-35	bdesequp
CG1681	GstT4	FBgn0030484	1.40075	0.00142183	0.00253899	bdesequp
CG5820	Gp150	FBgn0013272	1.68354	8.11919e-07	2.28863e-06	bdesequp
CG5630	hdly	FBgn0038842	1.78193	3.0823e-10	1.29235e-09	bdesequp
CG32282	Drsl4	FBgn0052282	3.89854	1.36949e-06	3.73704e-06	bdesequp
CG31248	CG31248	FBgn0051248	5.1937	3.07875e-43	7.13844e-42	bdesequp
CG11892	CG11892	FBgn0039313	9.14114	2.2849e-19	1.9415e-18	bdesequp
CG9994	Rab9	FBgn0032782	4.74273	1.55317e-44	3.68848e-43	bdesequp
CG3168	CG3168	FBgn0029896	1.88503	0.00182269	0.0032023	bdesequp
CG17121	CG17121	FBgn0039043	2.70102	3.83478e-30	5.60907e-29	bdesequp
CG9535	mmy	FBgn0259749	1.75491	3.31229e-08	1.10761e-07	bdesequp
CG4839	CG4839	FBgn0032187	5.67157	3.02784e-32	4.89113e-31	bdesequp
CG40485	CG40485	FBgn0069973	4.98213	1.05184e-30	1.57777e-29	bdesequp
CG13492	CG13492	FBgn0034662	8.57023	6.68097e-28	8.9201e-27	bdesequp
CG6281	Timp	FBgn0025879	6.52631	2.45168e-98	1.81104e-96	bdesequp
CG34212	CG34212	FBgn0085241	9.46624	3.7105e-92	2.40284e-90	bdesequp
CG10628	CG10628	FBgn0032818	1.636	6.48044e-07	1.84546e-06	bdesequp
CG5427	Oatp33Ea	FBgn0032433	3.4309	1.03672e-11	5.02133e-11	bdesequp
CG8873	jet	FBgn0031652	3.14227	5.04538e-32	8.05289e-31	bdesequp
CG9819	CanA-14F	FBgn0267912	2.3792	3.91357e-11	1.79499e-10	bdesequp
CG31077	CG31077	FBgn0051077	8.90344	4.25019e-64	1.67053e-62	bdesequp
CG10287	Gasp	FBgn0026077	3.45644	2.23078e-14	1.35227e-13	bdesequp
CG11142	obst-E	FBgn0031737	3.20339	1.63832e-11	7.79142e-11	bdesequp
CG6976	Myo28B1	FBgn0040299	4.0143	1.06071e-17	8.19359e-17	bdesequp
CG8050	Cys	FBgn0004629	3.25815	9.10831e-35	1.58452e-33	bdesequp
CG4623	Gdap1	FBgn0035587	3.00801	1.13613e-10	4.96909e-10	bdesequp
CG34176	CG34176	FBgn0085205	7.92541	2.13103e-24	2.39314e-23	bdesequp
CG13806	CG13806	FBgn0035325	2.98124	2.90644e-07	8.67152e-07	bdesequp
CG33127	CG33127	FBgn0053127	9.75857	1.82704e-19	1.56239e-18	bdesequp
CG6092	Cmpk	FBgn0028833	2.66572	6.23419e-46	1.57462e-44	bdesequp
CG4461	CG4461	FBgn0035982	12.9364	5.01911e-251	5.27007e-248	bdesequp
CG13068	CG13068	FBgn0036588	5.28878	5.36287e-14	3.1271e-13	bdesequp
CG3195	RpL12	FBgn0034968	1.60895	3.07348e-15	2.00444e-14	bdesequp
CG4859	Mmp1	FBgn0035049	3.06042	1.63471e-09	6.30717e-09	bdesequp
CG3767	JhI-26	FBgn0028424	3.8327	6.09705e-35	1.07209e-33	bdesequp
CG42670	ps	FBgn0261552	1.54456	2.17402e-05	5.02724e-05	bdesequp
CG15095	MFS14	FBgn0010651	1.1143	0.00227642	0.00393316	bdesequp
CG18681	epsilonTry	FBgn0010425	9.69322	6.08468e-15	3.87878e-14	bdesequp
CG7820	CAH1	FBgn0027844	5.21775	1.05688e-34	1.83209e-33	bdesequp
CG9520	C1GalTA	FBgn0032078	1.387	0.0001995	0.000401954	bdesequp
CG43129	SmydA-3	FBgn0262599	7.50162	3.48177e-53	1.05967e-51	bdesequp
CG7725	rogdi	FBgn0036697	1.08624	0.000809294	0.00149417	bdesequp
CG12214	mlt	FBgn0265512	2.08532	6.00834e-08	1.94844e-07	bdesequp
CG42255	CG42255	FBgn0259140	3.73817	8.87403e-26	1.06925e-24	bdesequp
CG1633	Jafrac1	FBgn0040309	3.25453	1.4679e-80	7.96241e-79	bdesequp
CG7665	Lgr1	FBgn0016650	4.00099	1.58707e-19	1.36433e-18	bdesequp
CG10596	Msr-110	FBgn0015766	3.47667	2.09088e-54	6.60989e-53	bdesequp
CG32564	CG32564	FBgn0052564	4.94713	4.69846e-22	4.67619e-21	bdesequp
CG18747	CG18747	FBgn0042104	6.53166	7.38113e-36	1.35459e-34	bdesequp
CG17246	SdhA	FBgn0261439	4.26086	1.81951e-67	7.62016e-66	bdesequp
CG2171	Tpi	FBgn0086355	4.10713	5.03517e-49	1.35562e-47	bdesequp
CG7724	CG7724	FBgn0036698	3.14106	3.07421e-11	1.42199e-10	bdesequp
CG9631	CG9631	FBgn0027563	3.15616	1.96877e-21	1.90026e-20	bdesequp
CG12055	Gapdh1	FBgn0001091	4.8601	7.61717e-89	4.68504e-87	bdesequp
CR31781	lncRNA:CR31781	FBgn0051781	3.73035	1.33208e-107	1.15186e-105	bdesequp
CG15077	Cyp12b2	FBgn0034387	4.95714	2.41007e-54	7.60257e-53	bdesequp
CG33976	Octbeta2R	FBgn0038063	4.0246	1.014e-23	1.10659e-22	bdesequp
CG5596	Mlc1	FBgn0002772	5.92633	1.09398e-229	5.54534e-227	bdesequp
CG16727	CG16727	FBgn0038719	6.18658	2.94849e-10	1.23943e-09	bdesequp
CG14222	Naa20A	FBgn0031043	2.4744	4.29172e-19	3.59682e-18	bdesequp
CG1844	SelG	FBgn0030350	2.69939	2.58377e-50	7.27614e-49	bdesequp
CG8399	CG8399	FBgn0034067	2.66056	1.96457e-24	2.22147e-23	bdesequp
CG4017	CG4017	FBgn0032143	4.03251	4.84455e-23	5.11234e-22	bdesequp
CG6760	Pex1	FBgn0013563	1.55252	1.09451e-11	5.28905e-11	bdesequp
CG10406	mRpS33	FBgn0038426	3.23976	4.75326e-16	3.30368e-15	bdesequp
CG31937	CG31937	FBgn0031360	2.74429	2.21547e-43	5.15308e-42	bdesequp
CG5377	CG5377	FBgn0038974	3.01501	3.12753e-31	4.83435e-30	bdesequp
CG31478	mRpL9	FBgn0038319	3.71763	2.01492e-28	2.75272e-27	bdesequp
CG2986	RpS21	FBgn0015521	1.99806	3.74841e-15	2.43382e-14	bdesequp
CG3961	CG3961	FBgn0036821	1.76943	1.54549e-08	5.38357e-08	bdesequp
CG10488	eyg	FBgn0000625	1.62297	8.1209e-06	1.98763e-05	bdesequp
CG15096	CG15096	FBgn0034394	5.74724	2.30561e-28	3.13819e-27	bdesequp
CG18124	mTTF	FBgn0028530	1.62487	1.56558e-15	1.04372e-14	bdesequp
CG9372	CG9372	FBgn0036891	5.96165	4.12274e-154	6.31295e-152	bdesequp
CG8790	Dic1	FBgn0027610	1.80028	1.02341e-08	3.63032e-08	bdesequp
CG6904	GlyS	FBgn0266064	3.2574	1.7431e-39	3.64489e-38	bdesequp
CG6673	GstO2	FBgn0035906	2.32658	5.32764e-39	1.0938e-37	bdesequp
CG1859	Spn43Ad	FBgn0044011	4.42043	1.18633e-31	1.86116e-30	bdesequp
CG1471	CDase	FBgn0039774	1.77526	9.76384e-08	3.08464e-07	bdesequp
CG7780	DNaseII	FBgn0000477	2.51071	9.21548e-10	3.66227e-09	bdesequp
CG9258	nrv1	FBgn0015776	4.21282	6.71249e-28	8.95405e-27	bdesequp
CG5037	Cox10	FBgn0032222	4.08139	3.88555e-54	1.22307e-52	bdesequp
CG13279	Cyt-b5-r	FBgn0000406	6.98453	5.64683e-137	7.09474e-135	bdesequp
CG11784	GstE13	FBgn0033381	3.21594	1.22835e-53	3.79342e-52	bdesequp
CG2675	Ugalt	FBgn0024994	1.63218	0.00403068	0.00672345	bdesequp
CG15255	CG15255	FBgn0028950	10.4843	8.28431e-08	2.64106e-07	bdesequp
CG33169	CG33169	FBgn0053169	3.06622	2.26254e-37	4.36474e-36	bdesequp
CG7408	CG7408	FBgn0036765	2.93191	5.69583e-15	3.6388e-14	bdesequp
CG30033	CG30033	FBgn0050033	1.24257	0.261313	0.310709	bdesequp
CG2816	CG2816	FBgn0031564	4.99824	5.85116e-37	1.11415e-35	bdesequp
CG2846	CG2846	FBgn0014930	2.00892	1.58925e-18	1.28787e-17	bdesequp
CG1319	Fdx2	FBgn0035529	3.20589	3.5929e-57	1.21695e-55	bdesequp
CG30285	CG30285	FBgn0050285	3.47216	6.45431e-32	1.02682e-30	bdesequp
CG9691	CG9691	FBgn0030160	3.67764	7.10591e-48	1.87199e-46	bdesequp
CG6020	ND-39	FBgn0037001	5.36687	4.00668e-136	4.90818e-134	bdesequp
CG10118	ple	FBgn0005626	4.83625	1.30826e-35	2.38012e-34	bdesequp
CG6492	Ucp4A	FBgn0030872	3.06744	5.16362e-36	9.55986e-35	bdesequp
CG14741	ATP8B	FBgn0037989	2.65599	2.45831e-16	1.74492e-15	bdesequp
CG31811	CenG1A	FBgn0028509	3.1821	3.2357e-18	2.57664e-17	bdesequp
CG10688	Pmm2	FBgn0036300	2.21585	9.49365e-15	5.97162e-14	bdesequp
CG31324	Cipc	FBgn0051324	3.47278	6.97736e-14	4.02382e-13	bdesequp
CG8503	SmydA-1	FBgn0033917	3.40752	8.1607e-29	1.12324e-27	bdesequp
CG33486	AsnS	FBgn0270926	2.30391	1.9125e-29	2.70065e-28	bdesequp
CG43119	Sarm	FBgn0262579	4.06826	1.22656e-23	1.33361e-22	bdesequp
CG10253	Agps	FBgn0033983	2.75218	4.8963e-07	1.41824e-06	bdesequp
CG8937	Hsc70-1	FBgn0001216	5.05286	3.82252e-143	5.30104e-141	bdesequp
CG4533	l(2)efl	FBgn0011296	6.3179	1.43697e-247	1.40823e-244	bdesequp
CG4288	MFS9	FBgn0038799	6.28378	1.11539e-35	2.03679e-34	bdesequp
CG44250	CG44250	FBgn0265185	3.86142	6.63786e-22	6.55757e-21	bdesequp
CG9331	CG9331	FBgn0032889	2.56081	6.09905e-11	2.73508e-10	bdesequp
CG8661	CG8661	FBgn0030837	3.73834	0.00179472	0.00315692	bdesequp
CG13931	CG13931	FBgn0035258	1.42174	0.00165187	0.00291927	bdesequp
CG4433	PIG-L	FBgn0038763	4.35864	1.09713e-105	9.26889e-104	bdesequp
CG1532	CG1532	FBgn0031143	2.08844	2.11831e-10	9.0206e-10	bdesequp
CG18480	CG18480	FBgn0028518	3.19429	6.93002e-09	2.50114e-08	bdesequp
CG11567	Cpr	FBgn0015623	2.76401	4.56943e-30	6.65055e-29	bdesequp
CR46423	CR46423	FBgn0286926	13.5623	5.34852e-20	4.74778e-19	bdesequp
CG5597	CG5597	FBgn0034920	7.09352	1.66618e-102	1.33113e-100	bdesequp
CG14394	NijC	FBgn0038079	3.75399	2.59851e-53	7.94138e-52	bdesequp
CG17026	CG17026	FBgn0036550	3.7189	2.15665e-16	1.53897e-15	bdesequp
CG13311	CG13311	FBgn0035929	11.1226	9.34668e-10	3.7104e-09	bdesequp
CG6871	Cat	FBgn0000261	1.62935	1.39885e-06	3.81081e-06	bdesequp
CG12839	Tsp42En	FBgn0033135	4.31691	2.39488e-27	3.12931e-26	bdesequp
CG31751	CG31751	FBgn0086909	1.36222	0.00132475	0.00237863	bdesequp
CG3331	e	FBgn0000527	7.29317	2.60714e-52	7.74241e-51	bdesequp
CG10562	CG10562	FBgn0039326	7.25835	2.15619e-65	8.68384e-64	bdesequp
CG17298	CG17298	FBgn0038879	13.2586	1.52002e-19	1.31283e-18	bdesequp
CG8687	Cyp6a14	FBgn0033302	6.07725	1.22541e-23	1.33335e-22	bdesequp
CG5793	CG5793	FBgn0038858	2.63598	9.32503e-15	5.86806e-14	bdesequp
CG34219	CG34219	FBgn0085248	1.08388	0.232289	0.279203	bdesequp
CG4673	Npl4	FBgn0039348	4.6161	1.33885e-70	6.13118e-69	bdesequp
CG3017	Alas	FBgn0020764	3.70818	8.13085e-20	7.11027e-19	bdesequp
CG7530	CG7530	FBgn0038256	2.44163	4.27254e-13	2.32186e-12	bdesequp
CG1265	CG1265	FBgn0035517	2.23482	1.01352e-15	6.85313e-15	bdesequp
CG6295	CG6295	FBgn0039471	13.8028	2.29695e-38	4.61904e-37	bdesequp
CG15347	CG15347	FBgn0030040	2.29273	1.22339e-07	3.82145e-07	bdesequp
CG10237	CG10237	FBgn0032783	3.54255	3.44163e-16	2.41835e-15	bdesequp
CG14292	CG14292	FBgn0038658	7.7938	1.00727e-22	1.03908e-21	bdesequp
CG2556	CG2556	FBgn0030396	2.32504	3.14376e-06	8.14617e-06	bdesequp
CG7995	Gk2	FBgn0035266	1.82457	1.02214e-06	2.84142e-06	bdesequp
CG42376	CG42376	FBgn0259722	2.74935	6.46689e-08	2.08564e-07	bdesequp
CG8678	Atg18b	FBgn0032935	3.29775	7.28082e-18	5.68089e-17	bdesequp
CG10584	CG10584	FBgn0037045	2.84618	4.50317e-39	9.27124e-38	bdesequp
CG18744	CG18744	FBgn0042101	3.95416	3.30031e-09	1.23762e-08	bdesequp
CG1041	CRAT	FBgn0037440	2.32331	3.39237e-11	1.56375e-10	bdesequp
CG10241	Cyp6a17	FBgn0015714	0.174854	0.683835	0.726642	bdesequp
CG12162	POLDIP2	FBgn0037329	1.88309	7.20976e-20	6.33115e-19	bdesequp
CG2076	CG2076	FBgn0030263	3.49782	1.7637e-67	7.40755e-66	bdesequp
CG17888	Pdp1	FBgn0016694	0.994613	0.000920327	0.00168583	bdesequp
CG8665	CG8665	FBgn0032945	3.92318	3.26678e-28	4.41376e-27	bdesequp
CG7068	Tep3	FBgn0041181	3.74631	3.34202e-31	5.14966e-30	bdesequp
CG4733	CG4733	FBgn0038744	2.08807	0.000726773	0.00135141	bdesequp
CG14857	CG14857	FBgn0038262	2.0331	0.00153282	0.00272099	bdesequp
CG7216	Acp1	FBgn0014454	12.7201	4.82886e-18	3.80409e-17	bdesequp
CG2650	dyw	FBgn0000092	7.43595	7.5377e-66	3.08647e-64	bdesequp
CG8451	SLC5A11	FBgn0031998	1.77363	1.39721e-09	5.44079e-09	bdesequp
CG46149	Fatp1	FBgn0267828	2.51166	9.71444e-26	1.16764e-24	bdesequp
CG9231	CG9231	FBgn0036887	3.93963	1.35848e-67	5.73839e-66	bdesequp
CG5663	Dip-C	FBgn0000455	1.8134	1.62718e-19	1.39635e-18	bdesequp
CG9709	Acox57D-d	FBgn0034629	1.96924	8.35671e-08	2.66357e-07	bdesequp
CG17111	CG17111	FBgn0039048	4.83302	2.62984e-33	4.35836e-32	bdesequp
CG16963	Crys	FBgn0005664	3.91771	0.00062139	0.00116794	bdesequp
CG12814	CG12814	FBgn0037796	2.39853	7.94157e-12	3.89007e-11	bdesequp
CG31300	CG31300	FBgn0051300	8.09199	2.79927e-45	6.82408e-44	bdesequp
CG1865	Spn43Ab	FBgn0024293	2.3434	7.48368e-29	1.03199e-27	bdesequp
CG2397	Cyp6a13	FBgn0033304	2.86489	1.32662e-21	1.29148e-20	bdesequp
CG12703	Abcd3	FBgn0031069	2.00432	2.68351e-10	1.13322e-09	bdesequp
CG2680	CG2680	FBgn0024995	3.12304	2.32641e-05	5.35603e-05	bdesequp
CG8053	eIF1A	FBgn0026250	1.95189	2.86109e-15	1.87008e-14	bdesequp
CG42320	Doa	FBgn0265998	2.59573	2.67466e-24	2.98765e-23	bdesequp
CG11822	nAChRbeta3	FBgn0031261	4.35152	9.01092e-71	4.15237e-69	bdesequp
CG5177	CG5177	FBgn0031908	3.46735	9.84575e-71	4.52289e-69	bdesequp
CG1330	Ccp84Ae	FBgn0004779	9.56782	3.15191e-12	1.59604e-11	bdesequp
CG16996	Phae1	FBgn0263234	6.6344	5.638e-27	7.24463e-26	bdesequp
CG10560	CG10560	FBgn0039325	6.57058	1.07608e-63	4.19587e-62	bdesequp
CG5577	CG5577	FBgn0036759	2.44621	3.40751e-11	1.56974e-10	bdesequp
CG14661	CG14661	FBgn0037288	4.74804	3.43268e-69	1.51079e-67	bdesequp
CG10305	RpS26	FBgn0261597	1.60595	8.25658e-11	3.65688e-10	bdesequp
CG13606	CG13606	FBgn0039161	7.45461	1.41001e-97	1.01604e-95	bdesequp
CG16762	CG16762	FBgn0035343	4.83567	3.76432e-10	1.56299e-09	bdesequp
CG31674	CG31674	FBgn0051674	3.9368	1.82532e-13	1.02062e-12	bdesequp
CG31956	Pgant4	FBgn0051956	6.64924	7.75955e-34	1.31715e-32	bdesequp
CG13285	CG13285	FBgn0035611	2.93443	8.65527e-13	4.6032e-12	bdesequp
CG31673	CG31673	FBgn0051673	3.88695	6.90146e-46	1.73421e-44	bdesequp
CG11898	CG11898	FBgn0039645	2.25368	0.00682241	0.01105	bdesequp
CG7382	CG7382	FBgn0031708	2.78543	6.79187e-20	5.98206e-19	bdesequp
CG9672	CG9672	FBgn0030777	5.28526	1.08719e-30	1.62912e-29	bdesequp
CG3631	CG3631	FBgn0038268	5.44684	5.56019e-42	1.25553e-40	bdesequp
CG17190	CG17190	FBgn0038761	7.0279	1.04073e-46	2.66993e-45	bdesequp
CG12003	CG12003	FBgn0035234	9.02691	3.70306e-44	8.7096e-43	bdesequp
CG10278	GATAe	FBgn0038391	3.13601	2.9945e-13	1.64681e-12	bdesequp
CG14516	superdeath	FBgn0039640	1.32876	8.01148e-10	3.20634e-09	bdesequp
CG3523	FASN1	FBgn0283427	3.01826	2.29763e-21	2.20753e-20	bdesequp
CG1136	CG1136	FBgn0035490	5.58769	2.83927e-66	1.1724e-64	bdesequp
CG42319	CG42319	FBgn0259219	3.32597	3.17896e-27	4.13546e-26	bdesequp
CG30493	Coq9	FBgn0050493	2.47351	2.42319e-19	2.05545e-18	bdesequp
CG11576	Rift	FBgn0039882	2.00888	7.81475e-18	6.08458e-17	bdesequp
CG11328	Nhe3	FBgn0028703	2.71705	1.69129e-19	1.44883e-18	bdesequp
CG12286	kar	FBgn0001296	1.68847	6.81766e-08	2.19443e-07	bdesequp
CG10755	Cyp4ae1	FBgn0015036	4.62287	2.77009e-48	7.35023e-47	bdesequp
CG13095	Bace	FBgn0032049	11.4667	1.069e-21	1.04345e-20	bdesequp
CG9538	Ag5r	FBgn0015010	5.82692	9.28655e-25	1.07237e-23	bdesequp
CG1252	Ccp84Ab	FBgn0004782	6.38057	1.00711e-33	1.69971e-32	bdesequp
CG3277	CG3277	FBgn0031518	2.08914	0.000169047	0.000343944	bdesequp
CG4783	CG4783	FBgn0038756	7.25879	7.62861e-28	1.01301e-26	bdesequp
CG14408	CG14408	FBgn0030581	1.97689	1.17037e-19	1.01561e-18	bdesequp
CG8952	CG8952	FBgn0030688	7.07748	5.30097e-60	1.92405e-58	bdesequp
CG12952	sage	FBgn0037672	2.11581	3.31e-06	8.5453e-06	bdesequp
CG11149	CG11149	FBgn0031732	5.45017	1.40064e-15	9.37161e-15	bdesequp
CG3109	mRpL16	FBgn0023519	2.6397	9.61531e-14	5.487e-13	bdesequp
CG15155	CG15155	FBgn0032669	6.41967	2.92458e-12	1.48708e-11	bdesequp
CG18177	Naa60	FBgn0036039	1.01044	1.04896e-06	2.91049e-06	bdesequp
CG8869	Jon25Bii	FBgn0031654	7.93262	5.80236e-24	6.37003e-23	bdesequp
CG9688	mRpS18C	FBgn0039765	3.35647	4.67737e-13	2.53343e-12	bdesequp
CG3332	OtopLb	FBgn0031514	5.04639	2.52153e-19	2.13516e-18	bdesequp
CG2212	sws	FBgn0003656	1.81114	3.57035e-05	7.9836e-05	bdesequp
CG4376	Actn	FBgn0000667	4.76529	2.15284e-97	1.53625e-95	bdesequp
CG4482	mol	FBgn0086711	1.70384	8.52973e-06	2.08146e-05	bdesequp
CG8905	Sod2	FBgn0010213	3.68194	1.38198e-70	6.30902e-69	bdesequp
CG10207	NaPi-T	FBgn0016684	3.24079	0.000773992	0.0014335	bdesequp
CG5848	cact	FBgn0000250	1.20129	5.3732e-05	0.000117399	bdesequp
CG1623	hebe	FBgn0033448	5.31171	1.12384e-29	1.60548e-28	bdesequp
CG40198	CG40198	FBgn0058198	6.94592	4.00853e-35	7.15984e-34	bdesequp
CG2859	Taf10	FBgn0028398	2.2767	4.09375e-31	6.24903e-30	bdesequp
CG16747	Oda	FBgn0014184	2.32061	3.78711e-18	2.99949e-17	bdesequp
CG4326	mRpS17	FBgn0034986	3.12348	2.01322e-23	2.16017e-22	bdesequp
CG7179	CG7179	FBgn0020880	6.02517	4.26824e-16	2.97926e-15	bdesequp
CG5725	fbl	FBgn0011205	1.57671	2.1231e-06	5.62842e-06	bdesequp
CG10242	Cyp6a23	FBgn0033978	6.83334	1.32545e-82	7.35248e-81	bdesequp
CG6692	Cp1	FBgn0013770	2.91103	5.39265e-35	9.53934e-34	bdesequp
CG12374	CG12374	FBgn0033774	7.1526	7.93593e-25	9.20743e-24	bdesequp
CG4608	bnl	FBgn0014135	2.00597	7.59634e-21	7.09893e-20	bdesequp
CG5765	Muc55B	FBgn0034294	4.0733	0.00218136	0.00378137	bdesequp
CG15865	CG15865	FBgn0015336	2.89065	1.46139e-05	3.45487e-05	bdesequp
CG5903	Mic26-27	FBgn0038400	3.92156	9.69156e-79	5.10631e-77	bdesequp
CG1830	PhKgamma	FBgn0011754	2.61433	2.59231e-29	3.64311e-28	bdesequp
CG12170	CG12170	FBgn0037356	3.42946	1.33742e-35	2.43018e-34	bdesequp
CG5789	Cftr	FBgn0039207	1.81967	5.27099e-17	3.89365e-16	bdesequp
CG2103	Pgant6	FBgn0035375	1.66195	6.15798e-05	0.000133593	bdesequp
CG34205	CG34205	FBgn0085234	6.17775	2.11968e-16	1.51332e-15	bdesequp
CG42648	mRpS34	FBgn0285951	2.5025	2.18245e-10	9.27762e-10	bdesequp
CG7834	CG7834	FBgn0039697	2.33078	4.66181e-19	3.90254e-18	bdesequp
CG8834	CG8834	FBgn0033733	4.97412	2.66597e-11	1.2394e-10	bdesequp
CG14489	olf186-M	FBgn0015522	1.89006	4.51454e-13	2.44704e-12	bdesequp
CG6910	CG6910	FBgn0036262	7.03508	6.68035e-193	1.9637e-190	bdesequp
CG11154	ATPsynbeta	FBgn0010217	5.61337	3.03051e-108	2.68364e-106	bdesequp
CG5214	CG5214	FBgn0037891	4.43277	2.14024e-108	1.90676e-106	bdesequp
CG9438	Cyp6a2	FBgn0000473	5.57454	1.12638e-53	3.48584e-52	bdesequp
CG6461	Ggt-1	FBgn0030932	3.18494	1.35147e-18	1.10309e-17	bdesequp
CG15412	CG15412	FBgn0031528	4.61494	1.25536e-118	1.25536e-116	bdesequp
CG10992	CtsB	FBgn0030521	2.52461	1.04004e-34	1.80502e-33	bdesequp
CG9065	Cox17	FBgn0030610	4.19671	3.14392e-62	1.1973e-60	bdesequp
CG8732	Acsl	FBgn0263120	2.22809	1.73181e-23	1.86639e-22	bdesequp
CG8708	CG8708	FBgn0033271	4.56483	8.5133e-15	5.37336e-14	bdesequp
CG17752	CG17752	FBgn0038718	7.45148	7.54039e-14	4.34001e-13	bdesequp
CG5897	CG5897	FBgn0036220	5.06385	7.1564e-10	2.8798e-09	bdesequp
CG34242	CG34242	FBgn0085271	3.48727	3.18215e-21	3.03751e-20	bdesequp
CG2109	mRpL44	FBgn0037330	2.27341	2.00297e-06	5.32723e-06	bdesequp
CG31694	Ifrd1	FBgn0051694	2.8414	7.11964e-30	1.02506e-28	bdesequp
CG5028	Idh3g	FBgn0039358	4.46447	3.55079e-76	1.7754e-74	bdesequp
CG45074	Kr-h1	FBgn0266450	6.20477	1.58763e-17	1.20798e-16	bdesequp
CG2957	mRpS9	FBgn0037529	3.09687	2.80021e-20	2.52689e-19	bdesequp
CG13533	asrij	FBgn0034793	1.5304	1.51795e-07	4.68288e-07	bdesequp
CG1824	CG1824	FBgn0030403	2.45735	6.85937e-22	6.76276e-21	bdesequp
CG4046	RpS16	FBgn0034743	1.73253	2.81823e-22	2.84575e-21	bdesequp
CG8505	Cpr49Ae	FBgn0033728	4.31234	2.16494e-33	3.60823e-32	bdesequp
CG13868	CG13868	FBgn0034501	4.41107	2.27962e-88	1.38473e-86	bdesequp
CG3127	Pgk	FBgn0250906	3.52219	1.59387e-41	3.53391e-40	bdesequp
CG17221	CG17221	FBgn0031500	2.80016	2.50349e-16	1.77442e-15	bdesequp
CG8338	mRpS16	FBgn0033907	2.46905	3.79956e-08	1.26137e-07	bdesequp
CG14683	CG14683	FBgn0037822	2.50243	9.14382e-18	7.08936e-17	bdesequp
CG31808	CG31808	FBgn0062978	3.8506	3.88958e-17	2.8965e-16	bdesequp
CG7772	CG7772	FBgn0030883	1.04439	0.00105545	0.00191757	bdesequp
CG10120	Men	FBgn0002719	2.39051	5.53189e-20	4.89872e-19	bdesequp
CG4994	Mpcp2	FBgn0026409	1.79808	4.33302e-10	1.78269e-09	bdesequp
CG1049	Pcyt1	FBgn0041342	3.01872	1.17902e-19	1.02251e-18	bdesequp
CG5895	CG5895	FBgn0036560	5.3985	3.23034e-50	9.04495e-49	bdesequp
CG13220	CG13220	FBgn0033608	2.03936	2.55429e-06	6.69903e-06	bdesequp
CG12576	CG12576	FBgn0031190	2.2731	4.96587e-22	4.93231e-21	bdesequp
CG17027	CG17027	FBgn0036553	2.68576	1.91928e-12	9.92033e-12	bdesequp
CG42741	CG42741	FBgn0261705	0.20799	0.522091	0.574543	bdesequp
CG1417	slgA	FBgn0003423	2.00133	4.09604e-12	2.05923e-11	bdesequp
CG31183	CG31183	FBgn0051183	3.61732	1.62084e-35	2.93428e-34	bdesequp
CG9990	snu	FBgn0039594	2.49398	4.20796e-12	2.1126e-11	bdesequp
CG32531	mRpS14	FBgn0044030	3.804	1.76863e-16	1.26762e-15	bdesequp
CG5567	CG5567	FBgn0036760	2.4748	2.33174e-36	4.36644e-35	bdesequp
CG7420	CG7420	FBgn0031344	2.43583	9.28528e-21	8.60073e-20	bdesequp
CG14437	Coq7	FBgn0029502	3.30008	3.42759e-39	7.08658e-38	bdesequp
CG12794	lcs	FBgn0028583	14.7952	2.07755e-118	2.06351e-116	bdesequp
CG16885	Vajk2	FBgn0032538	8.41068	5.63943e-15	3.6059e-14	bdesequp
CG9932	CG9932	FBgn0262160	0.670554	0.0140926	0.0216402	bdesequp
CG30445	Tdc1	FBgn0259977	7.53335	1.25997e-90	8.01802e-89	bdesequp
CG12822	CG12822	FBgn0033229	2.27679	2.82712e-30	4.16003e-29	bdesequp
CG14153	CG14153	FBgn0036094	4.64091	1.58336e-71	7.41255e-70	bdesequp
CG17059	CG17059	FBgn0040754	2.35428	5.80381e-36	1.07181e-34	bdesequp
CG14879	CG14879	FBgn0038419	2.9866	2.74319e-15	1.79461e-14	bdesequp
CG11791	CG11791	FBgn0039266	2.69535	4.66671e-27	6.00706e-26	bdesequp
CG5939	Prm	FBgn0003149	9.4938	4.10426e-141	5.48478e-139	bdesequp
CG1524	RpS14a	FBgn0004403	1.84532	2.44759e-19	2.07495e-18	bdesequp
CG15343	CG15343	FBgn0030029	2.09078	4.43454e-21	4.19754e-20	bdesequp
CG31374	sals	FBgn0051374	2.75724	2.44612e-35	4.39584e-34	bdesequp
CG8942	NimC1	FBgn0259896	3.31609	7.71585e-53	2.32901e-51	bdesequp
CG12403	Vha68-1	FBgn0265262	3.4306	2.0287e-69	9.00963e-68	bdesequp
CG13645	Nmnat	FBgn0039254	2.52214	2.05013e-24	2.30758e-23	bdesequp
CG11984	Kcmf1	FBgn0037655	2.92955	5.15277e-40	1.09596e-38	bdesequp
CG8522	SREBP	FBgn0261283	2.79702	5.34703e-25	6.22832e-24	bdesequp
CG34446	CG34446	FBgn0085475	4.11041	1.05461e-20	9.73793e-20	bdesequp
CG8893	Gapdh2	FBgn0001092	4.23878	1.35363e-29	1.92441e-28	bdesequp
CG2187	CG2187	FBgn0017448	5.37298	1.32689e-07	4.12636e-07	bdesequp
CG8846	Thor	FBgn0261560	3.81375	4.98638e-54	1.5629e-52	bdesequp
CG34426	CG34426	FBgn0085455	9.89117	6.68723e-14	3.86864e-13	bdesequp
CG9526	frj	FBgn0031815	1.74762	9.2723e-21	8.59413e-20	bdesequp
CG7720	CG7720	FBgn0038652	3.61978	8.68924e-25	1.00497e-23	bdesequp
CG3585	Rbcn-3A	FBgn0023458	1.49042	3.24517e-07	9.63523e-07	bdesequp
CG32134	btl	FBgn0285896	2.65467	1.75406e-11	8.30426e-11	bdesequp
CG11035	CG11035	FBgn0037544	1.74801	2.56717e-18	2.0599e-17	bdesequp
CG4869	betaTub97EF	FBgn0003890	4.43084	1.88834e-71	8.81224e-70	bdesequp
CG18493	CG18493	FBgn0038701	7.67515	1.74816e-15	1.15965e-14	bdesequp
CG15456	CG15456	FBgn0040650	2.62938	1.70739e-18	1.38209e-17	bdesequp
CG1668	Obp19d	FBgn0011280	3.47397	6.03223e-14	3.50213e-13	bdesequp
CG14572	CG14572	FBgn0037128	7.01697	4.42284e-30	6.44998e-29	bdesequp
CG6816	Cyp18a1	FBgn0010383	1.37712	5.57072e-05	0.000121444	bdesequp
CG31202	alpha-Man-Ic	FBgn0051202	3.69805	1.23016e-11	5.92316e-11	bdesequp
CG16820	CG16820	FBgn0032495	3.34871	5.29094e-18	4.15919e-17	bdesequp
CG1577	mRpL52	FBgn0033208	2.87917	3.29581e-09	1.23625e-08	bdesequp
CG34120	CG34120	FBgn0083956	1.29531	0.000731686	0.00136029	bdesequp
CG33054	CG33054	FBgn0053054	1.65593	8.5492e-16	5.80745e-15	bdesequp
CG17726	CG17726	FBgn0037880	4.58662	1.16103e-39	2.43122e-38	bdesequp
CG42240	CG42240	FBgn0250869	3.02943	1.51574e-29	2.14864e-28	bdesequp
CG10561	CG10561	FBgn0002036	1.60493	9.1737e-11	4.04358e-10	bdesequp
CG12832	Tsp42Eq	FBgn0033138	3.0734	1.44722e-07	4.47875e-07	bdesequp
CG42813	CG42813	FBgn0261995	2.62952	4.39115e-31	6.68911e-30	bdesequp
CG5586	Tusp	FBgn0039530	2.70118	2.40999e-13	1.33586e-12	bdesequp
CG5399	CG5399	FBgn0038353	3.53108	1.43006e-36	2.70203e-35	bdesequp
CG8907	CG8907	FBgn0038466	2.58092	5.67579e-08	1.8463e-07	bdesequp
CG5504	CG5504	FBgn0002174	1.66986	3.58369e-05	8.01097e-05	bdesequp
CG31345	CG31345	FBgn0051345	5.01644	7.70827e-07	2.17781e-06	bdesequp
CG7083	CG7083	FBgn0035877	2.33221	2.56862e-20	2.32361e-19	bdesequp
CG4630	CG4630	FBgn0033809	1.71785	2.94813e-11	1.36668e-10	bdesequp
CG7470	P5CS	FBgn0037146	3.29008	1.27771e-17	9.7927e-17	bdesequp
CG9812	CG9812	FBgn0034860	3.17191	4.84578e-41	1.05219e-39	bdesequp
CG10699	Lim3	FBgn0002023	0.416627	0.399162	0.452625	bdesequp
CG15890	CG15890	FBgn0030576	4.1089	3.20567e-56	1.06614e-54	bdesequp
CG3615	Atg9	FBgn0034110	3.19048	7.59791e-26	9.17743e-25	bdesequp
CG7636	mRpL2	FBgn0036135	2.82498	3.48573e-07	1.03203e-06	bdesequp
CG14120	CG14120	FBgn0036321	3.98348	5.38237e-05	0.000117547	bdesequp
CG14963	CG14963	FBgn0035409	0.537581	0.43188	0.485816	bdesequp
CG17273	AdSS	FBgn0027493	3.49495	8.38043e-22	8.23478e-21	bdesequp
CG16912	TyrRS-m	FBgn0035064	2.59179	1.35199e-10	5.87055e-10	bdesequp
CG13369	CG13369	FBgn0025640	2.16708	3.20587e-23	3.41248e-22	bdesequp
CG18594	Pebp1	FBgn0038973	3.54278	3.58704e-08	1.19433e-07	bdesequp
CG8251	Pgi	FBgn0003074	3.43489	8.95986e-53	2.69345e-51	bdesequp
CG8315	Pex11ab	FBgn0034058	2.08679	3.98732e-18	3.15127e-17	bdesequp
CG14616	l(1)G0196	FBgn0027279	1.6851	4.25189e-19	3.56955e-18	bdesequp
CG1368	CG1368	FBgn0030539	2.38343	5.15389e-07	1.48554e-06	bdesequp
CG30344	CG30344	FBgn0050344	2.82486	5.55081e-33	9.08651e-32	bdesequp
CG34229	CG34229	FBgn0259832	2.76345	9.96656e-20	8.70002e-19	bdesequp
CG7766	CG7766	FBgn0030087	3.41381	5.52712e-46	1.39843e-44	bdesequp
CG11094	dsx	FBgn0000504	0.190734	0.371876	0.42515	bdesequp
CG13309	CG13309	FBgn0035933	11.0194	1.34295e-15	8.99378e-15	bdesequp
CG8859	Cyp6g2	FBgn0033696	4.44308	5.60107e-09	2.04358e-08	bdesequp
CG2017	CG2017	FBgn0037391	2.7431	1.47003e-47	3.85195e-46	bdesequp
CG5569	CG5569	FBgn0034919	2.50746	4.24075e-14	2.49956e-13	bdesequp
CG33956	kay	FBgn0001297	2.65978	7.16206e-36	1.31603e-34	bdesequp
CG10675	CHKov2	FBgn0039328	3.69745	4.46907e-22	4.45695e-21	bdesequp
CG32521	Mnr	FBgn0052521	2.24529	7.81681e-11	3.46837e-10	bdesequp
CG2059	CG2059	FBgn0029942	2.42906	1.40304e-13	7.89611e-13	bdesequp
CG33533	lectin-37Db	FBgn0053533	7.50444	1.16863e-52	3.50588e-51	bdesequp
CG13069	CG13069	FBgn0040798	7.55448	4.06752e-10	1.68098e-09	bdesequp
CG2681	CG2681	FBgn0024997	3.02559	3.85971e-09	1.43241e-08	bdesequp
CG10340	CG10340	FBgn0022344	3.38022	6.00892e-43	1.3845e-41	bdesequp
CG3348	CG3348	FBgn0040609	6.02596	2.28787e-110	2.07603e-108	bdesequp
CG31793	CG31793	FBgn0051793	2.44555	7.31318e-17	5.34578e-16	bdesequp
CG14283	mRpL55	FBgn0038678	2.46187	3.08085e-05	6.94823e-05	bdesequp
CG42514	CG42514	FBgn0260388	2.3954	1.98914e-15	1.31477e-14	bdesequp
CG3481	Adh	FBgn0000055	6.20256	5.13245e-12	2.55839e-11	bdesequp
CG44008	CG44008	FBgn0264750	6.76822	2.5898e-47	6.72615e-46	bdesequp
CG5717	yellow-g	FBgn0041709	8.36232	1.65553e-47	4.32262e-46	bdesequp
CG7582	CG7582	FBgn0039681	2.55162	3.49593e-18	2.77635e-17	bdesequp
CR46035	lncRNA:CR46035	FBgn0267702	3.22599	8.68549e-32	1.37287e-30	bdesequp
CG4599	Tpr2	FBgn0032586	1.65062	1.59779e-21	1.54726e-20	bdesequp
CG14945	PLCXD	FBgn0032402	4.85186	4.33155e-27	5.59033e-26	bdesequp
CG34217	CG34217	FBgn0085246	9.99157	1.55034e-55	5.07573e-54	bdesequp
CG7255	CG7255	FBgn0036493	2.45842	1.40888e-10	6.09853e-10	bdesequp
CG4247	mRpS10	FBgn0038307	1.88973	7.41451e-06	1.82232e-05	bdesequp
CG7424	RpL36A	FBgn0031980	2.07557	7.85334e-21	7.32049e-20	bdesequp
CG31813	nur	FBgn0051813	6.74304	1.72544e-06	4.63016e-06	bdesequp
CG10006	Zip71B	FBgn0036461	4.83044	2.05702e-33	3.43615e-32	bdesequp
CG3362	cN-IIIB	FBgn0034988	3.8983	9.84091e-86	5.69533e-84	bdesequp
CR44442	lncRNA:CR44442	FBgn0265635	9.26867	5.17355e-08	1.6919e-07	bdesequp
CG9205	CG9205	FBgn0035181	2.34098	7.71336e-26	9.30923e-25	bdesequp
CG31317	stumps	FBgn0020299	1.37146	5.28852e-13	2.85394e-12	bdesequp
CG7103	Pvf1	FBgn0030964	1.96292	1.50497e-05	3.55048e-05	bdesequp
CG13323	CG13323	FBgn0033788	7.31147	6.86882e-53	2.07761e-51	bdesequp
CG32266	CG32266	FBgn0052266	4.2141	6.30984e-08	2.03767e-07	bdesequp
CG15528	CG15528	FBgn0039742	5.66252	6.64277e-28	8.87715e-27	bdesequp
CG3747	Eaat1	FBgn0026439	5.00197	1.38187e-23	1.49915e-22	bdesequp
CG3772	cry	FBgn0025680	1.79956	7.64828e-06	1.8779e-05	bdesequp
CG12386	etaTry	FBgn0011554	11.1619	3.98188e-12	2.00321e-11	bdesequp
CG12766	CG12766	FBgn0035476	5.85669	1.9116e-53	5.87876e-52	bdesequp
CG11722	CG11722	FBgn0037777	1.02362	0.0271563	0.039674	bdesequp
CG42639	PPO1	FBgn0283437	3.84636	8.26737e-35	1.43993e-33	bdesequp
CG12797	Ciao1	FBgn0033972	2.12683	6.445e-27	8.23124e-26	bdesequp
CG13364	CG13364	FBgn0026879	2.1437	1.16307e-31	1.82857e-30	bdesequp
CG3143	foxo	FBgn0038197	1.12293	1.2941e-08	4.54124e-08	bdesequp
CG11594	CG11594	FBgn0035484	3.17234	1.71241e-24	1.93963e-23	bdesequp
CG33056	CG33056	FBgn0053056	2.45832	1.12574e-11	5.43638e-11	bdesequp
CG4019	Eglp4	FBgn0034885	3.03109	1.81084e-42	4.13345e-41	bdesequp
CG3705	aay	FBgn0023129	1.31552	9.08185e-05	0.000192395	bdesequp
CG9921	CG9921	FBgn0030743	3.48955	2.06829e-46	5.28763e-45	bdesequp
CG6847	CG6847	FBgn0030884	2.71891	2.19109e-10	9.31167e-10	bdesequp
CG17927	Mhc	FBgn0264695	5.58788	5.90218e-108	5.16441e-106	bdesequp
CG14356	CG14356	FBgn0038207	5.17506	2.10052e-20	1.91193e-19	bdesequp
CG10659	AANATL3	FBgn0032839	9.44887	2.78935e-41	6.13823e-40	bdesequp
CG31233	CG31233	FBgn0051233	3.1995	2.33982e-05	5.38438e-05	bdesequp
CG2788	Ugt36A1	FBgn0015663	2.96917	1.23648e-18	1.01092e-17	bdesequp
CG8360	CG8360	FBgn0032001	3.3233	2.05458e-66	8.5077e-65	bdesequp
CG6896	MYPT-75D	FBgn0036801	0.93469	0.00743702	0.0119715	bdesequp
CG3476	MME1	FBgn0031881	2.69229	1.09689e-30	1.64198e-29	bdesequp
CG7808	RpS8	FBgn0039713	1.58343	6.85665e-15	4.35955e-14	bdesequp
CG9784	CG9784	FBgn0030761	1.42642	9.13819e-09	3.25179e-08	bdesequp
CG12373	mRpL18	FBgn0026741	2.02065	6.52552e-06	1.61708e-05	bdesequp
CG9155	Myo61F	FBgn0010246	2.84154	1.01245e-12	5.35745e-12	bdesequp
CG9354	RpL34b	FBgn0037686	1.67594	1.76501e-11	8.34933e-11	bdesequp
CG31713	Datp	FBgn0287788	2.26813	3.96104e-23	4.19504e-22	bdesequp
CG7172	CRIF	FBgn0037102	2.38744	2.12612e-08	7.30746e-08	bdesequp
CG17664	Eglp2	FBgn0034883	3.51943	1.15732e-06	3.18706e-06	bdesequp
CG8303	CG8303	FBgn0034143	2.58759	1.42913e-08	4.99245e-08	bdesequp
CG9165	l(3)02640	FBgn0010786	2.09707	4.34743e-08	1.43483e-07	bdesequp
CG43107	CG43107	FBgn0262567	3.64108	1.32964e-38	2.69596e-37	bdesequp
CG33990	Dso2	FBgn0067905	8.9231	7.97718e-69	3.44896e-67	bdesequp
CG11405	Atf3	FBgn0028550	4.00595	1.20068e-86	7.14573e-85	bdesequp
CG34360	Glut4EF	FBgn0267336	1.56072	3.31652e-18	2.63814e-17	bdesequp
CG9396	CG9396	FBgn0037714	3.97625	8.83362e-19	7.27908e-18	bdesequp
CG7589	SecCl	FBgn0036727	5.36385	3.76578e-40	8.02275e-39	bdesequp
CG4645	CG4645	FBgn0030435	1.67568	2.72198e-13	1.50199e-12	bdesequp
CG4104	Tps1	FBgn0027560	3.83554	1.63044e-30	2.42585e-29	bdesequp
CG8180	CG8180	FBgn0034021	1.59169	1.68321e-05	3.95321e-05	bdesequp
CR45811	lncRNA:CR45811	FBgn0267461	2.3635	0.00156383	0.00277201	bdesequp
CG16986	CG16986	FBgn0035356	3.4063	2.77085e-57	9.4286e-56	bdesequp
CR43628	asRNA:ASTR	FBgn0263619	4.12618	1.7298e-07	5.29863e-07	bdesequp
CG12954	mRpL41	FBgn0034001	2.49054	9.99496e-06	2.41734e-05	bdesequp
CG3290	Alp2	FBgn0283480	7.38668	4.33351e-20	3.8631e-19	bdesequp
CG32448	CG32448	FBgn0052448	2.61951	1.63598e-36	3.0832e-35	bdesequp
CG15293	CG15293	FBgn0028526	8.54925	1.15547e-131	1.34804e-129	bdesequp
CG3823	CG3823	FBgn0029863	2.87227	3.78905e-08	1.25817e-07	bdesequp
CG14168	Zasp67	FBgn0036044	7.54219	7.10011e-168	1.24252e-165	bdesequp
CG18348	Cpr67Fb	FBgn0036110	3.05188	3.9394e-11	1.80627e-10	bdesequp
CG3576	schlank	FBgn0040918	1.8282	3.08239e-08	1.03403e-07	bdesequp
CG11073	flap	FBgn0034693	4.75659	1.23608e-33	2.08137e-32	bdesequp
CG5268	blp	FBgn0038387	1.94884	7.7445e-12	3.80312e-11	bdesequp
CG10367	Hmgcr	FBgn0263782	1.40049	4.64788e-12	2.32394e-11	bdesequp
CG6084	Akr1B	FBgn0086254	2.64726	2.1767e-18	1.75233e-17	bdesequp
CG8483	CG8483	FBgn0038126	2.25312	1.56165e-06	4.22218e-06	bdesequp
CG9790	Cks85A	FBgn0037613	0.817665	0.120958	0.154871	bdesequp
CG5905	Nep1	FBgn0029843	1.79669	1.30403e-07	4.06127e-07	bdesequp
CG10300	CG10300	FBgn0039107	4.48328	3.03548e-12	1.54027e-11	bdesequp
CG12672	CG12672	FBgn0030886	-0.747729	0.167594	0.207743	bdesequp
CG17330	jhamt	FBgn0028841	7.4074	1.10544e-26	1.39245e-25	bdesequp
CG13950	CG13950	FBgn0031289	3.80851	2.3877e-10	1.0118e-09	bdesequp
CG8785	CG8785	FBgn0033760	5.31128	8.57381e-45	2.05269e-43	bdesequp
CG5167	Sccpdh2	FBgn0038038	3.07706	6.04366e-31	9.17787e-30	bdesequp
CG1814	Nt5c	FBgn0033426	3.84125	4.83983e-61	1.78758e-59	bdesequp
CG14228	Mer	FBgn0086384	1.65422	1.63665e-14	1.00328e-13	bdesequp
CG15199	CG15199	FBgn0030270	2.9782	3.4319e-26	4.23229e-25	bdesequp
CG32279	Drsl2	FBgn0052279	4.63183	1.12223e-19	9.74988e-19	bdesequp
CG10546	Cralbp	FBgn0035636	0.597032	0.250612	0.299196	bdesequp
CG32669	CG32669	FBgn0052669	3.11148	1.8163e-05	4.24409e-05	bdesequp
CG5108	mRpS7	FBgn0032236	1.72723	8.04995e-08	2.56858e-07	bdesequp
CG11029	CG11029	FBgn0031735	3.57162	6.47922e-11	2.8985e-10	bdesequp
CG3009	CG3009	FBgn0029720	2.29835	1.41105e-07	4.37421e-07	bdesequp
CG3234	tim	FBgn0014396	4.37556	5.75633e-39	1.17688e-37	bdesequp
CG18088	CG18088	FBgn0032082	4.61227	5.43687e-11	2.46217e-10	bdesequp
CG11909	tobi	FBgn0261575	5.74335	6.2605e-23	6.53617e-22	bdesequp
CG9481	Ugt37B1	FBgn0026755	7.20367	1.27338e-14	7.91485e-14	bdesequp
CG4753	Agpat4	FBgn0036622	4.03406	2.18104e-30	3.23198e-29	bdesequp
CG15088	List	FBgn0034381	7.09408	1.57282e-25	1.87362e-24	bdesequp
CR45133	asRNA:CR45133	FBgn0266626	3.62359	1.73668e-13	9.72168e-13	bdesequp
CR46195	asRNA:CR46195	FBgn0267914	5.16955	3.12292e-38	6.23735e-37	bdesequp
CG1124	CG1124	FBgn0037290	4.0579	1.08197e-11	5.23191e-11	bdesequp
CG18243	Ptp52F	FBgn0034085	2.51468	8.20749e-14	4.71474e-13	bdesequp
CG14946	firl	FBgn0032405	2.62681	4.9736e-16	3.45356e-15	bdesequp
CG8616	BHD	FBgn0261111	1.53816	5.25287e-10	2.14016e-09	bdesequp
CG31884	Trx-2	FBgn0040070	3.20328	4.70763e-65	1.89077e-63	bdesequp
CG8674	l(2)k14505	FBgn0021856	1.99575	5.1891e-09	1.90034e-08	bdesequp
CG10467	CG10467	FBgn0035679	2.09717	1.00363e-05	2.42655e-05	bdesequp
CG10672	Dhrs4	FBgn0035588	2.54174	9.70182e-26	1.16708e-24	bdesequp
CG17534	GstE9	FBgn0063491	2.9387	2.74627e-26	3.40102e-25	bdesequp
CG7632	CG7632	FBgn0037071	3.83614	8.47381e-85	4.8281e-83	bdesequp
CG42335	CG42335	FBgn0259237	6.01034	2.30841e-15	1.51896e-14	bdesequp
CG45080	CG45080	FBgn0266455	16.6477	1.57882e-123	1.71916e-121	bdesequp
CG4086	Su(P)	FBgn0004465	2.43717	2.57695e-15	1.69037e-14	bdesequp
CG6125	CG6125	FBgn0038337	5.2281	1.83695e-09	7.05597e-09	bdesequp
CR45813	asRNA:CR45813	FBgn0267463	2.56946	0.00308468	0.00522947	bdesequp
CG15739	CG15739	FBgn0030347	1.92691	2.81212e-06	7.32947e-06	bdesequp
CG13922	mRpL46	FBgn0035272	3.15542	2.56473e-14	1.54641e-13	bdesequp
CG15101	Jheh1	FBgn0010053	3.37585	1.88251e-35	3.39962e-34	bdesequp
CG15883	Obp18a	FBgn0030985	6.29994	9.62146e-84	5.3983e-82	bdesequp
CG6006	CG6006	FBgn0063649	2.2233	8.05755e-18	6.26367e-17	bdesequp
CG30022	CG30022	FBgn0050022	2.27218	7.58817e-16	5.18578e-15	bdesequp
CG31547	NKCC	FBgn0051547	3.04185	1.10273e-09	4.33424e-09	bdesequp
CG32702	Cubn	FBgn0052702	3.48477	5.38828e-30	7.81141e-29	bdesequp
CG7407	CG7407	FBgn0037134	2.04682	1.22197e-10	5.32569e-10	bdesequp
CG32672	Atg8a	FBgn0052672	1.49877	3.91904e-09	1.45296e-08	bdesequp
CG12013	PHGPx	FBgn0035438	2.79785	4.60542e-45	1.11531e-43	bdesequp
CG4213	CG4213	FBgn0031251	2.97412	2.59156e-63	9.99893e-62	bdesequp
CG5242	mRpL40	FBgn0037892	3.00092	2.10681e-10	8.97422e-10	bdesequp
CG31362	Jon99Ciii	FBgn0003357	8.7057	2.98652e-104	2.49443e-102	bdesequp
CG30010	CG30010	FBgn0050010	2.3863	6.7234e-15	4.27668e-14	bdesequp
CG17549	CG17549	FBgn0032774	2.5029	7.18366e-14	4.14117e-13	bdesequp
CG17029	CG17029	FBgn0036551	2.4745	7.66378e-09	2.75177e-08	bdesequp
CG3608	Adck1	FBgn0035039	3.14666	1.228e-09	4.80095e-09	bdesequp
CG3420	CG3420	FBgn0033100	2.31467	3.09139e-05	6.96985e-05	bdesequp
CG2540	CG2540	FBgn0030411	2.86852	3.47641e-23	3.69777e-22	bdesequp
CG8588	pst	FBgn0035770	3.69785	5.6139e-42	1.26571e-40	bdesequp
CG15556	CG15556	FBgn0039821	1.26861	0.00536857	0.00880313	bdesequp
CG16708	Cerk	FBgn0037315	1.48758	0.000977082	0.00178291	bdesequp
CG9943	Surf1	FBgn0029117	2.53772	1.4852e-09	5.76662e-09	bdesequp
CG17814	Peritrophin-15a	FBgn0040959	7.80624	8.52246e-22	8.36875e-21	bdesequp
CG10585	Pdss2	FBgn0037044	1.71391	3.06722e-05	6.92098e-05	bdesequp
CG6465	CG6465	FBgn0037818	3.87426	1.03995e-22	1.07128e-21	bdesequp
CG3091	CG3091	FBgn0029608	3.80808	1.03057e-50	2.94734e-49	bdesequp
CG3324	Pkg21D	FBgn0000442	3.44262	7.16988e-09	2.58263e-08	bdesequp
CG13624	REPTOR	FBgn0039209	1.66479	8.94079e-08	2.83743e-07	bdesequp
CG3318	speck	FBgn0287831	1.45288	5.67921e-05	0.000123681	bdesequp
CG4945	CG4945	FBgn0034137	1.98728	9.73581e-22	9.52205e-21	bdesequp
CG1889	CG1889	FBgn0030164	2.71343	9.55719e-11	4.20379e-10	bdesequp
CG3734	CG3734	FBgn0038700	8.47904	6.95254e-24	7.62135e-23	bdesequp
CG5497	mRpS28	FBgn0034361	1.95648	7.39103e-08	2.36758e-07	bdesequp
CG17385	CG17385	FBgn0033934	2.09825	2.44629e-31	3.78931e-30	bdesequp
CG5989	CG5989	FBgn0017429	3.22671	2.04812e-24	2.30708e-23	bdesequp
CG9432	hlk	FBgn0010482	5.02212	4.22469e-97	3.00014e-95	bdesequp
CG5186	slim	FBgn0261477	1.39247	1.55412e-10	6.69368e-10	bdesequp
CG5919	Idi	FBgn0038876	2.24853	5.47252e-21	5.14361e-20	bdesequp
CG8475	CG8475	FBgn0031995	3.99742	4.55226e-71	2.11098e-69	bdesequp
CG14131	CG14131	FBgn0036205	4.47628	2.05274e-22	2.09115e-21	bdesequp
CG13082	CG13082	FBgn0032803	1.40614	0.00307221	0.00520995	bdesequp
CG5730	AnxB9	FBgn0000083	5.14388	6.93906e-69	3.02683e-67	bdesequp
CG6560	dnd	FBgn0038916	5.2169	5.75122e-35	1.01492e-33	bdesequp
CG14160	CG14160	FBgn0036066	4.31788	1.57425e-11	7.49641e-11	bdesequp
CG15117	CG15117	FBgn0034417	2.33624	2.23583e-12	1.14678e-11	bdesequp
CG31436	CG31436	FBgn0051436	2.572	2.07602e-19	1.76913e-18	bdesequp
CG4120	Cyp12c1	FBgn0036806	2.78213	2.08628e-12	1.0742e-11	bdesequp
CG9716	Cyp313b1	FBgn0037601	5.63973	1.44725e-47	3.79902e-46	bdesequp
CG8971	fh	FBgn0030092	2.33508	6.96378e-12	3.4317e-11	bdesequp
CG4210	CG4210	FBgn0038302	2.0132	7.11312e-08	2.28453e-07	bdesequp
CG34208	CG34208	FBgn0085237	8.06709	1.79406e-64	7.08944e-63	bdesequp
CG6042	Cyp12a4	FBgn0038681	4.02034	1.72131e-15	1.14288e-14	bdesequp
CG9701	CG9701	FBgn0036659	4.09659	4.56085e-15	2.93669e-14	bdesequp
CG8034	CG8034	FBgn0031011	2.00595	1.84013e-10	7.88166e-10	bdesequp
CG16935	CG16935	FBgn0033883	3.09017	8.03396e-12	3.93271e-11	bdesequp
CG3837	Sdr	FBgn0038279	2.33134	1.13996e-05	2.73501e-05	bdesequp
CG32647	CG32647	FBgn0052647	2.65619	1.54845e-10	6.67122e-10	bdesequp
CG11095	CG11095	FBgn0030528	3.53304	3.88316e-33	6.39222e-32	bdesequp
CG7532	l(2)34Fc	FBgn0261534	3.76433	9.23047e-26	1.11129e-24	bdesequp
CG43117	CG43117	FBgn0262577	2.02233	1.86806e-06	4.98827e-06	bdesequp
CG10842	Cyp4p1	FBgn0015037	6.65321	1.37021e-84	7.77685e-83	bdesequp
CG32512	CG32512	FBgn0052512	2.17935	1.57705e-10	6.78649e-10	bdesequp
CG7277	Coq6	FBgn0031713	2.50473	1.55295e-13	8.72643e-13	bdesequp
CG34284	CG34284	FBgn0085313	9.10917	5.88385e-27	7.55149e-26	bdesequp
CG32412	QC	FBgn0052412	2.84994	1.38263e-19	1.19557e-18	bdesequp
CG1112	alpha-Est7	FBgn0015575	1.36594	9.52863e-10	3.77549e-09	bdesequp
CG33519	Unc-89	FBgn0053519	4.81513	4.61152e-26	5.64911e-25	bdesequp
CG4894	Ca-alpha1D	FBgn0001991	2.48834	5.94217e-11	2.67125e-10	bdesequp
CG4559	Idgf3	FBgn0020414	3.19245	5.38545e-30	7.81141e-29	bdesequp
CG10121	SP1173	FBgn0035710	3.33753	5.97755e-83	3.34107e-81	bdesequp
CG10833	Cyp28d1	FBgn0031689	4.70913	2.07574e-63	8.02983e-62	bdesequp
CG8353	CG8353	FBgn0032002	3.19113	2.18701e-45	5.37271e-44	bdesequp
CG13482	CG13482	FBgn0036419	3.70016	4.02623e-21	3.81843e-20	bdesequp
CG8008	CG8008	FBgn0033387	4.26257	2.58841e-21	2.48042e-20	bdesequp
CG5210	Idgf6	FBgn0013763	3.87576	5.15923e-40	1.09596e-38	bdesequp
CG3906	CG3906	FBgn0034871	17.7182	6.45007e-50	1.78561e-48	bdesequp
CG44251	CG44251	FBgn0265186	3.01849	3.5852e-17	2.67933e-16	bdesequp
CG7171	Uro	FBgn0003961	7.77059	5.15754e-14	3.01574e-13	bdesequp
CG7145	P5CDh1	FBgn0037138	2.08693	1.38419e-07	4.29545e-07	bdesequp
CG32667	ssp7	FBgn0052667	6.82769	4.58494e-130	5.26551e-128	bdesequp
CG14619	Usp2	FBgn0031187	2.05884	3.25564e-18	2.59112e-17	bdesequp
CG11200	CG11200	FBgn0034500	3.36506	1.09196e-26	1.37666e-25	bdesequp
CG13432	qsm	FBgn0028622	1.1734	0.00493979	0.0081416	bdesequp
CG16873	NimB5	FBgn0028936	5.61718	4.62577e-78	2.38592e-76	bdesequp
CG3469	betaggt-I	FBgn0015000	2.1329	3.19532e-06	8.27105e-06	bdesequp
CG10693	slo	FBgn0003429	2.16006	1.56371e-19	1.34581e-18	bdesequp
CG4665	Dhpr	FBgn0035964	1.63435	7.46331e-10	2.99592e-09	bdesequp
CG8612	mRpL50	FBgn0028648	2.04633	0.000208193	0.00041855	bdesequp
CG11525	CycG	FBgn0039858	2.01411	5.02757e-29	6.9722e-28	bdesequp
CG33181	CG33181	FBgn0053181	1.55041	9.92175e-15	6.23289e-14	bdesequp
CG2254	Ldsdh1	FBgn0029994	1.30972	0.00061558	0.00115761	bdesequp
CG1857	nec	FBgn0002930	2.4806	1.23112e-22	1.26379e-21	bdesequp
CG7461	CG7461	FBgn0034432	2.24332	3.63003e-31	5.57591e-30	bdesequp
CG33970	osy	FBgn0053970	1.53679	0.000590613	0.00111422	bdesequp
CG14812	Lamtor5	FBgn0026090	1.97762	7.10797e-12	3.50041e-11	bdesequp
CG4703	Arc42	FBgn0038742	2.27781	8.42727e-09	3.01487e-08	bdesequp
CG7017	CG7017	FBgn0036951	12.6633	1.8257e-14	1.1136e-13	bdesequp
CG5130	ZnT77C	FBgn0037000	2.93273	2.47802e-11	1.15494e-10	bdesequp
CG33178	CG33178	FBgn0053178	2.76985	3.01557e-18	2.40656e-17	bdesequp
CG5644	CG5644	FBgn0035948	5.20643	1.32255e-29	1.88203e-28	bdesequp
CG5273	CG5273	FBgn0040382	3.23357	6.14735e-56	2.02615e-54	bdesequp
CG3746	CG3746	FBgn0034755	3.16483	6.39724e-11	2.86356e-10	bdesequp
CG9864	CG9864	FBgn0034490	2.02912	5.52956e-12	2.75261e-11	bdesequp
CG15912	CG15912	FBgn0029712	1.7345	2.81396e-07	8.40926e-07	bdesequp
CG3609	CG3609	FBgn0031418	3.34704	2.48153e-30	3.66987e-29	bdesequp
CG8051	CG8051	FBgn0031012	2.72251	1.26201e-20	1.16311e-19	bdesequp
CG15016	mRpS6	FBgn0035534	2.32809	3.94715e-06	1.00857e-05	bdesequp
CG13067	CG13067	FBgn0036589	4.30618	6.48072e-65	2.58877e-63	bdesequp
CG8649	Fim	FBgn0024238	4.00297	1.49388e-31	2.32628e-30	bdesequp
CG1516	PCB	FBgn0027580	2.48576	1.67363e-06	4.50263e-06	bdesequp
CG18778	Cpr65Au	FBgn0042119	6.97889	1.60632e-30	2.39238e-29	bdesequp
CG18013	Psf2	FBgn0261976	2.3033	2.52982e-17	1.90319e-16	bdesequp
CG14206	RpS10b	FBgn0285947	1.79058	1.80316e-15	1.19398e-14	bdesequp
CG31769	CG31769	FBgn0051769	4.1372	2.50728e-58	8.69271e-57	bdesequp
CG5057	MED10	FBgn0036581	2.18596	1.66241e-24	1.88706e-23	bdesequp
CG31272	CG31272	FBgn0051272	3.25437	6.09962e-05	0.000132385	bdesequp
CG7542	CG7542	FBgn0036738	4.57236	1.01666e-12	5.37778e-12	bdesequp
CG5791	BomBc3	FBgn0040582	7.01431	3.2421e-58	1.11875e-56	bdesequp
CG2930	CG2930	FBgn0028491	1.99654	1.95463e-08	6.7417e-08	bdesequp
CG6417	Oatp33Eb	FBgn0032435	3.51948	1.37564e-14	8.50374e-14	bdesequp
CG44422	CG44422	FBgn0265595	4.35787	4.17297e-24	4.60531e-23	bdesequp
CG12449	Gfat1	FBgn0287209	1.91764	2.3831e-05	5.4754e-05	bdesequp
CG32483	CG32483	FBgn0052483	3.87337	6.70786e-13	3.60006e-12	bdesequp
CG13221	Vhl	FBgn0041174	2.047	2.25541e-16	1.60788e-15	bdesequp
CG12945	CG12945	FBgn0037755	2.06037	2.11988e-13	1.18039e-12	bdesequp
CG11447	CG11447	FBgn0038737	3.39352	1.60619e-21	1.55437e-20	bdesequp
CG3987	CG3987	FBgn0038292	4.28674	6.04572e-16	4.1724e-15	bdesequp
CR45108	asRNA:CR45108	FBgn0266577	4.30705	7.91506e-10	3.16861e-09	bdesequp
CG33177	CG33177	FBgn0053177	2.82189	0.00390833	0.00653017	bdesequp
CG3868	CG3868	FBgn0036422	4.80001	4.4514e-19	3.72852e-18	bdesequp
CG10247	Cyp6a21	FBgn0288232	6.7634	1.34574e-21	1.30922e-20	bdesequp
CG2064	CG2064	FBgn0033205	2.04618	2.14955e-10	9.14835e-10	bdesequp
CG14880	CG14880	FBgn0038422	1.79045	2.24642e-05	5.18649e-05	bdesequp
CG9282	RpL24	FBgn0032518	1.63492	3.49377e-09	1.30484e-08	bdesequp
CG4501	bgm	FBgn0027348	2.95969	2.40669e-10	1.01926e-09	bdesequp
CG13047	CG13047	FBgn0036594	9.7211	1.45441e-05	3.43893e-05	bdesequp
CG11395	Gbp2	FBgn0034200	3.30097	8.72302e-38	1.71658e-36	bdesequp
CG2227	Gip	FBgn0011770	2.85639	3.02704e-12	1.53705e-11	bdesequp
CG12351	deltaTry	FBgn0010358	6.67596	1.97674e-08	6.81314e-08	bdesequp
CG17777	CG17777	FBgn0040900	4.24774	3.26889e-76	1.64002e-74	bdesequp
CG3661	RpL23	FBgn0010078	1.57893	7.85765e-12	3.8541e-11	bdesequp
CG1791	CG1791	FBgn0030163	4.38293	1.63083e-13	9.14308e-13	bdesequp
CG9452	CG9452	FBgn0036877	2.81534	1.51649e-15	1.01283e-14	bdesequp
CG3597	CG3597	FBgn0031417	3.3136	1.5816e-36	2.98453e-35	bdesequp
CG3533	uzip	FBgn0004055	1.62186	1.2239e-06	3.35971e-06	bdesequp
CG15126	CG15126	FBgn0040729	5.00882	2.39995e-14	1.45122e-13	bdesequp
CG11275	CG11275	FBgn0034706	2.49431	1.35416e-15	9.06473e-15	bdesequp
CG14048	mRpL14	FBgn0040389	3.38161	1.1258e-13	6.39957e-13	bdesequp
CG11474	CG11474	FBgn0034688	1.66497	2.54088e-08	8.6181e-08	bdesequp
CG3825	PPP1R15	FBgn0034948	2.36997	5.66013e-18	4.44466e-17	bdesequp
CG2196	salt	FBgn0039872	6.54596	6.90622e-11	3.07921e-10	bdesequp
CG4882	CG4882	FBgn0025336	2.93484	2.6585e-14	1.59836e-13	bdesequp
CG7654	Tom20	FBgn0036928	1.22698	4.15357e-07	1.21556e-06	bdesequp
CG34043	CG34043	FBgn0054043	3.07583	0.0226307	0.033532	bdesequp
CG18136	SmydA-2	FBgn0036839	2.18683	5.25064e-09	1.92097e-08	bdesequp
CR45500	lncRNA:CR45500	FBgn0267056	9.82269	4.65058e-10	1.908e-09	bdesequp
CG3775	Nep6	FBgn0030425	4.94113	1.94385e-49	5.31127e-48	bdesequp
CG17530	GstE6	FBgn0063494	4.5315	7.63136e-72	3.60711e-70	bdesequp
CG13865	Coa7	FBgn0039965	1.67989	6.66373e-05	0.000144073	bdesequp
CG15336	CG15336	FBgn0030009	5.05921	4.05173e-11	1.8572e-10	bdesequp
CG7148	CG7148	FBgn0046301	2.1834	3.09165e-21	2.95304e-20	bdesequp
CG9497	CG9497	FBgn0031800	3.58297	5.38698e-48	1.42426e-46	bdesequp
CG8996	wal	FBgn0010516	2.03733	1.67505e-23	1.80787e-22	bdesequp
CG15189	Osi19	FBgn0037429	12.0057	4.41505e-07	1.28416e-06	bdesequp
CG12025	CG12025	FBgn0035285	0.679567	0.00555129	0.0090873	bdesequp
CG15442	RpL27A	FBgn0285948	1.9081	2.38163e-21	2.28673e-20	bdesequp
CG16834	lectin-33A	FBgn0040096	3.66725	1.80306e-13	1.00856e-12	bdesequp
CG8871	Jon25Biii	FBgn0031653	4.1659	8.99983e-07	2.51947e-06	bdesequp
CG5271	RpS27A	FBgn0003942	1.67398	1.40046e-22	1.43462e-21	bdesequp
CG6050	mEFTu1	FBgn0024556	2.01824	3.87819e-07	1.14041e-06	bdesequp
CG13348	PheRS-m	FBgn0275436	1.21362	1.66141e-07	5.10295e-07	bdesequp
CG45061	CG45061	FBgn0266431	3.01822	1.17978e-08	4.15693e-08	bdesequp
CG7054	CG7054	FBgn0038972	2.24396	3.3124e-11	1.52928e-10	bdesequp
CG14021	fusl	FBgn0031702	2.63985	2.76784e-13	1.52615e-12	bdesequp
CG12824	CG12824	FBgn0033222	1.99082	0.00188185	0.00329599	bdesequp
CG15678	pirk	FBgn0034647	4.52719	8.83911e-38	1.7371e-36	bdesequp
CG4716	CG4716	FBgn0033820	7.11878	5.4988e-100	4.16661e-98	bdesequp
CG8428	spin	FBgn0086676	1.80472	6.01801e-11	2.70039e-10	bdesequp
CG5249	Blimp-1	FBgn0035625	0.0591395	0.910816	0.925307	bdesequp
CG11669	Mal-A7	FBgn0033296	8.79481	6.31818e-16	4.35226e-15	bdesequp
CG17192	CG17192	FBgn0039472	10.2265	5.51202e-20	4.88407e-19	bdesequp
CG5055	baz	FBgn0000163	0.862991	0.00410953	0.00684767	bdesequp
CG42235	CG42235	FBgn0250757	4.40863	1.99765e-06	5.31405e-06	bdesequp
CG3940	CAH7	FBgn0037788	0.354337	0.0900887	0.118953	bdesequp
CG32687	CG32687	FBgn0052687	1.61052	1.29483e-06	3.54438e-06	bdesequp
CG34150	CG34150	FBgn0083986	2.18933	7.20234e-05	0.000154855	bdesequp
CG5783	CG5783	FBgn0032670	4.66886	4.22513e-33	6.9396e-32	bdesequp
CG42337	CG42337	FBgn0259239	2.31798	0.000785111	0.00145263	bdesequp
CG2759	w	FBgn0003996	-0.226003	0.43465	0.488632	bdesequp
CG1636	CG1636	FBgn0030030	2.95685	4.82191e-47	1.24573e-45	bdesequp
CG10184	CG10184	FBgn0039094	2.82713	7.96386e-42	1.78459e-40	bdesequp
CG8814	CG8814	FBgn0031478	1.87367	1.52109e-19	1.31298e-18	bdesequp
CG18577	CG18577	FBgn0037870	4.93908	5.28116e-08	1.72595e-07	bdesequp
CG11796	Hpd	FBgn0036992	7.27442	4.39544e-57	1.48195e-55	bdesequp
CG2448	FucT6	FBgn0030327	1.87054	7.13076e-08	2.28969e-07	bdesequp
CG14195	CG14195	FBgn0030998	2.26738	0.0336095	0.0482811	bdesequp
CG34397	Rgk3	FBgn0085426	5.48348	3.71708e-103	3.05258e-101	bdesequp
CG12029	dar1	FBgn0263239	1.4222	2.29077e-05	5.28058e-05	bdesequp
CG32198	CG32198	FBgn0052198	10.6601	3.36493e-19	2.83139e-18	bdesequp
CG10527	CG10527	FBgn0034583	5.23914	1.77543e-101	1.40316e-99	bdesequp
CG4685	Ssadh	FBgn0039349	2.84407	3.78506e-55	1.22287e-53	bdesequp
CG10680	CG10680	FBgn0032836	4.61576	1.83598e-100	1.42047e-98	bdesequp
CG31039	Jon99Ci	FBgn0003358	7.79192	5.93161e-88	3.57355e-86	bdesequp
CG12946	Whamy	FBgn0037750	1.85569	5.76634e-05	0.000125448	bdesequp
CG6207	GlcAT-P	FBgn0036144	0.812628	0.0240082	0.0354267	bdesequp
CR43554	mir-4968	FBgn0263569	2.15171	0.00179966	0.00316523	bdesequp
CG3752	Aldh	FBgn0012036	2.16118	1.53191e-28	2.09871e-27	bdesequp
CG33048	Mocs1	FBgn0263241	1.4626	1.91218e-05	4.4561e-05	bdesequp
CG12261	mRpS22	FBgn0039555	2.38585	1.17291e-10	5.12081e-10	bdesequp
CG42249	CG42249	FBgn0259101	3.99743	2.98734e-10	1.25433e-09	bdesequp
CG3057	colt	FBgn0019830	2.19346	2.60625e-16	1.84458e-15	bdesequp
CG9149	Acat2	FBgn0035203	2.59385	1.25105e-12	6.55397e-12	bdesequp
CG10086	CG10086	FBgn0037517	0.906718	0.195855	0.238907	bdesequp
CG9297	CG9297	FBgn0038181	4.7331	1.33155e-59	4.78576e-58	bdesequp
CG7955	ABCB7	FBgn0035244	2.97114	4.31377e-45	1.04641e-43	bdesequp
CG8249	CG8249	FBgn0034045	3.04115	1.87243e-16	1.34071e-15	bdesequp
CG3774	Efr	FBgn0029849	3.23434	4.02536e-24	4.45243e-23	bdesequp
CG18581	CG18581	FBgn0036466	5.31451	4.45331e-12	2.22969e-11	bdesequp
CG3907	CG3907	FBgn0034958	1.39603	3.09538e-06	8.02789e-06	bdesequp
CG11852	CG11852	FBgn0039297	1.04883	0.00584993	0.00955914	bdesequp
CG4647	mRpL49	FBgn0030433	3.29299	2.43176e-16	1.72774e-15	bdesequp
CG31326	CG31326	FBgn0051326	6.29842	5.72482e-90	3.59636e-88	bdesequp
CG33301	CG33301	FBgn0053301	5.1552	1.21146e-29	1.72898e-28	bdesequp
CG12264	Nfs1	FBgn0032393	2.28148	1.26829e-11	6.09676e-11	bdesequp
CG14935	Mal-B2	FBgn0032382	5.09388	6.12996e-51	1.75997e-49	bdesequp
CG3869	Marf	FBgn0029870	2.23394	5.19012e-21	4.8813e-20	bdesequp
CG15773	CG15773	FBgn0029795	0.662202	0.373656	0.426754	bdesequp
CG9441	Pu	FBgn0003162	3.26807	1.07116e-29	1.53172e-28	bdesequp
CG42259	CG42259	FBgn0266569	2.06986	1.61523e-13	9.06257e-13	bdesequp
CG32082	IRSp53	FBgn0052082	0.62215	0.00510896	0.00840345	bdesequp
CG11309	CG11309	FBgn0037070	2.87226	1.37726e-38	2.78484e-37	bdesequp
CG42397	CG42397	FBgn0259748	7.50083	1.67611e-41	3.71067e-40	bdesequp
CG5976	isoQC	FBgn0036999	2.06469	2.35144e-13	1.30537e-12	bdesequp
CG31472	sgll	FBgn0051472	1.93298	1.59102e-19	1.36692e-18	bdesequp
CR43629	asRNA:CR43629	FBgn0263620	1.46685	0.00592063	0.00967358	bdesequp
CG16775	CG16775	FBgn0036767	4.04522	1.79989e-06	4.81588e-06	bdesequp
CG11407	CG11407	FBgn0038733	5.62568	2.45755e-26	3.04861e-25	bdesequp
CG12736	mEFTu2	FBgn0033184	1.87749	4.18796e-10	1.72784e-09	bdesequp
CG7494	mRpL1	FBgn0037566	2.1963	4.1507e-07	1.21496e-06	bdesequp
CG3140	Ak2	FBgn0283494	3.04271	2.1151e-14	1.28373e-13	bdesequp
CR46219	lncRNA:CR46219	FBgn0267939	3.17908	9.70787e-09	3.44866e-08	bdesequp
CG14300	CG14300	FBgn0038643	7.46808	5.77548e-13	3.10988e-12	bdesequp
CG6949	mRpL45	FBgn0263863	2.49161	9.77973e-16	6.61583e-15	bdesequp
CG42309	Mlp60A	FBgn0259209	5.97009	1.09504e-246	1.00607e-243	bdesequp
CG3739	CG3739	FBgn0038702	9.03972	1.30768e-15	8.76554e-15	bdesequp
CG10072	sgl	FBgn0261445	1.00973	0.0233951	0.034588	bdesequp
CG3624	babos	FBgn0034724	3.2798	6.97596e-28	9.28023e-27	bdesequp
CG8067	CG8067	FBgn0033891	2.13828	3.92307e-07	1.15269e-06	bdesequp
CG3725	SERCA	FBgn0263006	3.91366	1.7152e-49	4.69524e-48	bdesequp
CG31313	CG31313	FBgn0051313	3.40072	4.02709e-26	4.95383e-25	bdesequp
CG12529	Zw	FBgn0004057	1.42568	0.000678824	0.00126778	bdesequp
CG17278	peg	FBgn0046763	1.80601	5.12801e-14	2.99967e-13	bdesequp
CG12171	CG12171	FBgn0037354	2.79696	2.75558e-16	1.94652e-15	bdesequp
CG33950	trol	FBgn0284408	2.01782	1.37328e-16	9.91515e-16	bdesequp
CG34074	mt:CoIII	FBgn0013676	2.38316	1.02552e-11	4.96872e-11	bdesequp
CG13098	mRpL51	FBgn0032053	2.12967	2.16585e-06	5.7345e-06	bdesequp
CG18748	CG18748	FBgn0042105	7.27531	9.36704e-13	4.96558e-12	bdesequp
CG11821	Cyp12a5	FBgn0038680	5.58856	3.55026e-24	3.94176e-23	bdesequp
CG5999	Ugt37A3	FBgn0038083	7.68741	7.17701e-15	4.55732e-14	bdesequp
CG8058	Hydr1	FBgn0033382	0.550153	0.0509199	0.0708559	bdesequp
CG16787	CG16787	FBgn0034940	2.86533	1.29575e-10	5.63704e-10	bdesequp
CG8585	Ih	FBgn0263397	2.97253	6.85881e-20	6.0374e-19	bdesequp
CG4475	Idgf2	FBgn0020415	3.45751	8.58195e-70	3.85794e-68	bdesequp
CG34067	mt:CoI	FBgn0013674	2.1607	1.75605e-11	8.31101e-11	bdesequp
CG12825	CG12825	FBgn0033221	3.11127	3.43996e-10	1.43617e-09	bdesequp
CG10142	Ance-5	FBgn0035076	2.89728	7.49846e-43	1.7223e-41	bdesequp
CG4405	jp	FBgn0032129	3.57999	8.90848e-78	4.57883e-76	bdesequp
CG4991	CG4991	FBgn0030817	2.78974	4.62689e-16	3.225e-15	bdesequp
CG43897	CG43897	FBgn0264489	4.1918	2.46695e-68	1.05419e-66	bdesequp
CG18327	CG18327	FBgn0033904	1.54445	0.00241621	0.00415857	bdesequp
CG1121	alpha-Est8	FBgn0015576	1.15549	2.22368e-06	5.87705e-06	bdesequp
CG2512	alphaTub84D	FBgn0003885	1.05249	8.19673e-06	2.00553e-05	bdesequp
CG5178	Act88F	FBgn0000047	6.52834	1.78141e-167	3.08079e-165	bdesequp
CG4379	Pka-C1	FBgn0000273	0.649517	0.0205996	0.0307768	bdesequp
CG34086	mt:ND4L	FBgn0013683	1.50145	0.0482733	0.0674734	bdesequp
CG4205	Fdx1	FBgn0011769	2.07911	1.01939e-25	1.22327e-24	bdesequp
CG4311	Hmgs	FBgn0010611	1.94482	5.42511e-17	4.00347e-16	bdesequp
CG42280	ome	FBgn0259175	2.11001	1.51145e-26	1.88931e-25	bdesequp
CG31663	CG31663	FBgn0051663	1.70046	0.000856698	0.00157576	bdesequp
CG17333	CG17333	FBgn0030239	1.96708	1.28909e-15	8.64884e-15	bdesequp
CG2191	Smvt	FBgn0039873	4.89506	3.66981e-10	1.52649e-09	bdesequp
CG6512	Afg3l2	FBgn0036702	2.53904	2.1808e-09	8.32671e-09	bdesequp
CG5164	GstE1	FBgn0034335	1.93341	9.03455e-23	9.36586e-22	bdesequp
CG15822	CG15822	FBgn0035308	0.65065	0.163763	0.203441	bdesequp
CG15209	CG15209	FBgn0030237	2.21912	2.14074e-33	3.57196e-32	bdesequp
CG30148	CG30148	FBgn0050148	3.81348	6.58332e-34	1.11878e-32	bdesequp
CG7105	Proc	FBgn0045038	4.6323	2.36468e-17	1.78169e-16	bdesequp
CG4963	mfrn	FBgn0039561	1.94984	2.29377e-05	5.28667e-05	bdesequp
CG1644	Cyp6t1	FBgn0031182	1.17296	0.0452838	0.0637189	bdesequp
CG4181	GstD2	FBgn0010038	4.82746	4.53579e-39	9.32534e-38	bdesequp
CG7510	anchor	FBgn0036741	2.97176	2.67789e-34	4.59335e-33	bdesequp
CG31450	mRpS18A	FBgn0051450	2.17831	0.000654205	0.00122617	bdesequp
CG42477	Sfp53D	FBgn0259967	8.43993	1.4189e-66	5.89204e-65	bdesequp
CG32120	sens	FBgn0002573	0.187086	0.758772	0.793198	bdesequp
CG4774	CLS	FBgn0039360	1.79409	1.15817e-11	5.58751e-11	bdesequp
CG6776	GstO3	FBgn0035904	2.65355	1.86731e-40	4.00138e-39	bdesequp
CG16700	CG16700	FBgn0030816	4.15898	5.94721e-11	2.6727e-10	bdesequp
CG7328	CG7328	FBgn0036942	2.44484	2.31854e-09	8.82512e-09	bdesequp
CG12324	RpS15Ab	FBgn0033555	1.44987	2.67682e-12	1.36535e-11	bdesequp
CG32209	serp	FBgn0260653	3.21862	2.37212e-10	1.00549e-09	bdesequp
CG12484	side-VIII	FBgn0086604	2.82943	8.51548e-10	3.39787e-09	bdesequp
CG12787	hoe1	FBgn0041150	1.35674	2.55855e-06	6.70662e-06	bdesequp
CR43683	asRNA:CR43683	FBgn0263766	2.09576	9.77343e-05	0.000206007	bdesequp
CG3244	slf	FBgn0287234	3.93259	1.68177e-07	5.15902e-07	bdesequp
CG31719	RluA-1	FBgn0051719	1.49506	2.10587e-08	7.24124e-08	bdesequp
CG10071	RpL29	FBgn0016726	2.24171	2.33821e-33	3.8838e-32	bdesequp
CG7642	ry	FBgn0003308	2.45328	2.43418e-16	1.72862e-15	bdesequp
CG12772	Rubicon	FBgn0030055	2.08039	5.55673e-23	5.81794e-22	bdesequp
CG43680	CG43680	FBgn0263763	10.5718	1.84548e-09	7.08688e-09	bdesequp
CG30106	CCHa1-R	FBgn0050106	1.71141	0.0114082	0.017797	bdesequp
CG34215	CG34215	FBgn0085244	6.38842	1.95744e-76	9.85423e-75	bdesequp
CG12370	Dh44-R2	FBgn0033744	3.50016	1.34307e-08	4.703e-08	bdesequp
CG15884	Cpr97Eb	FBgn0039481	3.34465	3.40606e-51	9.91468e-50	bdesequp
CG1662	CG1662	FBgn0030481	2.75602	1.85713e-45	4.57282e-44	bdesequp
CG14141	nkt	FBgn0036146	3.48879	6.40199e-14	3.70655e-13	bdesequp
CG1537	CG1537	FBgn0030260	6.21591	7.17685e-18	5.6087e-17	bdesequp
CG18622	CG18622	FBgn0038460	2.60423	2.08415e-17	1.57517e-16	bdesequp
CG8193	PPO2	FBgn0033367	3.66249	5.72696e-30	8.27791e-29	bdesequp
CG10605	caup	FBgn0015919	0.211266	0.698867	0.739941	bdesequp
CG12730	CG12730	FBgn0029771	2.10549	1.12699e-16	8.17709e-16	bdesequp
CG2827	Taldo	FBgn0023477	1.92621	2.37998e-08	8.10418e-08	bdesequp
CG4553	CG4553	FBgn0039336	2.08232	4.44248e-08	1.46423e-07	bdesequp
CG13704	hoka	FBgn0035583	2.42674	2.5012e-09	9.4933e-09	bdesequp
CG8293	Diap2	FBgn0015247	2.36343	1.65876e-33	2.78036e-32	bdesequp
CG7992	CG7992	FBgn0031004	2.26819	0.000526217	0.00100031	bdesequp
CG7693	fray	FBgn0023083	1.85454	7.35362e-07	2.08097e-06	bdesequp
CG8714	sut1	FBgn0028563	1.33602	0.000218437	0.000437946	bdesequp
CG9411	CG9411	FBgn0030569	2.5466	3.3168e-09	1.24273e-08	bdesequp
CG8187	CG8187	FBgn0034027	1.6645	2.14114e-14	1.299e-13	bdesequp
CG14075	CG14075	FBgn0036835	4.89678	1.10383e-16	8.01302e-16	bdesequp
CG9364	Treh	FBgn0003748	2.17961	1.36984e-23	1.48719e-22	bdesequp
CG7525	Tie	FBgn0014073	2.31083	1.61575e-06	4.35649e-06	bdesequp
CG5909	CG5909	FBgn0039495	3.50868	6.07913e-14	3.52518e-13	bdesequp
CG6733	CG6733	FBgn0039052	1.38766	0.0750552	0.100881	bdesequp
CG10704	toe	FBgn0036285	0.904617	0.0352722	0.0505411	bdesequp
CG42542	CG42542	FBgn0260659	1.90075	3.20694e-22	3.2289e-21	bdesequp
CG13751	CG13751	FBgn0033340	2.61095	9.66123e-47	2.48287e-45	bdesequp
CG11318	CG11318	FBgn0039818	4.49524	9.99853e-10	3.94679e-09	bdesequp
CG31635	CG31635	FBgn0051635	1.83723	8.82802e-09	3.14675e-08	bdesequp
CG14898	Sdhaf3	FBgn0038437	1.93487	0.00239537	0.00412415	bdesequp
CG5724	Ugt37A2	FBgn0038082	5.34324	1.3522e-10	5.87055e-10	bdesequp
CG14573	CG14573	FBgn0037125	3.58387	6.98533e-06	1.72347e-05	bdesequp
CG7478	Act79B	FBgn0000045	3.76842	4.06556e-35	7.23531e-34	bdesequp
CG11804	ced-6	FBgn0029092	1.63455	3.68686e-18	2.92167e-17	bdesequp
CG7356	Tg	FBgn0031975	2.98128	1.29068e-15	8.65557e-15	bdesequp
CG15152	CG15152	FBgn0032665	2.12114	3.09463e-06	8.02737e-06	bdesequp
CG4649	Sodh-2	FBgn0022359	4.11601	2.21781e-77	1.12809e-75	bdesequp
CG8852	CG8852	FBgn0031548	1.48291	0.0112215	0.0175262	bdesequp
CG34090	mt:Cyt-b	FBgn0013678	2.24137	1.77942e-09	6.8404e-09	bdesequp
CG10618	CHKov1	FBgn0045761	1.8147	6.88628e-17	5.04628e-16	bdesequp
CG8849	mRpL24	FBgn0031651	2.88831	1.19842e-12	6.29171e-12	bdesequp
CG11440	laza	FBgn0037163	1.50021	0.000326678	0.000639181	bdesequp
CG10240	Cyp6a22	FBgn0013773	3.02451	4.80006e-22	4.77408e-21	bdesequp
CG3395	RpS9	FBgn0010408	1.83743	1.54787e-24	1.75976e-23	bdesequp
CG9780	Nepl11	FBgn0037230	4.05723	4.58326e-59	1.60797e-57	bdesequp
CG1019	Mlp84B	FBgn0014863	7.43857	2.4665e-251	2.78904e-248	bdesequp
CG34211	CG34211	FBgn0085240	8.99739	7.55892e-40	1.59421e-38	bdesequp
CG18106	BomS2	FBgn0025583	7.54074	2.27553e-99	1.69798e-97	bdesequp
CG6794	Dif	FBgn0011274	1.27236	2.11879e-07	6.42721e-07	bdesequp
CG1089	alpha-Est5	FBgn0261393	1.22865	0.00987822	0.0155637	bdesequp
CG10863	CG10863	FBgn0027552	2.43529	1.53276e-29	2.17068e-28	bdesequp
CG13306	CG13306	FBgn0040828	4.78582	2.6284e-30	3.87927e-29	bdesequp
CG4690	Tsp5D	FBgn0029837	2.37861	1.02342e-14	6.42369e-14	bdesequp
CG13215	CG13215	FBgn0033592	4.19131	8.57084e-08	2.72768e-07	bdesequp
CG17350	CG17350	FBgn0032772	2.23967	4.17283e-08	1.37986e-07	bdesequp
CG9521	CG9521	FBgn0030588	4.17066	2.80721e-07	8.39109e-07	bdesequp
CG9552	rost	FBgn0011705	1.51146	1.38069e-05	3.27568e-05	bdesequp
CG6253	RpL14	FBgn0017579	1.70366	1.74575e-20	1.59692e-19	bdesequp
CG5961	CG5961	FBgn0038056	2.30508	3.88182e-20	3.46886e-19	bdesequp
CG17035	GXIVsPLA2	FBgn0036545	3.50249	7.86774e-83	4.3809e-81	bdesequp
CG6574	CG6574	FBgn0037846	1.98162	2.10649e-11	9.8733e-11	bdesequp
CG9410	CG9410	FBgn0033086	1.65875	2.66932e-06	6.97706e-06	bdesequp
CG4217	TFAM	FBgn0038805	0.991698	0.00152778	0.00271269	bdesequp
CG15127	CG15127	FBgn0040730	7.92219	7.84557e-12	3.84946e-11	bdesequp
CG4427	cbt	FBgn0043364	0.934848	1.77742e-06	4.75921e-06	bdesequp
CG15582	Obp83cd	FBgn0046878	3.94078	1.18223e-37	2.30793e-36	bdesequp
CG9581	CG9581	FBgn0031093	1.75428	7.015e-09	2.52932e-08	bdesequp
CG18746	CG18746	FBgn0042103	5.80581	3.97116e-10	1.64301e-09	bdesequp
CG3505	CG3505	FBgn0038250	1.96618	1.26301e-17	9.6952e-17	bdesequp
CR34094	mt:lrRNA	FBgn0013686	4.17805	1.48324e-25	1.76834e-24	bdesequp
CG13674	CG13674	FBgn0035858	5.95776	3.86495e-07	1.13723e-06	bdesequp
CG33110	CG33110	FBgn0053110	3.38048	1.98064e-17	1.50002e-16	bdesequp
CG9307	Cht5	FBgn0038180	0.929038	0.0924267	0.121712	bdesequp
CG18417	CG18417	FBgn0035780	3.39335	9.4365e-05	0.000199384	bdesequp
CG2374	lbm	FBgn0016032	2.82723	9.05233e-25	1.04614e-23	bdesequp
CG15210	CG15210	FBgn0040850	2.07798	1.72012e-15	1.1426e-14	bdesequp
CG13102	CG13102	FBgn0032088	3.03852	0.000121432	0.000252626	bdesequp
CG9353	mRpL54	FBgn0034579	2.69692	3.63391e-09	1.35305e-08	bdesequp
CG32283	Drsl3	FBgn0052283	7.8343	6.13232e-66	2.51802e-64	bdesequp
CG43322	CG43322	FBgn0263027	-0.356016	0.223842	0.270176	bdesequp
CG33228	CG33228	FBgn0261373	3.24988	6.7567e-21	6.33037e-20	bdesequp
CG8884	Sap47	FBgn0013334	0.927261	0.0039119	0.00653465	bdesequp
CG5687	CG5687	FBgn0035293	1.27942	4.78885e-05	0.000105194	bdesequp
CG34063	mt:ND2	FBgn0013680	3.32756	1.72116e-06	4.62034e-06	bdesequp
CG10737	CG10737	FBgn0034420	2.46486	2.15107e-28	2.93328e-27	bdesequp
CG7443	CG7443	FBgn0037577	5.73591	3.64471e-15	2.36753e-14	bdesequp
CR44775	lncRNA:CR44775	FBgn0266001	3.62883	9.49323e-09	3.37568e-08	bdesequp
CG6472	CG6472	FBgn0034166	5.32554	5.69328e-13	3.06673e-12	bdesequp
CG7888	CG7888	FBgn0036116	5.77073	4.73824e-37	9.04574e-36	bdesequp
CR43459	lncRNA:CR43459	FBgn0263413	1.97731	8.91342e-07	2.49861e-06	bdesequp
CG3151	Rbp9	FBgn0010263	2.0111	1.04198e-09	4.10536e-09	bdesequp
CG2604	Sccpdh1	FBgn0037298	2.2562	3.93273e-26	4.84181e-25	bdesequp
CG2998	RpS28b	FBgn0030136	1.39824	7.63126e-13	4.07629e-12	bdesequp
CG34085	mt:ND4	FBgn0262952	2.33422	4.09839e-06	1.0454e-05	bdesequp
CG14904	Scp2	FBgn0020907	4.44795	1.03227e-26	1.30364e-25	bdesequp
CG15506	CG15506	FBgn0039686	1.0696	0.0300671	0.04359	bdesequp
CG9891	yellow-d2	FBgn0034856	4.48266	9.82565e-11	4.31671e-10	bdesequp
CG13608	mRpS24	FBgn0039159	2.09629	4.22938e-05	9.34775e-05	bdesequp
CG13565	Orcokinin	FBgn0034935	2.87228	4.00286e-13	2.18095e-12	bdesequp
CG8057	alc	FBgn0260972	2.16759	4.67336e-21	4.41791e-20	bdesequp
CG9366	RhoL	FBgn0014380	1.07881	0.00016767	0.000341284	bdesequp
CG5804	Acbp5	FBgn0035926	9.76459	3.99439e-21	3.79067e-20	bdesequp
CG15649	CG15649	FBgn0034563	6.84867	8.16941e-23	8.49295e-22	bdesequp
CG34327	CG34327	FBgn0085356	5.94235	1.15418e-14	7.21364e-14	bdesequp
CG7214	CG7214	FBgn0031940	7.86851	1.23573e-13	6.99471e-13	bdesequp
CG6457	yip7	FBgn0040060	11.6153	6.29509e-36	1.15962e-34	bdesequp
CG13062	CG13062	FBgn0036603	3.52747	0.00100239	0.0018266	bdesequp
CG15247	CG15247	FBgn0030156	1.49448	3.58758e-13	1.9605e-12	bdesequp
CG7920	CG7920	FBgn0039737	1.9428	7.74231e-07	2.18659e-06	bdesequp
CG14273	CG14273	FBgn0032024	5.96565	1.95776e-20	1.78641e-19	bdesequp
CG12848	CG12848	FBgn0040666	2.49735	1.12331e-05	2.69726e-05	bdesequp
CG5002	CG5002	FBgn0034275	3.62428	1.38215e-26	1.73358e-25	bdesequp
CG7622	RpL36	FBgn0002579	2.08305	2.40605e-17	1.81193e-16	bdesequp
CG34288	CG34288	FBgn0085317	5.39457	7.73561e-24	8.47343e-23	bdesequp
CG8739	stmA	FBgn0086784	2.63696	8.15766e-27	1.03645e-25	bdesequp
CG6300	CG6300	FBgn0038730	5.22893	3.97625e-09	1.47306e-08	bdesequp
CR42910	mir-967	FBgn0262203	2.33393	9.83735e-10	3.88734e-09	bdesequp
CG10731	CG10731	FBgn0034081	1.54673	2.5227e-10	1.06654e-09	bdesequp
CG12390	dare	FBgn0015582	2.46685	5.99071e-21	5.62347e-20	bdesequp
CG14130	CG14130	FBgn0036210	3.04558	9.16687e-23	9.48965e-22	bdesequp
CG14815	Pex5	FBgn0023516	1.36136	3.41528e-11	1.57234e-10	bdesequp
CG8066	CG8066	FBgn0038243	2.54898	4.09779e-24	4.52914e-23	bdesequp
CG32633	CG32633	FBgn0052633	4.44322	6.06319e-14	3.51732e-13	bdesequp
CG17753	Ccs	FBgn0010531	2.75216	4.18824e-39	8.63494e-38	bdesequp
CG9972	spz5	FBgn0035379	2.74434	7.58279e-11	3.36962e-10	bdesequp
CG12120	t	FBgn0086367	0.905956	0.0857944	0.113804	bdesequp
CG5707	CG5707	FBgn0026593	6.25187	7.45143e-59	2.60181e-57	bdesequp
CG6194	Atg4b	FBgn0038325	1.08927	0.00188846	0.00330717	bdesequp
CG12149	c12.2	FBgn0040234	2.90898	2.08281e-11	9.77565e-11	bdesequp
CG11303	TM4SF	FBgn0020372	2.84684	2.14324e-07	6.49867e-07	bdesequp
CG2342	Ccp84Ag	FBgn0004777	6.91374	1.92143e-06	5.12241e-06	bdesequp
CG10573	ko	FBgn0020294	1.25355	0.000804336	0.00148558	bdesequp
CG32985	CG32985	FBgn0052985	4.52636	0.00051756	0.000985127	bdesequp
CG11529	CG11529	FBgn0036264	3.69614	0.00282304	0.00481536	bdesequp
CG34198	CG34198	FBgn0085227	3.42602	5.50626e-20	4.88191e-19	bdesequp
CG32754	vanin-like	FBgn0040069	3.607	2.32773e-11	1.08696e-10	bdesequp
CG8927	CG8927	FBgn0038405	3.45157	7.00292e-05	0.00015081	bdesequp
CG10031	CG10031	FBgn0031563	4.20778	2.51215e-39	5.21591e-38	bdesequp
CG5106	scpr-C	FBgn0037879	4.472	3.05734e-09	1.15209e-08	bdesequp
CG17453	Cyp317a1	FBgn0033982	3.02129	4.64884e-09	1.71145e-08	bdesequp
CG5549	GlyT	FBgn0034911	2.29978	1.0462e-05	2.52324e-05	bdesequp
CG17108	CG17108	FBgn0032285	5.3329	8.72094e-45	2.08452e-43	bdesequp
CG9249	Coq3	FBgn0032922	2.10468	4.73242e-11	2.1551e-10	bdesequp
CG9496	Tsp29Fb	FBgn0032075	4.3984	5.75991e-22	5.71327e-21	bdesequp
CG15105	tn	FBgn0265356	3.3301	1.60358e-23	1.73583e-22	bdesequp
CG2062	Cyp4e1	FBgn0015034	2.86995	4.99786e-09	1.83305e-08	bdesequp
CG13116	CG13116	FBgn0032139	3.97026	3.52328e-42	7.99262e-41	bdesequp
CG1718	Abca3	FBgn0031170	2.09221	1.29282e-13	7.30098e-13	bdesequp
CG18627	RabGGTb	FBgn0028970	2.63175	5.94453e-20	5.24833e-19	bdesequp
CG8931	Slc25A46a	FBgn0030717	2.7204	4.98959e-32	7.97249e-31	bdesequp
CG10674	CG10674	FBgn0035592	1.85055	1.72523e-08	5.97851e-08	bdesequp
CG7842	beg	FBgn0036691	2.91946	1.52502e-14	9.37985e-14	bdesequp
CG18635	CG18635	FBgn0034279	2.33229	0.000606074	0.00114134	bdesequp
CG40305	FucTC	FBgn0044872	3.32102	8.71289e-07	2.44613e-06	bdesequp
CG18408	CAP	FBgn0033504	4.34429	1.84028e-76	9.29625e-75	bdesequp
CG14881	CG14881	FBgn0038425	2.18611	1.52534e-07	4.70469e-07	bdesequp
CG10650	CG10650	FBgn0046302	3.35419	1.16542e-15	7.85134e-15	bdesequp
CG1692	mal	FBgn0002641	2.19119	4.58334e-14	2.69608e-13	bdesequp
CG11771	CG11771	FBgn0039252	1.88119	5.11941e-10	2.0881e-09	bdesequp
CG41623	UQCR-11	FBgn0260008	3.16228	7.90415e-35	1.3783e-33	bdesequp
CG10226	CG10226	FBgn0035695	4.53581	7.0001e-35	1.22794e-33	bdesequp
CG3051	AMPKalpha	FBgn0023169	1.40062	1.38154e-09	5.38264e-09	bdesequp
CG4432	PGRP-LC	FBgn0035976	1.56358	7.22702e-08	2.31807e-07	bdesequp
CG11671	Nazo	FBgn0037562	4.7813	1.43959e-06	3.91525e-06	bdesequp
CG8738	CG8738	FBgn0033321	2.11461	8.40806e-16	5.71422e-15	bdesequp
CG1673	CG1673	FBgn0030482	1.28625	1.76326e-07	5.39224e-07	bdesequp
CG8913	Irc	FBgn0038465	2.08395	1.65225e-13	9.25968e-13	bdesequp
CG34172	COX7AL2	FBgn0085201	5.45361	6.00424e-142	8.09746e-140	bdesequp
CG30359	Mal-A5	FBgn0050359	0.452293	0.020248	0.0302885	bdesequp
CG12846	Tsp42Ed	FBgn0029507	1.96077	5.62727e-09	2.05263e-08	bdesequp
CG1527	RpS14b	FBgn0004404	1.84323	5.0492e-17	3.73732e-16	bdesequp
CG11919	Pex6	FBgn0033564	3.96789	7.51658e-62	2.84046e-60	bdesequp
CG2045	Ser7	FBgn0019929	4.18003	5.87698e-56	1.94138e-54	bdesequp
CG11668	CG11668	FBgn0038113	4.152	1.29187e-29	1.84017e-28	bdesequp
CG15546	CG15546	FBgn0039807	3.12561	1.99e-10	8.49142e-10	bdesequp
CG43349	CG43349	FBgn0263081	4.76746	1.74362e-18	1.40986e-17	bdesequp
CG17795	mthl2	FBgn0035623	4.97289	1.14824e-95	7.99961e-94	bdesequp
CG14996	Chd64	FBgn0035499	2.25489	1.64706e-25	1.95729e-24	bdesequp
CG7084	CG7084	FBgn0038938	3.65496	2.82075e-08	9.52344e-08	bdesequp
CG11044	CG11044	FBgn0034484	2.60501	2.6022e-26	3.22532e-25	bdesequp
CG8740	CG8740	FBgn0027585	3.0332	6.33206e-27	8.09402e-26	bdesequp
CG4407	CG4407	FBgn0030431	2.74898	3.73413e-32	6.00565e-31	bdesequp
CG1885	Uros1	FBgn0030066	3.52225	5.88622e-12	2.91928e-11	bdesequp
CG10610	ECSIT	FBgn0028436	2.71224	1.70896e-07	5.24133e-07	bdesequp
CG34147	mRpL34	FBgn0083983	3.42589	1.30224e-09	5.08308e-09	bdesequp
CG5190	rswl	FBgn0034351	1.46213	0.000183695	0.000371741	bdesequp
CG3793	CG3793	FBgn0028507	1.91315	2.44921e-20	2.22106e-19	bdesequp
CG17386	Achl	FBgn0033936	3.33421	2.29885e-45	5.63218e-44	bdesequp
CG5403	retn	FBgn0004795	0.663271	0.192673	0.235319	bdesequp
CG5819	CG5819	FBgn0034717	3.2281	4.90343e-10	2.00502e-09	bdesequp
CG34045	CG34045	FBgn0054045	4.83695	3.16645e-20	2.84864e-19	bdesequp
CG4233	Got2	FBgn0001125	2.24588	1.05578e-14	6.61552e-14	bdesequp
CG4660	CG4660	FBgn0029839	2.82823	4.24458e-07	1.23925e-06	bdesequp
CG31126	CG31126	FBgn0051126	1.80916	1.8244e-06	4.87878e-06	bdesequp
CG15027	CG15027	FBgn0030611	2.94255	3.77957e-41	8.25553e-40	bdesequp
CG6966	CG6966	FBgn0038286	3.18856	1.12888e-11	5.44975e-11	bdesequp
CG18578	Ugt302C1	FBgn0040259	2.64862	2.80327e-21	2.67933e-20	bdesequp
CG9470	MtnA	FBgn0002868	2.94575	1.07926e-14	6.75689e-14	bdesequp
CG3524	FASN2	FBgn0042627	2.78322	7.83431e-32	1.24099e-30	bdesequp
CG4207	bonsai	FBgn0026261	2.28245	1.43594e-05	3.398e-05	bdesequp
CG30371	CG30371	FBgn0050371	16.7166	1.21492e-26	1.52644e-25	bdesequp
CG11020	nompC	FBgn0016920	2.37224	1.51036e-07	4.66141e-07	bdesequp
CG14569	CG14569	FBgn0037123	3.28423	6.80994e-07	1.93666e-06	bdesequp
CG5893	D	FBgn0000411	0.0373046	0.939174	0.94957	bdesequp
CG12045	Cpr100A	FBgn0039805	1.43505	0.000255696	0.00050684	bdesequp
CG6496	Pdf	FBgn0023178	4.49722	1.79027e-11	8.45932e-11	bdesequp
CG12998	CG12998	FBgn0030829	1.06961	0.0448375	0.0631393	bdesequp
CG3337	CG3337	FBgn0038871	1.59994	3.08871e-05	6.96487e-05	bdesequp
CG33329	Sp212	FBgn0053329	3.75679	4.96189e-51	1.42739e-49	bdesequp
CR45018	lncRNA:CR45018	FBgn0266376	1.62021	9.41887e-07	2.62927e-06	bdesequp
CG9285	Dip-B	FBgn0000454	1.36733	0.00197302	0.00344581	bdesequp
CG31794	Pax	FBgn0041789	3.60305	1.06284e-35	1.94325e-34	bdesequp
CG1179	LysB	FBgn0004425	4.88529	1.44976e-10	6.26994e-10	bdesequp
CG2977	Inx7	FBgn0027106	2.22715	2.69481e-06	7.03869e-06	bdesequp
CG13124	CG13124	FBgn0032156	3.16015	4.48147e-36	8.30739e-35	bdesequp
CG16705	SPE	FBgn0039102	2.4769	1.30911e-18	1.06911e-17	bdesequp
CG31648	CG31648	FBgn0051648	2.63423	2.4737e-07	7.44344e-07	bdesequp
CG14528	Nepl18	FBgn0039611	1.323	3.75115e-08	1.24614e-07	bdesequp
CG16884	Vajk3	FBgn0028544	8.85888	9.64479e-16	6.52755e-15	bdesequp
CG6305	Cpr50Cb	FBgn0033869	4.11867	2.12947e-34	3.65692e-33	bdesequp
CG6191	CG6191	FBgn0027581	1.50762	1.4885e-05	3.51557e-05	bdesequp
CR42839	lncRNA:CR42839	FBgn0262028	2.48455	4.33386e-06	1.09993e-05	bdesequp
CG13295	CG13295	FBgn0035674	3.29143	2.81441e-26	3.48248e-25	bdesequp
CG31106	CG31106	FBgn0051106	4.24071	1.39843e-07	4.3378e-07	bdesequp
CG9494	Tsp29Fa	FBgn0032074	4.26952	2.62611e-14	1.58147e-13	bdesequp
CG30339	CG30339	FBgn0050339	2.34653	1.75644e-06	4.70733e-06	bdesequp
CG33983	obst-H	FBgn0053983	1.98204	0.0179882	0.0271485	bdesequp
CG34092	mt:ND1	FBgn0013679	3.36442	3.26299e-14	1.94116e-13	bdesequp
CG5011	CG5011	FBgn0040723	4.35776	5.66375e-18	4.44512e-17	bdesequp
CG34375	CG34375	FBgn0085404	3.43183	7.62083e-40	1.60496e-38	bdesequp
CG31259	CG31259	FBgn0051259	-0.217856	0.76636	0.800389	bdesequp
CG18268	CG18268	FBgn0037520	2.01419	0.0337105	0.0484167	bdesequp
CG5910	CG5910	FBgn0036993	2.6837	1.28519e-17	9.84483e-17	bdesequp
CG13827	Pex11c	FBgn0039068	1.56174	9.00634e-07	2.52081e-06	bdesequp
CG34083	mt:ND5	FBgn0013684	1.49946	0.00262723	0.00449911	bdesequp
CG10702	CG10702	FBgn0032752	2.80138	5.03683e-21	4.74016e-20	bdesequp
CG3740	CG3740	FBgn0023530	2.45358	1.30466e-19	1.12947e-18	bdesequp
CG15162	MESR3	FBgn0032694	0.661201	0.0324804	0.0467818	bdesequp
CG6429	CG6429	FBgn0046999	5.54397	1.46697e-49	4.02322e-48	bdesequp
CG31676	CG31676	FBgn0051676	1.5156	1.3932e-08	4.87156e-08	bdesequp
CG4577	CG4577	FBgn0031306	2.8647	1.83085e-21	1.7683e-20	bdesequp
CG34290	CG34290	FBgn0085319	6.16408	4.32595e-23	4.57492e-22	bdesequp
CG14701	Dph3	FBgn0037883	3.31663	1.91638e-39	4.00153e-38	bdesequp
CG17593	CG17593	FBgn0031544	2.29901	1.29705e-28	1.78192e-27	bdesequp
CG7902	bap	FBgn0004862	2.36338	0.000254747	0.000505095	bdesequp
CG10877	CG10877	FBgn0038804	1.62873	0.00073568	0.00136668	bdesequp
CG14994	Gad1	FBgn0004516	4.37627	7.32908e-14	4.22169e-13	bdesequp
CG9053	opm	FBgn0264389	3.24142	8.18333e-16	5.56921e-15	bdesequp
CG5618	CG5618	FBgn0036975	1.42262	4.54891e-05	0.000100148	bdesequp
CG2010	FipoQ	FBgn0039667	3.7673	7.76984e-30	1.1154e-28	bdesequp
CG43896	CG43896	FBgn0264488	4.36378	2.41751e-08	8.22275e-08	bdesequp
CG3359	mfas	FBgn0260745	1.41539	0.000142254	0.000292875	bdesequp
CG6892	Ets96B	FBgn0039225	-0.128484	0.867509	0.88904	bdesequp
CG18179	CG18179	FBgn0036023	5.07905	6.51808e-09	2.36116e-08	bdesequp
CG12140	Etf-QO	FBgn0286783	1.49412	2.44587e-13	1.35472e-12	bdesequp
CG15871	mRpL38	FBgn0030552	3.52788	5.51433e-17	4.06726e-16	bdesequp
CG2257	UbcE2H	FBgn0029996	0.726985	0.00813571	0.0129963	bdesequp
CG10245	Cyp6a20	FBgn0033980	3.37148	1.67408e-23	1.80787e-22	bdesequp
CG15068	BomS6	FBgn0040733	9.56024	3.085e-38	6.17e-37	bdesequp
CG34073	mt:ATPase6	FBgn0013672	2.28972	1.35284e-07	4.20262e-07	bdesequp
CG42872	MtnE	FBgn0262146	4.17531	9.60301e-78	4.91861e-76	bdesequp
CG34246	Hsc20	FBgn0263606	1.35857	4.39865e-05	9.70145e-05	bdesequp
CG31048	spg	FBgn0264324	2.11267	2.37817e-09	9.03803e-09	bdesequp
CG12755	l(3)mbn	FBgn0002440	3.49259	2.05392e-08	7.06755e-08	bdesequp
CG13947	CG13947	FBgn0031277	14.9461	3.6839e-52	1.08524e-50	bdesequp
CG10078	Prat2	FBgn0041194	3.86769	4.8616e-28	6.52058e-27	bdesequp
CG10002	fkh	FBgn0000659	0.997622	0.0221837	0.0329349	bdesequp
CG4447	mRRF1	FBgn0035980	1.95626	1.23968e-14	7.71195e-14	bdesequp
CG9505	Nepl4	FBgn0031805	4.75694	1.4734e-21	1.42964e-20	bdesequp
CG42865	trh	FBgn0262139	1.62624	1.25387e-08	4.40743e-08	bdesequp
CG6009	P5cr	FBgn0015781	1.85452	1.54079e-15	1.02812e-14	bdesequp
CG1762	Itgbn	FBgn0010395	3.91875	2.95696e-19	2.49382e-18	bdesequp
CG33307	CG33307	FBgn0053307	1.56502	4.46413e-05	9.83848e-05	bdesequp
CG15423	CG15423	FBgn0031580	3.2937	7.52299e-09	2.70518e-08	bdesequp
CG10175	CG10175	FBgn0039084	2.12562	4.26584e-08	1.40822e-07	bdesequp
CG3066	Sp7	FBgn0037515	3.115	5.47058e-38	1.08379e-36	bdesequp
CG44014	CG44014	FBgn0264776	3.68444	7.50332e-20	6.58501e-19	bdesequp
CG12934	CG12934	FBgn0033541	4.46731	1.79791e-27	2.35136e-26	bdesequp
CG13654	CG13654	FBgn0039290	1.69761	3.54485e-07	1.04805e-06	bdesequp
CG10173	Best2	FBgn0035696	0.832156	0.0757407	0.10167	bdesequp
CG43078	CG43078	FBgn0262508	3.57518	1.01495e-37	1.98401e-36	bdesequp
CG2932	Klf15	FBgn0025679	4.83295	1.26263e-16	9.13867e-16	bdesequp
CG10352	CG10352	FBgn0030348	0.463237	0.325399	0.378102	bdesequp
CG7191	CG7191	FBgn0031945	2.30068	4.46385e-05	9.83848e-05	bdesequp
CG13321	CG13321	FBgn0033787	3.41488	3.34886e-16	2.35542e-15	bdesequp
CG1967	p24-1	FBgn0030341	1.78835	4.91952e-14	2.8846e-13	bdesequp
CG30118	Ttd14	FBgn0284257	4.50488	2.51562e-86	1.48513e-84	bdesequp
CG31871	CG31871	FBgn0051871	3.93946	3.06817e-08	1.02973e-07	bdesequp
CG32225	CG32225	FBgn0052225	2.58699	4.228e-19	3.55152e-18	bdesequp
CG6265	Nep5	FBgn0039478	0.926914	0.0450546	0.0634147	bdesequp
CG11488	mRpL10	FBgn0031231	2.27862	3.16645e-09	1.18985e-08	bdesequp
CG13360	CG13360	FBgn0025620	3.40205	4.17838e-41	9.09958e-40	bdesequp
CG8028	CG8028	FBgn0031010	4.89486	5.54141e-08	1.80458e-07	bdesequp
CG30345	CG30345	FBgn0050345	3.5445	2.94883e-28	3.99397e-27	bdesequp
CG15916	CG15916	FBgn0030704	2.39728	6.80302e-21	6.36971e-20	bdesequp
CG11319	Dpp10	FBgn0031835	1.02836	0.0276513	0.0403448	bdesequp
CG5304	dmGlut	FBgn0010497	1.24362	0.0204001	0.0304913	bdesequp
CG1561	pkm	FBgn0030317	-1.11745	0.287727	0.338367	bdesequp
CR44423	lncRNA:CR44423	FBgn0265596	3.63983	1.19399e-15	8.03646e-15	bdesequp
CG7778	CG7778	FBgn0032025	5.2793	6.4257e-34	1.09326e-32	bdesequp
CG32645	CG32645	FBgn0052645	4.71267	2.26992e-06	5.98848e-06	bdesequp
CG43745	MsR2	FBgn0264002	2.54687	4.73939e-06	1.19521e-05	bdesequp
CG5799	dve	FBgn0020307	1.55939	0.00610116	0.00994644	bdesequp
CG11967	CAHbeta	FBgn0037646	2.53425	2.834e-07	8.46745e-07	bdesequp
CG5550	CG5550	FBgn0034160	4.70162	2.52795e-08	8.57625e-08	bdesequp
CG3249	spoon	FBgn0263987	0.193288	0.565464	0.616547	bdesequp
CG12506	CG12506	FBgn0031276	7.10079	6.09674e-29	8.42312e-28	bdesequp
CG32576	CG32576	FBgn0052576	2.21925	4.39846e-15	2.84208e-14	bdesequp
CG11024	cl	FBgn0000318	1.8965	4.12409e-24	4.55478e-23	bdesequp
CG33528	Vmat	FBgn0260964	2.95463	3.2406e-14	1.93018e-13	bdesequp
CG11236	Daao2	FBgn0031860	3.84616	5.7802e-35	1.01881e-33	bdesequp
CG6647	porin	FBgn0004363	2.10897	2.44782e-13	1.35529e-12	bdesequp
CG4486	Cyp9b2	FBgn0015039	2.76469	9.01349e-15	5.68175e-14	bdesequp
CG7180	Ptp36E	FBgn0267486	3.3558	4.57112e-17	3.39029e-16	bdesequp
CR45345	lncRNA:CR45345	FBgn0266884	2.16982	0.0552122	0.0763158	bdesequp
CG44167	St3	FBgn0265052	2.8679	3.29104e-22	3.30679e-21	bdesequp
CG14734	Tk	FBgn0037976	3.35232	1.31386e-09	5.12707e-09	bdesequp
CG12262	Mcad	FBgn0035811	2.41503	8.11299e-17	5.9216e-16	bdesequp
CG11854	CG11854	FBgn0039299	4.75471	9.13472e-09	3.25134e-08	bdesequp
CG17930	CG17930	FBgn0038416	2.48357	0.000524956	0.000998299	bdesequp
CG8642	CG8642	FBgn0033312	3.03945	6.17003e-08	1.99603e-07	bdesequp
CG1678	whe	FBgn0031176	20.0733	1.28551e-38	2.61008e-37	bdesequp
CG14694	CG14694	FBgn0037845	1.99458	0.000109009	0.000228267	bdesequp
CG10947	CG10947	FBgn0032857	3.27183	3.87867e-37	7.42402e-36	bdesequp
CG34180	CG34180	FBgn0085209	5.13238	9.7699e-27	1.23702e-25	bdesequp
CG8021	SLIRP2	FBgn0037602	2.30864	3.8766e-14	2.29228e-13	bdesequp
CG14680	Cyp12e1	FBgn0037817	4.09725	4.65851e-30	6.77351e-29	bdesequp
CG13048	CG13048	FBgn0036593	12.7438	1.74116e-07	5.3312e-07	bdesequp
CG12348	Sh	FBgn0003380	-0.728961	0.186832	0.228716	bdesequp
CR44704	asRNA:CR44704	FBgn0265915	5.42754	3.16026e-32	5.09385e-31	bdesequp
CG43227	milt	FBgn0262872	1.78971	2.91261e-08	9.8043e-08	bdesequp
CG10186	Hasp	FBgn0032797	2.13134	2.04626e-23	2.19402e-22	bdesequp
CG4969	Wnt6	FBgn0031902	2.21895	8.97318e-13	4.76538e-12	bdesequp
CG14752	CG14752	FBgn0033307	9.32706	1.52672e-10	6.58338e-10	bdesequp
CG3014	CG3014	FBgn0037519	1.87805	0.00999923	0.0157426	bdesequp
CG6856	Dysb	FBgn0036819	2.15113	3.65577e-16	2.56026e-15	bdesequp
CG34341	Pde11	FBgn0085370	0.94832	0.00688142	0.0111394	bdesequp
CG11760	CG11760	FBgn0037615	4.19037	1.92262e-11	9.0643e-11	bdesequp
CG5712	ACXD	FBgn0040507	1.30238	0.000812809	0.00149953	bdesequp
CG1157	Osi15	FBgn0037424	13.1865	3.44947e-08	1.15087e-07	bdesequp
CG18367	CG18367	FBgn0034460	5.74749	4.51941e-18	3.56604e-17	bdesequp
CG9640	SmydA-7	FBgn0034182	2.09619	3.02867e-07	9.01974e-07	bdesequp
CG16790	CG16790	FBgn0037713	1.73763	0.00019584	0.000395065	bdesequp
CG2781	Elovl7	FBgn0037534	0.998905	0.0160242	0.0243947	bdesequp
CG6770	CG6770	FBgn0032400	1.50326	2.08711e-11	9.78959e-11	bdesequp
CG9657	CG9657	FBgn0029950	3.10351	1.73021e-12	8.9683e-12	bdesequp
CG8216	spab	FBgn0033358	2.1162	0.000944193	0.00172761	bdesequp
CG2647	per	FBgn0003068	1.64341	1.66644e-05	3.91571e-05	bdesequp
CG12844	Tsp42Eh	FBgn0033129	8.57251	2.50497e-191	6.46019e-189	bdesequp
CG6592	CG6592	FBgn0035669	5.47517	7.05478e-20	6.20247e-19	bdesequp
CG15863	Pdrg1	FBgn0033467	1.86152	3.87344e-05	8.60895e-05	bdesequp
CG13616	CG13616	FBgn0039200	4.41974	3.64624e-14	2.15954e-13	bdesequp
CG17572	CG17572	FBgn0032753	1.88338	0.000161813	0.000330413	bdesequp
CG18345	trpl	FBgn0005614	3.57202	2.89675e-05	6.57233e-05	bdesequp
CG15153	CG15153	FBgn0032663	8.10547	6.13222e-26	7.44988e-25	bdesequp
CG15738	sicily	FBgn0030352	2.03223	1.67467e-10	7.19183e-10	bdesequp
CG5621	Grik	FBgn0038840	5.08154	8.25858e-72	3.89106e-70	bdesequp
CG11893	CG11893	FBgn0039316	4.39779	2.48487e-31	3.84501e-30	bdesequp
CG33532	lectin-37Da	FBgn0053532	5.40006	1.51079e-07	4.66177e-07	bdesequp
CG12974	CG12974	FBgn0037065	2.45121	2.01351e-05	4.68037e-05	bdesequp
CG11198	ACC	FBgn0033246	1.81976	8.94354e-11	3.94924e-10	bdesequp
CG31104	CG31104	FBgn0051104	12.7853	1.94741e-29	2.7473e-28	bdesequp
CG10824	cDIP	FBgn0038865	4.91151	1.10379e-17	8.5085e-17	bdesequp
CG14485	swi2	FBgn0034262	-0.85007	0.391017	0.444682	bdesequp
CG4872	CG4872	FBgn0030799	2.56663	1.14507e-18	9.37743e-18	bdesequp
CG6553	CG6553	FBgn0033880	3.54251	1.44882e-31	2.2609e-30	bdesequp
CG8604	Amph	FBgn0027356	2.8196	1.60046e-15	1.06552e-14	bdesequp
CG34200	CG34200	FBgn0085229	2.17318	4.25105e-05	9.39141e-05	bdesequp
CG31792	CG31792	FBgn0051792	3.06741	0.000501046	0.00095555	bdesequp
CG14964	MnM	FBgn0035410	3.38191	1.05235e-49	2.90782e-48	bdesequp
CG45057	ringer	FBgn0266417	3.3585	1.23458e-20	1.13854e-19	bdesequp
CG11221	meng	FBgn0031855	0.724088	0.115354	0.14846	bdesequp
CG11321	LUBEL	FBgn0031857	1.8741	8.57385e-09	3.06358e-08	bdesequp
CG7402	CG7402	FBgn0036768	4.09013	9.05693e-16	6.141e-15	bdesequp
CG30281	CG30281	FBgn0050281	4.13706	4.74051e-19	3.96391e-18	bdesequp
CG11110	CG11110	FBgn0034535	0.850721	0.000135759	0.00028025	bdesequp
CG11912	CG11912	FBgn0031248	3.20852	6.90059e-07	1.95979e-06	bdesequp
CG3344	hiro	FBgn0035154	3.98614	3.19046e-20	2.86849e-19	bdesequp
CG6702	Cbp53E	FBgn0004580	2.46085	3.95705e-06	1.01093e-05	bdesequp
CG8083	CNT2	FBgn0025709	2.6931	4.40214e-06	1.11552e-05	bdesequp
CG16712	IM33	FBgn0031561	4.4555	1.06586e-53	3.30553e-52	bdesequp
CG3382	Oatp58Db	FBgn0034715	3.51662	2.8559e-08	9.63124e-08	bdesequp
CG17058	Peritrophin-A	FBgn0022770	3.37543	0.000504368	0.000961511	bdesequp
CG32139	Sox21b	FBgn0042630	0.554874	0.24926	0.297727	bdesequp
CG1171	Akh	FBgn0004552	4.89837	9.44456e-16	6.40088e-15	bdesequp
CG14245	CG14245	FBgn0039452	9.1779	4.5794e-35	8.1301e-34	bdesequp
CG43774	CG43774	FBgn0264296	4.68022	0.000122207	0.000253986	bdesequp
CG32054	CG32054	FBgn0052054	3.70518	0.00336389	0.00567207	bdesequp
CG5278	sit	FBgn0038986	2.56652	0.00799878	0.012789	bdesequp
CG3106	CG3106	FBgn0030148	2.37418	1.94587e-06	5.18664e-06	bdesequp
CG6283	CG6283	FBgn0039474	7.85635	1.30928e-31	2.04968e-30	bdesequp
CG9903	CG9903	FBgn0030756	1.92658	0.0047674	0.00787248	bdesequp
CG9259	CG9259	FBgn0032913	3.75788	0.000242418	0.000481886	bdesequp
CG11527	Tig	FBgn0011722	6.26039	3.11085e-36	5.79587e-35	bdesequp
CG6638	CG6638	FBgn0035911	0.851015	0.0254553	0.0373595	bdesequp
CG4437	PGRP-LF	FBgn0035977	2.59211	1.7873e-17	1.35709e-16	bdesequp
CG33943	BG642312	FBgn0047334	3.15921	3.2263e-12	1.6309e-11	bdesequp
CR44417	lncRNA:CR44417	FBgn0265590	2.02478	1.49442e-06	4.05387e-06	bdesequp
CR34154	lncRNA:sphinx	FBgn0083990	2.43425	0.00258811	0.00443779	bdesequp
CG31516	CG31516	FBgn0051516	2.85891	1.5417e-09	5.97336e-09	bdesequp
CG32335	meep	FBgn0063667	2.62235	0.000432252	0.000830385	bdesequp
CG15007	Cpr64Ab	FBgn0035511	13.0797	1.07596e-07	3.38252e-07	bdesequp
CR43452	lncRNA:CR43452	FBgn0263406	4.98631	1.09354e-09	4.29929e-09	bdesequp
CG7943	CG7943	FBgn0039741	2.29976	3.9751e-15	2.57645e-14	bdesequp
CG1358	CG1358	FBgn0033196	2.47261	1.24049e-18	1.01363e-17	bdesequp
CG11900	Mesh1	FBgn0039650	2.18529	1.7544e-10	7.52765e-10	bdesequp
CG18809	CG18809	FBgn0042132	1.96372	1.90777e-15	1.26211e-14	bdesequp
CG15422	CG15422	FBgn0031579	1.45816	0.00286827	0.00488853	bdesequp
CG9486	AANATL2	FBgn0031791	4.09552	1.86071e-63	7.23608e-62	bdesequp
CG2239	jdp	FBgn0027654	1.76275	2.19014e-08	7.50643e-08	bdesequp
CG6214	MRP	FBgn0032456	2.04021	3.15805e-18	2.51617e-17	bdesequp
CG5705	mRF1	FBgn0032486	2.76341	5.87794e-06	1.4655e-05	bdesequp
CG45060	CG45060	FBgn0266430	3.43447	1.55355e-08	5.40909e-08	bdesequp
CG8881	SkpB	FBgn0026176	2.74453	2.14085e-50	6.05203e-49	bdesequp
CG17597	CG17597	FBgn0032715	0.7694	3.25035e-05	7.31366e-05	bdesequp
CR32868	RNaseP:RNA	FBgn0046696	2.01798	0.00203093	0.00354023	bdesequp
CG7966	CG7966	FBgn0038115	2.05597	5.35474e-14	3.1236e-13	bdesequp
CG31380	CG31380	FBgn0051380	3.55803	4.20718e-08	1.3901e-07	bdesequp
CG17523	GstE2	FBgn0063498	4.17688	8.3072e-19	6.85659e-18	bdesequp
CG31431	CG31431	FBgn0051431	0.91128	0.012891	0.0199261	bdesequp
CG9717	CG9717	FBgn0039789	0.435816	0.538098	0.590037	bdesequp
CG13634	CG13634	FBgn0039224	5.62058	9.35815e-06	2.27042e-05	bdesequp
CG42656	CG42656	FBgn0261508	7.40211	1.30196e-12	6.80613e-12	bdesequp
CG7887	TkR99D	FBgn0004622	1.94977	2.079e-05	4.8204e-05	bdesequp
CG7422	Snmp2	FBgn0035815	3.1739	5.70959e-20	5.05304e-19	bdesequp
CG32982	CG32982	FBgn0052982	3.27518	6.05794e-15	3.86342e-14	bdesequp
CG34040	CG34040	FBgn0054040	6.07295	3.79264e-09	1.4093e-08	bdesequp
CG4962	CG4962	FBgn0036597	5.66651	1.75279e-06	4.69925e-06	bdesequp
CG9131	slmo	FBgn0029161	1.91763	2.7692e-06	7.22528e-06	bdesequp
CG31901	Mur29B	FBgn0051901	3.59041	4.38695e-12	2.19721e-11	bdesequp
CG6834	CG6834	FBgn0037935	2.98577	7.38507e-08	2.36619e-07	bdesequp
CG6415	CG6415	FBgn0032287	4.19351	1.0765e-45	2.67306e-44	bdesequp
CG31034	Jon99Cii	FBgn0003356	8.42403	3.59256e-71	1.67122e-69	bdesequp
CG32154	l(3)72Dr	FBgn0263608	1.15792	0.000104773	0.000219866	bdesequp
CG31823	CG31823	FBgn0051823	1.80381	0.00116074	0.00209978	bdesequp
CG4394	Traf-like	FBgn0030748	1.96952	2.20699e-08	7.56064e-08	bdesequp
CG15212	CG15212	FBgn0040842	2.35267	0.00517633	0.00851046	bdesequp
CG5541	CG5541	FBgn0030603	1.84358	6.06512e-06	1.50807e-05	bdesequp
CG31704	CG31704	FBgn0051704	8.47513	1.04501e-88	6.37414e-87	bdesequp
CG17642	mRpL48	FBgn0031357	1.57229	0.00194234	0.00339603	bdesequp
CG8681	clumsy	FBgn0026255	4.1632	3.82125e-117	3.6714e-115	bdesequp
CR44130	asRNA:CR44130	FBgn0264961	4.10931	4.57967e-11	2.08942e-10	bdesequp
CG6345	CG6345	FBgn0037816	2.22081	2.183e-08	7.48718e-08	bdesequp
CG3588	CG3588	FBgn0025643	-3.41343	0.00190655	0.00333726	bdesequp
CG42323	CG42323	FBgn0259223	7.13455	6.59424e-11	2.94636e-10	bdesequp
CG17922	CngB	FBgn0266346	2.62531	6.621e-11	2.95742e-10	bdesequp
CG5966	CG5966	FBgn0029831	2.74122	6.75593e-18	5.29101e-17	bdesequp
CG34069	mt:CoII	FBgn0013675	0.926066	0.0178633	0.0269684	bdesequp
CG12350	lambdaTry	FBgn0043470	1.45783	0.237419	0.284856	bdesequp
CG32130	stv	FBgn0086708	3.99445	1.36822e-37	2.66396e-36	bdesequp
CG10297	Acp65Aa	FBgn0020765	7.76563	2.84202e-18	2.273e-17	bdesequp
CR13656	CR13656	FBgn0039307	5.11412	0.00151278	0.00268931	bdesequp
CG3986	Cht4	FBgn0022700	5.23413	2.9895e-19	2.51982e-18	bdesequp
CG13977	Cyp6a18	FBgn0039519	2.35231	7.66112e-05	0.000164215	bdesequp
CG14147	CG14147	FBgn0036112	14.4863	1.34387e-05	3.19245e-05	bdesequp
CG4321	Cyp4d8	FBgn0015033	2.87362	4.7572e-29	6.61597e-28	bdesequp
CG3477	Pxd	FBgn0004577	2.50074	3.08878e-09	1.16334e-08	bdesequp
CG33296	CG33296	FBgn0053296	4.03898	4.50452e-08	1.48268e-07	bdesequp
CG12843	Tsp42Ei	FBgn0033130	7.01331	2.29301e-116	2.18878e-114	bdesequp
CG4871	SiaT	FBgn0035050	2.90847	2.98945e-09	1.12766e-08	bdesequp
CG42246	CG42246	FBgn0259098	9.066	3.33212e-09	1.24764e-08	bdesequp
CG9565	Nep3	FBgn0031081	0.232275	0.56932	0.620292	bdesequp
CG8862	EndoG	FBgn0033690	3.14558	3.81651e-05	8.48754e-05	bdesequp
CG12602	Vha100-5	FBgn0032373	1.71014	0.0155854	0.0237735	bdesequp
CG12858	jef	FBgn0033958	2.39153	7.17512e-11	3.19522e-10	bdesequp
CG16898	CG16898	FBgn0034480	5.40328	2.23772e-08	7.657e-08	bdesequp
CG10000	CG10000	FBgn0039596	1.59005	0.00426193	0.00708715	bdesequp
CG9676	CG9676	FBgn0030773	3.57157	0.000754155	0.00139852	bdesequp
CG13410	mRpL35	FBgn0038923	2.18777	2.43121e-08	8.26521e-08	bdesequp
CG45110	tau	FBgn0266579	2.5621	1.73061e-13	9.69141e-13	bdesequp
CR34087	mt:tRNA:Thr-TGT	FBgn0013707	1.43466	0.0718717	0.0970792	bdesequp
CG33109	CG33109	FBgn0053109	8.93586	1.19016e-72	5.71745e-71	bdesequp
CR43870	lncRNA:CR43870	FBgn0264462	2.0119	0.00790352	0.0126449	bdesequp
CG5402	CG5402	FBgn0039521	2.60985	6.21159e-08	2.0077e-07	bdesequp
CG7874	Mur18B	FBgn0030999	6.11939	3.28728e-12	1.66001e-11	bdesequp
CG6172	vnd	FBgn0261930	1.68685	0.000165044	0.000336497	bdesequp
CG31469	Argp	FBgn0051469	3.36295	5.09141e-15	3.26686e-14	bdesequp
CG9360	CG9360	FBgn0030332	3.35317	4.9972e-26	6.10123e-25	bdesequp
CG7464	Chs2	FBgn0029091	0.903044	0.103044	0.134285	bdesequp
CR46036	lncRNA:CR46036	FBgn0267703	1.98825	0.000971882	0.00177452	bdesequp
CR46071	asRNA:CR46071	FBgn0267740	2.78098	0.0061747	0.0100585	bdesequp
CR45485	asRNA:CR45485	FBgn0267041	1.65803	7.93718e-05	0.000169761	bdesequp
CG7079	CG7079	FBgn0038849	2.88966	1.99946e-11	9.40849e-11	bdesequp
CG6462	CG6462	FBgn0035663	4.79102	1.0862e-06	3.00473e-06	bdesequp
CR43653	lncRNA:CR43653	FBgn0263662	1.79826	0.0007732	0.00143221	bdesequp
CG1915	sls	FBgn0086906	2.97039	3.17074e-55	1.02665e-53	bdesequp
CG44142	CG44142	FBgn0264991	9.65327	6.71992e-08	2.16439e-07	bdesequp
CG12345	ChAT	FBgn0000303	1.66794	5.785e-07	1.65737e-06	bdesequp
CG14529	Nepl17	FBgn0039609	4.28916	1.69483e-18	1.37267e-17	bdesequp
CG2071	Ser6	FBgn0011834	5.70054	0.000373441	0.000725175	bdesequp
CG13794	CG13794	FBgn0031936	3.06111	2.0735e-24	2.33209e-23	bdesequp
CG30283	CG30283	FBgn0260477	2.37916	4.92814e-06	1.24026e-05	bdesequp
CR34044	lncRNA:CR34044	FBgn0054044	2.96286	3.73534e-05	8.32215e-05	bdesequp
CG4259	CG4259	FBgn0031389	3.46465	1.36667e-45	3.38787e-44	bdesequp
CG31821	CG31821	FBgn0051821	4.28179	5.11639e-13	2.76613e-12	bdesequp
CG31004	mesh	FBgn0051004	1.73739	4.44165e-06	1.12456e-05	bdesequp
CG3424	path	FBgn0036007	1.80964	9.21871e-18	7.13989e-17	bdesequp
CG18507	CG18507	FBgn0028527	1.29363	8.56595e-05	0.000182202	bdesequp
CG11453	CG11453	FBgn0038734	3.52663	1.91686e-10	8.18648e-10	bdesequp
CG34034	CG34034	FBgn0054034	-0.102237	0.830693	0.857407	bdesequp
CG18660	Nckx30C	FBgn0028704	1.86809	0.000586363	0.00110682	bdesequp
CG9988	CG9988	FBgn0039591	3.68284	1.06684e-07	3.35526e-07	bdesequp
CG18105	ETH	FBgn0028738	2.7636	1.2414e-05	2.9629e-05	bdesequp
CG16743	CG16743	FBgn0032322	3.62661	5.22559e-26	6.3695e-25	bdesequp
CG13214	Cpr47Ef	FBgn0033603	3.5974	7.37769e-18	5.75342e-17	bdesequp
CG6014	rgn	FBgn0261258	3.51097	2.77787e-43	6.45098e-42	bdesequp
CG13659	CG13659	FBgn0039319	3.31319	2.16483e-09	8.26785e-09	bdesequp
CG43066	CG43066	FBgn0262476	1.63467	1.41209e-05	3.34372e-05	bdesequp
CG6124	eater	FBgn0243514	4.58185	8.82667e-18	6.85069e-17	bdesequp
CG9270	CG9270	FBgn0032908	0.830828	0.336731	0.389269	bdesequp
CG10132	CG10132	FBgn0032798	1.47986	0.00532512	0.00874042	bdesequp
CG14823	CG14823	FBgn0035734	3.35218	2.13488e-22	2.17182e-21	bdesequp
CG14109	CG14109	FBgn0036364	7.08252	2.93452e-193	8.80356e-191	bdesequp
CG1139	CG1139	FBgn0035300	4.38892	4.23413e-08	1.39806e-07	bdesequp
CR42860	asRNA:CR42860	FBgn0262107	5.40445	2.07713e-79	1.11846e-77	bdesequp
CG32029	Cpr66D	FBgn0052029	4.25043	1.72806e-53	5.32546e-52	bdesequp
CG34301	CG34301	FBgn0085330	2.53251	0.000140415	0.000289293	bdesequp
CG16756	CG16756	FBgn0029765	4.8829	1.38567e-62	5.29075e-61	bdesequp
CG32816	CG32816	FBgn0052816	2.12716	1.55436e-09	6.01925e-09	bdesequp
CG33957	Plp	FBgn0086690	-1.50588	0.00219618	0.00380481	bdesequp
CG2157	CG2157	FBgn0030244	4.083	2.78907e-36	5.2162e-35	bdesequp
CG33265	Muc68E	FBgn0053265	5.77816	1.30621e-65	5.28962e-64	bdesequp
CG10939	CG10939	FBgn0010620	1.15388	0.000802933	0.00148318	bdesequp
CG16761	Cyp4d20	FBgn0035344	4.06737	2.00211e-20	1.82348e-19	bdesequp
CG15918	Cda9	FBgn0034197	7.75515	1.37709e-27	1.8139e-26	bdesequp
CG17751	CG17751	FBgn0038717	4.46544	0.00167706	0.00295881	bdesequp
CG4804	Spn31A	FBgn0032178	7.40858	7.66964e-179	1.58794e-176	bdesequp
CG34351	dcma	FBgn0085380	2.61907	3.31912e-08	1.10964e-07	bdesequp
CG16978	CG16978	FBgn0040972	8.29491	9.02204e-112	8.23752e-110	bdesequp
CG32843	Dh31-R	FBgn0052843	1.10015	0.0335364	0.0481854	bdesequp
CG4163	Cyp303a1	FBgn0001992	1.97259	0.00213118	0.00370224	bdesequp
CG2453	Coq5	FBgn0030460	1.81265	3.69195e-05	8.23172e-05	bdesequp
CG5246	CG5246	FBgn0038484	4.74795	1.48784e-10	6.42328e-10	bdesequp
CG6981	Ssk	FBgn0036945	3.25614	2.23234e-37	4.31214e-36	bdesequp
CG15561	CG15561	FBgn0039829	1.02035	0.000117521	0.000244871	bdesequp
CG1259	Cpr64Ad	FBgn0035513	7.34506	2.39783e-07	7.23334e-07	bdesequp
CG13192	CG13192	FBgn0033653	2.37341	3.50144e-33	5.77679e-32	bdesequp
CR31511	alpha-Est4aPsi	FBgn0027934	4.15414	0.00432638	0.00719026	bdesequp
CG5376	CG5376	FBgn0038977	2.20395	9.20235e-29	1.26543e-27	bdesequp
CG10205	CG10205	FBgn0033970	5.67518	1.32534e-13	7.48176e-13	bdesequp
CG8865	Rgl	FBgn0026376	2.49539	1.76177e-08	6.09941e-08	bdesequp
CG32230	ND-MLRQ	FBgn0052230	1.60702	2.69514e-14	1.61973e-13	bdesequp
CG34227	CG34227	FBgn0085256	2.04598	3.72223e-08	1.23738e-07	bdesequp
CG10157	GILT2	FBgn0039099	2.98667	2.8358e-41	6.23113e-40	bdesequp
CG43128	Shab	FBgn0262593	4.45782	2.35451e-23	2.52085e-22	bdesequp
CG11825	CG11825	FBgn0033519	0.613269	0.0389589	0.05544	bdesequp
CR44386	asRNA:CR44386	FBgn0265536	2.12215	0.00881859	0.0139947	bdesequp
CG7881	CG7881	FBgn0033048	0.584343	0.491053	0.544421	bdesequp
CG13422	GNBP-like3	FBgn0034511	5.69644	1.99211e-41	4.40361e-40	bdesequp
CG8238	Buffy	FBgn0040491	4.34462	2.22198e-31	3.44911e-30	bdesequp
CG31100	CG31100	FBgn0051100	3.93336	2.48662e-22	2.52092e-21	bdesequp
CG14575	CapaR	FBgn0037100	2.66538	0.00936516	0.0147982	bdesequp
CG14856	CG14856	FBgn0038261	1.93056	4.85548e-06	1.22302e-05	bdesequp
CG9339	sky	FBgn0032901	1.47538	6.97457e-09	2.51536e-08	bdesequp
CG15829	Acbp6	FBgn0035743	3.46008	0.000396526	0.000765755	bdesequp
CG13893	CG13893	FBgn0035146	1.98194	1.15813e-09	4.54473e-09	bdesequp
CG8358	Nepl12	FBgn0037727	1.51681	8.79669e-05	0.000186785	bdesequp
CG13043	CG13043	FBgn0036600	3.20155	0.000123448	0.000256421	bdesequp
CG13231	CG13231	FBgn0033580	10.334	5.59845e-11	2.52833e-10	bdesequp
CG6908	CG6908	FBgn0037936	4.55747	4.56129e-81	2.5019e-79	bdesequp
CG7000	Snmp1	FBgn0260004	5.22348	4.11263e-15	2.65973e-14	bdesequp
CR44429	asRNA:CR44429	FBgn0265611	1.88775	0.000957281	0.00174916	bdesequp
CG13024	CG13024	FBgn0036665	0.841883	0.0684526	0.092862	bdesequp
CG31690	CG31690	FBgn0051690	1.56134	6.81289e-05	0.000146998	bdesequp
CG14275	CG14275	FBgn0032022	1.25087	0.0199661	0.0298912	bdesequp
CG8254	exex	FBgn0041156	1.89221	0.00165783	0.00292768	bdesequp
CR45054	lncRNA:CR45054	FBgn0266414	5.37213	1.09517e-07	3.4407e-07	bdesequp
CG1545	CG1545	FBgn0030259	4.51043	1.82023e-20	1.66298e-19	bdesequp
CR43411	lncRNA:CR43411	FBgn0263330	7.40462	6.8795e-09	2.48473e-08	bdesequp
CG10512	CG10512	FBgn0037057	2.38018	0.000685103	0.00127853	bdesequp
CG32042	PGRP-LA	FBgn0035975	1.82034	6.25927e-13	3.36298e-12	bdesequp
CG30151	CG30151	FBgn0050151	6.25232	1.9892e-74	9.77969e-73	bdesequp
CG17109	CG17109	FBgn0039051	1.16184	0.115162	0.148251	bdesequp
CG8147	phu	FBgn0043791	2.91533	3.19149e-12	1.61553e-11	bdesequp
CG16772	CG16772	FBgn0032835	4.60268	5.67236e-54	1.77412e-52	bdesequp
CG14186	CG14186	FBgn0036935	1.82336	2.8784e-06	7.49292e-06	bdesequp
CG33282	CG33282	FBgn0053282	1.19302	0.469215	0.523368	bdesequp
CG32457	CG32457	FBgn0052457	3.19838	0.0497673	0.0693703	bdesequp
CG9214	Tob	FBgn0028397	0.50786	0.0170822	0.0258741	bdesequp
CG11012	Ugt37A1	FBgn0026756	-0.00340188	0.99886	NA	bdesequp
CG32024	CG32024	FBgn0052024	8.51037	5.12221e-06	1.28602e-05	bdesequp
CG8985	MsR1	FBgn0035331	2.83456	1.24731e-10	5.42949e-10	bdesequp
CG11415	Tsp2A	FBgn0024361	1.65818	6.91286e-05	0.000149002	bdesequp
CG9673	CG9673	FBgn0030775	2.20208	7.59064e-05	0.000162751	bdesequp
CG10592	Alp10	FBgn0035619	3.46686	0.000874187	0.00160572	bdesequp
CG30042	Cpr49Ab	FBgn0050042	7.74385	2.13539e-32	3.46089e-31	bdesequp
CG5107	CG5107	FBgn0039342	11.9839	3.13141e-14	1.86817e-13	bdesequp
CG17531	GstE7	FBgn0063493	3.80214	2.05074e-34	3.52583e-33	bdesequp
CG13658	CG13658	FBgn0039315	9.55914	6.01533e-09	2.1882e-08	bdesequp
CG9993	CG9993	FBgn0034553	3.20758	0.00644789	0.0104829	bdesequp
CG13421	Obp57c	FBgn0034509	8.49618	5.95874e-08	1.93448e-07	bdesequp
CG8997	CG8997	FBgn0028920	5.94868	1.79442e-21	1.73425e-20	bdesequp
CG42701	CngA	FBgn0261612	1.16992	0.00213703	0.00371109	bdesequp
CG31199	CG31199	FBgn0051199	3.42003	7.27812e-15	4.61953e-14	bdesequp
CG7695	CG7695	FBgn0038631	3.97706	3.11512e-10	1.30574e-09	bdesequp
CG43225	axo	FBgn0262870	1.02308	0.0566201	0.0780858	bdesequp
CG6424	CG6424	FBgn0028494	3.3315	0.000117317	0.000244515	bdesequp
CG13051	CG13051	FBgn0040799	5.26419	0.000119792	0.000249363	bdesequp
CG18628	CG18628	FBgn0036091	9.70312	0.000126785	0.000262794	bdesequp
CG10559	CG10559	FBgn0039323	2.14119	3.50103e-10	1.46042e-09	bdesequp
CG9555	CG9555	FBgn0032085	4.01471	0.000989671	0.00180431	bdesequp
CG12158	CG12158	FBgn0040775	8.39787	0.00132984	0.00238719	bdesequp
CG4927	CG4927	FBgn0034139	3.42578	2.46038e-22	2.49603e-21	bdesequp
CG14511	CG14511	FBgn0039641	2.62715	2.5248e-08	8.56753e-08	bdesequp
CG15279	CG15279	FBgn0028886	0.869559	0.0543404	0.0751887	bdesequp
CG1169	Osi18	FBgn0037428	11.3776	2.60063e-06	6.81083e-06	bdesequp
CG14871	Trissin	FBgn0038343	2.38696	6.66416e-05	0.000144073	bdesequp
CG33521	CG33521	FBgn0250819	0.287588	0.392517	0.446249	bdesequp
CR43301	lncRNA:CR43301	FBgn0262993	2.43075	2.06604e-07	6.27496e-07	bdesequp
CG15533	CG15533	FBgn0039768	0.386723	0.815912	0.844761	bdesequp
[truncated: 10,479 more rows]

## Sheet: Tab3
CGnumber	symbol	FBgn	log2FC	pvalue	padj	sample
FBgn0000015_CG11648_E012_Abd-B	Abd-B	FBgn0000015	2.27318	0.978775	0.99286	fdexsequp
FBgn0000063_CG7643_E005_Mps1	Mps1	FBgn0000063	0.91061	0.13968	0.270183	fdexsequp
FBgn0000083_CG5730_E009_AnxB9	AnxB9	FBgn0000083	0.767184	0.0315443	0.0857012	fdexsequp
FBgn0000114_CG31762_E002_bru1	bru1	FBgn0000114	1.38648	0.00158662	0.00708026	fdexsequp
FBgn0000114_CG31762_E008_bru1	bru1	FBgn0000114	0.480778	0.409917	0.578208	fdexsequp
FBgn0000179_CG3578_E002_bi	bi	FBgn0000179	1.12594	0.32251	0.492061	fdexsequp
FBgn0000256_CG3399_E007_capu	capu	FBgn0000256	4.0627	2.31989e-12	5.73359e-11	fdexsequp
FBgn0000259_CG15224_E019_CkIIbeta	CkIIbeta	FBgn0000259	-1.06158	0.00017934	0.00106218	fdexsequp
FBgn0000259_CG15224_E020_CkIIbeta	CkIIbeta	FBgn0000259	1.11005	5.16956e-05	0.000352416	fdexsequp
FBgn0000442_CG3324_E005_Pkg21D	Pkg21D	FBgn0000442	2.17355	3.76547e-07	4.17174e-06	fdexsequp
FBgn0000479_CG32498_E007_dnc	dnc	FBgn0000479	2.0834	1.87353e-25	1.56041e-23	fdexsequp
FBgn0000479_CG32498_E009_dnc	dnc	FBgn0000479	1.78908	3.1141e-15	1.06636e-13	fdexsequp
FBgn0000479_CG32498_E010_dnc	dnc	FBgn0000479	1.63693	3.44818e-08	4.61655e-07	fdexsequp
FBgn0000479_CG32498_E011_dnc	dnc	FBgn0000479	1.9	1.05971e-49	3.10172e-47	fdexsequp
FBgn0000546_CG1765_E008_EcR	EcR	FBgn0000546	1.85676	7.74551e-34	1.05562e-31	fdexsequp
FBgn0000568_CG8127_E006_Eip75B	Eip75B	FBgn0000568	2.17039	4.21806e-13	1.13864e-11	fdexsequp
FBgn0000579_CG17654_E003_Eno	Eno	FBgn0000579	1.75531	3.24971e-48	8.68464e-46	fdexsequp
FBgn0000592_CG6917_E001_Est-6	Est-6	FBgn0000592	2.88307	2.09213e-26	1.88004e-24	fdexsequp
FBgn0000615_CG8994_E002_exu	exu	FBgn0000615	1.68617	0.00106323	0.00503175	fdexsequp
FBgn0000635_CG3665_E007_Fas2	Fas2	FBgn0000635	3.01556	7.7665e-26	6.63944e-24	fdexsequp
FBgn0000636_CG5803_E005_Fas3	Fas3	FBgn0000636	0.0636039	0.000305828	0.00169668	fdexsequp
FBgn0000636_CG5803_E007_Fas3	Fas3	FBgn0000636	2.38696	3.03024e-165	2.32821e-161	fdexsequp
FBgn0000636_CG5803_E008_Fas3	Fas3	FBgn0000636	1.99394	3.90796e-30	4.43185e-28	fdexsequp
FBgn0000928_CG2706_E001_fs(1)Yb	fs(1)Yb	FBgn0000928	-8.67627	0.215359	0.36997	fdexsequp
FBgn0001090_CG7088_E004_bnb	bnb	FBgn0001090	3.58223	7.5629e-10	1.33351e-08	fdexsequp
FBgn0001090_CG7088_E005_bnb	bnb	FBgn0001090	3.64608	9.03489e-07	9.25799e-06	fdexsequp
FBgn0001139_CG8384_E010_gro	gro	FBgn0001139	0.717433	0.405499	0.574122	fdexsequp
FBgn0001215_CG9983_E010_Hrb98DE	Hrb98DE	FBgn0001215	1.75914	3.86251e-09	6.10003e-08	fdexsequp
FBgn0001216_CG8937_E004_Hsc70-1	Hsc70-1	FBgn0001216	0.665744	1.10721e-08	1.62983e-07	fdexsequp
FBgn0001216_CG8937_E005_Hsc70-1	Hsc70-1	FBgn0001216	0.598104	1.4495e-07	1.73946e-06	fdexsequp
FBgn0001253_CG32356_E002_ImpE1	ImpE1	FBgn0001253	1.17237	0.247226	0.408908	fdexsequp
FBgn0001253_CG32356_E006_ImpE1	ImpE1	FBgn0001253	0.721767	0.574824	0.7235	fdexsequp
FBgn0001269_CG17835_E004_inv	inv	FBgn0001269	0.973648	0.414323	0.582724	fdexsequp
FBgn0001297_CG33956_E005_kay	kay	FBgn0001297	1.91667	0.00931659	0.0317313	fdexsequp
FBgn0001311_CG2666_E007_kkv	kkv	FBgn0001311	3.22487	3.44313e-06	3.11137e-05	fdexsequp
FBgn0001624_CG1725_E004_dlg1	dlg1	FBgn0001624	-0.924815	0.291105	0.458526	fdexsequp
FBgn0001624_CG1725_E005_dlg1	dlg1	FBgn0001624	-0.904907	0.393762	0.562933	fdexsequp
FBgn0001624_CG1725_E007_dlg1	dlg1	FBgn0001624	1.69899	0.122693	0.245506	fdexsequp
FBgn0001624_CG1725_E012_dlg1	dlg1	FBgn0001624	2.9957	1.59548e-30	1.82622e-28	fdexsequp
FBgn0002775_CG8631_E001_msl-3	msl-3	FBgn0002775	1.64538	2.27178e-06	2.13154e-05	fdexsequp
FBgn0002872_CG1960_E001_mu2	mu2	FBgn0002872	1.43061	3.18895e-10	5.94517e-09	fdexsequp
FBgn0002873_CG12047_E019_mud	mud	FBgn0002873	0.376745	0.584162	0.730883	fdexsequp
FBgn0002921_CG5670_E003_Atpalpha	Atpalpha	FBgn0002921	1.49621	0.000218806	0.00126735	fdexsequp
FBgn0002922_CG10250_E001_nau	nau	FBgn0002922	2.01083	4.8851e-05	0.000335232	fdexsequp
FBgn0002924_CG7831_E004_ncd	ncd	FBgn0002924	2.86585	3.4482e-17	1.43693e-15	fdexsequp
FBgn0003071_CG4001_E010_Pfk	Pfk	FBgn0003071	-0.532129	0.0247174	0.0704313	fdexsequp
FBgn0003071_CG4001_E017_Pfk	Pfk	FBgn0003071	-0.117288	0.116866	0.236611	fdexsequp
FBgn0003137_CG33103_E007_Ppn	Ppn	FBgn0003137	2.68128	8.53766e-119	1.80957e-115	fdexsequp
FBgn0003137_CG33103_E008_Ppn	Ppn	FBgn0003137	3.15183	6.04638e-61	2.75294e-58	fdexsequp
FBgn0003162_CG9441_E001_Pu	Pu	FBgn0003162	5.01873	6.58083e-53	2.23479e-50	fdexsequp
FBgn0003165_CG9755_E008_pum	pum	FBgn0003165	3.09242	2.94661e-11	6.35272e-10	fdexsequp
FBgn0003165_CG9755_E009_pum	pum	FBgn0003165	4.35217	5.00009e-34	6.9533e-32	fdexsequp
FBgn0003218_CG11111_E012_rdgB	rdgB	FBgn0003218	1.35232	0.0270602	0.0758729	fdexsequp
FBgn0003261_CG10279_E004_Rm62	Rm62	FBgn0003261	0.835376	0.0368809	0.0968274	fdexsequp
FBgn0003319_CG4316_E011_Sb	Sb	FBgn0003319	1.90285	2.58828e-10	4.90115e-09	fdexsequp
FBgn0003321_CG1664_E009_sbr	sbr	FBgn0003321	0.703093	0.225064	0.381812	fdexsequp
FBgn0003321_CG1664_E010_sbr	sbr	FBgn0003321	4.13764	5.05348e-09	7.83991e-08	fdexsequp
FBgn0003345_CG8544_E022_sd	sd	FBgn0003345	1.17306	0.000801086	0.00393759	fdexsequp
FBgn0003353_CG3182_E002_sei	sei	FBgn0003353	1.19206	2.11487e-21	1.28961e-19	fdexsequp
FBgn0003392_CG18102_E020_shi	shi	FBgn0003392	2.27168	7.34206e-24	5.43719e-22	fdexsequp
FBgn0003435_CG9218_E026_sm	sm	FBgn0003435	-0.392882	0.841083	0.911353	fdexsequp
FBgn0003435_CG9218_E027_sm	sm	FBgn0003435	0.215725	0.0395717	0.10225	fdexsequp
FBgn0003447_CG32858_E001_sn	sn	FBgn0003447	2.68619	3.69164e-28	3.67169e-26	fdexsequp
FBgn0003475_CG10076_E017_spir	spir	FBgn0003475	2.57258	2.29249e-08	3.18513e-07	fdexsequp
FBgn0003475_CG10076_E018_spir	spir	FBgn0003475	0.825307	0.0799514	0.176818	fdexsequp
FBgn0003475_CG10076_E019_spir	spir	FBgn0003475	2.4211	8.90325e-08	1.11184e-06	fdexsequp
FBgn0003513_CG6993_E009_ss	ss	FBgn0003513	-0.678936	0.474076	0.637514	fdexsequp
FBgn0003513_CG6993_E012_ss	ss	FBgn0003513	2.55594	0.000138733	0.000848411	fdexsequp
FBgn0003701_CG5785_E003_thr	thr	FBgn0003701	2.06483	3.48168e-32	4.35855e-30	fdexsequp
FBgn0003721_CG4898_E031_Tm1	Tm1	FBgn0003721	-0.709937	0.000698767	0.00349162	fdexsequp
FBgn0003861_CG7875_E001_trp	trp	FBgn0003861	1.60298	2.89902e-06	2.66076e-05	fdexsequp
FBgn0004057_CG12529_E002_Zw	Zw	FBgn0004057	4.39052	1.15131e-30	1.32661e-28	fdexsequp
FBgn0004362_CG17950_E001_HmgD	HmgD	FBgn0004362	4.14254	9.54427e-54	3.33323e-51	fdexsequp
FBgn0004369_CG11516_E017_Ptp99A	Ptp99A	FBgn0004369	2.63795	7.8454e-12	1.82592e-10	fdexsequp
FBgn0004378_CG9191_E002_Klp61F	Klp61F	FBgn0004378	0.26183	0.613277	0.753712	fdexsequp
FBgn0004379_CG10923_E001_Klp67A	Klp67A	FBgn0004379	0.149185	0.950058	0.975946	fdexsequp
FBgn0004575_CG3985_E007_Syn	Syn	FBgn0004575	3.72343	6.7639e-16	2.48803e-14	fdexsequp
FBgn0004575_CG3985_E008_Syn	Syn	FBgn0004575	3.3775	4.81108e-25	3.85551e-23	fdexsequp
FBgn0004607_CG1449_E019_zfh2	zfh2	FBgn0004607	0.842778	0.10909	0.224584	fdexsequp
FBgn0004611_CG4574_E002_Plc21C	Plc21C	FBgn0004611	1.72733	8.98791e-10	1.56635e-08	fdexsequp
FBgn0004638_CG6033_E009_drk	drk	FBgn0004638	0.790202	1.87992e-05	0.000142974	fdexsequp
FBgn0004656_CG2252_E016_fs(1)h	fs(1)h	FBgn0004656	1.82797	0.00974761	0.0329256	fdexsequp
FBgn0004882_CG10868_E001_orb	orb	FBgn0004882	-1.34995	0.257044	0.420389	fdexsequp
FBgn0004882_CG10868_E016_orb	orb	FBgn0004882	0.832155	0.515329	0.673998	fdexsequp
FBgn0004882_CG10868_E018_orb	orb	FBgn0004882	2.45133	0.000865194	0.00420994	fdexsequp
FBgn0004924_CG6146_E008_Top1	Top1	FBgn0004924	1.00116	0.0131972	0.0422666	fdexsequp
FBgn0005536_CG32156_E026_Mbs	Mbs	FBgn0005536	3.39552	5.50776e-104	8.4635e-101	fdexsequp
FBgn0005536_CG32156_E027_Mbs	Mbs	FBgn0005536	3.02614	1.91327e-127	5.60005e-124	fdexsequp
FBgn0005536_CG32156_E028_Mbs	Mbs	FBgn0005536	3.83696	7.82817e-83	6.97342e-80	fdexsequp
FBgn0005660_CG2914_E002_Ets21C	Ets21C	FBgn0005660	1.61132	2.40069e-05	0.000177956	fdexsequp
FBgn0005666_CG32019_E016_bt	bt	FBgn0005666	2.01469	8.09352e-05	0.000525763	fdexsequp
FBgn0005666_CG32019_E024_bt	bt	FBgn0005666	-1.84764	0.00019563	0.00114706	fdexsequp
FBgn0005666_CG32019_E025_bt	bt	FBgn0005666	1.16912	0.0011773	0.00549025	fdexsequp
FBgn0005666_CG32019_E031_bt	bt	FBgn0005666	-1.6835	1.06807e-12	2.74916e-11	fdexsequp
FBgn0005670_CG3656_E003_Cyp4d1	Cyp4d1	FBgn0005670	0.275496	0.7483	0.851533	fdexsequp
FBgn0010109_CG8704_E002_dpn	dpn	FBgn0010109	-1.16025	0.453318	0.618821	fdexsequp
FBgn0010226_CG8938_E009_GstS1	GstS1	FBgn0010226	4.31925	1.08328e-24	8.43916e-23	fdexsequp
FBgn0010265_CG13389_E003_RpS13	RpS13	FBgn0010265	0.0745695	0.963835	0.983937	fdexsequp
FBgn0010340_CG9852_E002_140up	140up	FBgn0010340	0.439424	0.261026	0.425005	fdexsequp
FBgn0010434_CG11949_E011_cora	cora	FBgn0010434	-1.63693	0.00351376	0.0139098	fdexsequp
FBgn0010482_CG9432_E019_hlk	hlk	FBgn0010482	2.10792	9.31451e-06	7.63062e-05	fdexsequp
FBgn0010516_CG8996_E002_wal	wal	FBgn0010516	2.10294	2.44826e-05	0.000181002	fdexsequp
FBgn0010548_CG11140_E025_Aldh-III	Aldh-III	FBgn0010548	0.265668	0.735618	0.842629	fdexsequp
FBgn0010548_CG11140_E026_Aldh-III	Aldh-III	FBgn0010548	0.996734	0.973288	0.989614	fdexsequp
FBgn0010825_CG6964_E002_Gug	Gug	FBgn0010825	1.91174	1.04952e-05	8.48921e-05	fdexsequp
FBgn0010825_CG6964_E016_Gug	Gug	FBgn0010825	1.30977	2.28652e-06	2.14341e-05	fdexsequp
FBgn0011205_CG5725_E003_fbl	fbl	FBgn0011205	0.629967	0.0406615	0.104451	fdexsequp
FBgn0011217_CG7425_E001_eff	eff	FBgn0011217	1.74853	0.584897	0.731565	fdexsequp
FBgn0011217_CG7425_E002_eff	eff	FBgn0011217	2.43331	1.63947e-06	1.58946e-05	fdexsequp
FBgn0011224_CG31000_E029_heph	heph	FBgn0011224	0.169429	0.799771	0.885233	fdexsequp
FBgn0011239_CG31733_E003_ms(2)35Ci	ms(2)35Ci	FBgn0011239	1.5786	0.709199	0.823885	fdexsequp
FBgn0011586_CG1871_E005_e(r)	e(r)	FBgn0011586	0.416139	0.680232	0.802502	fdexsequp
FBgn0011659_CG11482_E004_Mlh1	Mlh1	FBgn0011659	1.65839	2.08303e-07	2.41805e-06	fdexsequp
FBgn0011695_CG11390_E005_EbpIII	EbpIII	FBgn0011695	1.59379	1.66835e-08	2.38024e-07	fdexsequp
FBgn0013307_CG8721_E002_Odc1	Odc1	FBgn0013307	0.326555	0.12802	0.253362	fdexsequp
FBgn0013334_CG8884_E017_Sap47	Sap47	FBgn0013334	0.907775	0.00570151	0.0209762	fdexsequp
FBgn0013435_CG1362_E001_Cdc2rk	Cdc2rk	FBgn0013435	2.83457	1.88771e-05	0.000143513	fdexsequp
FBgn0013733_CG18076_E015_shot	shot	FBgn0013733	2.75822	5.41221e-44	1.20531e-41	fdexsequp
FBgn0013733_CG18076_E035_shot	shot	FBgn0013733	0.774378	0.530158	0.687049	fdexsequp
FBgn0013810_CG5526_E003_Dhc36C	Dhc36C	FBgn0013810	-11.3971	0.0754431	0.168944	fdexsequp
FBgn0013811_CG15804_E007_Dhc62B	Dhc62B	FBgn0013811	2.60406	0.00115197	0.00538663	fdexsequp
FBgn0013812_CG3723_E001_Dhc93AB	Dhc93AB	FBgn0013812	1.11473	0.000164156	0.000983794	fdexsequp
FBgn0013812_CG3723_E002_Dhc93AB	Dhc93AB	FBgn0013812	0.65804	0.128283	0.253698	fdexsequp
FBgn0013813_CG1842_E022_Dhc98D	Dhc98D	FBgn0013813	-1.41149	0.294865	0.462516	fdexsequp
FBgn0013995_CG5685_E010_Calx	Calx	FBgn0013995	5.34972	1.236e-08	1.80284e-07	fdexsequp
FBgn0013995_CG5685_E011_Calx	Calx	FBgn0013995	-0.102622	0.318748	0.488184	fdexsequp
FBgn0013995_CG5685_E022_Calx	Calx	FBgn0013995	0.696736	0.354674	0.524452	fdexsequp
FBgn0013995_CG5685_E023_Calx	Calx	FBgn0013995	2.15054	0.00193328	0.00837308	fdexsequp
FBgn0015010_CG9538_E002_Ag5r	Ag5r	FBgn0015010	0.790594	4.48857e-25	3.60647e-23	fdexsequp
FBgn0015034_CG2062_E006_Cyp4e1	Cyp4e1	FBgn0015034	3.49601	8.00133e-15	2.62719e-13	fdexsequp
FBgn0015218_CG4035_E015_eIF4E1	eIF4E1	FBgn0015218	1.22479	0.0909092	0.195331	fdexsequp
FBgn0015282_CG5289_E001_Rpt2	Rpt2	FBgn0015282	2.7211	1.0892e-10	2.18431e-09	fdexsequp
FBgn0015600_CG9660_E018_toc	toc	FBgn0015600	-0.162682	0.136221	0.265244	fdexsequp
FBgn0015663_CG2788_E002_Ugt36A1	Ugt36A1	FBgn0015663	2.55817	1.08127e-05	8.72655e-05	fdexsequp
FBgn0015803_CG10043_E007_RtGEF	RtGEF	FBgn0015803	2.02319	4.4132e-33	5.79618e-31	fdexsequp
FBgn0016081_CG32045_E025_fry	fry	FBgn0016081	2.87206	6.18595e-12	1.46353e-10	fdexsequp
FBgn0016694_CG17888_E014_Pdp1	Pdp1	FBgn0016694	3.10909	3.19238e-73	2.15629e-70	fdexsequp
FBgn0017430_CG5994_E001_Nelf-E	Nelf-E	FBgn0017430	2.26884	5.27962e-07	5.67536e-06	fdexsequp
FBgn0017448_CG2187_E007_CG2187	CG2187	FBgn0017448	0.0969463	0.970985	0.988204	fdexsequp
FBgn0017545_CG2168_E004_RpS3A	RpS3A	FBgn0017545	2.05001	0.00402415	0.0156007	fdexsequp
FBgn0019660_CR32665_E013_lncRNA:roX2	lncRNA:roX2	FBgn0019660	0.442742	0.556851	0.708912	fdexsequp
FBgn0019660_CR32665_E014_lncRNA:roX2	lncRNA:roX2	FBgn0019660	0.770344	0.159683	0.298149	fdexsequp
FBgn0019828_CG1980_E001_dj	dj	FBgn0019828	-6.84283	0.178531	0.323596	fdexsequp
FBgn0019990_CG1609_E012_Gcn2	Gcn2	FBgn0019990	-0.175285	0.493862	0.654994	fdexsequp
FBgn0020236_CG8322_E012_ATPCL	ATPCL	FBgn0020236	3.04351	5.67913e-32	6.96754e-30	fdexsequp
FBgn0020279_CG8715_E023_lig	lig	FBgn0020279	2.75916	8.47116e-21	4.94951e-19	fdexsequp
FBgn0020370_CG3991_E017_TppII	TppII	FBgn0020370	4.26498	3.09796e-23	2.19884e-21	fdexsequp
FBgn0020378_CG1343_E006_Sp1	Sp1	FBgn0020378	-0.00180072	0.856051	0.920137	fdexsequp
FBgn0020440_CG10023_E018_Fak	Fak	FBgn0020440	0.427393	0.46877	0.63299	fdexsequp
FBgn0020621_CG2049_E017_Pkn	Pkn	FBgn0020621	2.64556	3.26812e-08	4.40329e-07	fdexsequp
FBgn0020887_CG8013_E002_Su(z)12	Su(z)12	FBgn0020887	4.85218	1.08337e-37	1.8244e-35	fdexsequp
FBgn0021764_CG5227_E005_sdk	sdk	FBgn0021764	-11.6041	0.131835	0.258844	fdexsequp
FBgn0022382_CG15862_E004_Pka-R2	Pka-R2	FBgn0022382	1.70911	3.10198e-05	0.000223232	fdexsequp
FBgn0022942_CG7035_E009_Cbp80	Cbp80	FBgn0022942	-2.35429	0.00121862	0.00565865	fdexsequp
FBgn0023169_CG3051_E006_AMPKalpha	AMPKalpha	FBgn0023169	2.61107	2.79388e-10	5.26775e-09	fdexsequp
FBgn0023519_CG3109_E003_mRpL16	mRpL16	FBgn0023519	1.89862	1.87914e-22	1.26095e-20	fdexsequp
FBgn0024238_CG8649_E005_Fim	Fim	FBgn0024238	1.64535	1.46096e-06	1.43178e-05	fdexsequp
FBgn0024277_CG18214_E009_trio	trio	FBgn0024277	3.26875	1.12371e-08	1.65069e-07	fdexsequp
FBgn0024277_CG18214_E016_trio	trio	FBgn0024277	-0.245877	0.371907	0.541762	fdexsequp
FBgn0024556_CG6050_E003_mEFTu1	mEFTu1	FBgn0024556	1.50126	8.51842e-05	0.000550514	fdexsequp
FBgn0024804_CG17023_E011_Dbp80	Dbp80	FBgn0024804	-0.109931	0.927521	0.962975	fdexsequp
FBgn0024947_CG3059_E004_NTPase	NTPase	FBgn0024947	-0.917211	0.0329961	0.0887938	fdexsequp
FBgn0025595_CG11325_E006_AkhR	AkhR	FBgn0025595	0.736878	0.0747207	0.167748	fdexsequp
FBgn0025681_CG3558_E007_CG3558	CG3558	FBgn0025681	-0.589808	0.182702	0.32919	fdexsequp
FBgn0025692_CG3814_E001_Lfg	Lfg	FBgn0025692	0.14154	0.647814	0.778968	fdexsequp
FBgn0025702_CG11489_E012_Srpk79D	Srpk79D	FBgn0025702	0.482412	0.047698	0.118423	fdexsequp
FBgn0025726_CG2999_E038_unc-13	unc-13	FBgn0025726	3.66232	3.08218e-10	5.75659e-09	fdexsequp
FBgn0025726_CG2999_E039_unc-13	unc-13	FBgn0025726	3.86274	3.90718e-42	7.9787e-40	fdexsequp
FBgn0025740_CG17245_E002_PlexB	PlexB	FBgn0025740	1.74375	0.0028396	0.0116336	fdexsequp
FBgn0025936_CG1511_E001_Eph	Eph	FBgn0025936	2.25378	7.78634e-41	1.54386e-38	fdexsequp
FBgn0025936_CG1511_E002_Eph	Eph	FBgn0025936	1.22541	3.57353e-06	3.21644e-05	fdexsequp
FBgn0026147_CG16833_E013_TTLL4A	TTLL4A	FBgn0026147	0.682392	0.311311	0.480104	fdexsequp
FBgn0026147_CG16833_E016_TTLL4A	TTLL4A	FBgn0026147	0.41985	0.551495	0.704876	fdexsequp
FBgn0026257_CG6219_E003_cav	cav	FBgn0026257	-0.909575	0.314494	0.48363	fdexsequp
FBgn0026263_CG7574_E005_bip1	bip1	FBgn0026263	1.74563	0.047048	0.117141	fdexsequp
FBgn0026309_CG5032_E003_aft	aft	FBgn0026309	1.57621	0.000302125	0.00167815	fdexsequp
FBgn0026620_CG9765_E016_tacc	tacc	FBgn0026620	1.11046	2.02458e-08	2.84116e-07	fdexsequp
FBgn0026620_CG9765_E017_tacc	tacc	FBgn0026620	1.49731	6.59108e-08	8.41233e-07	fdexsequp
FBgn0026620_CG9765_E018_tacc	tacc	FBgn0026620	2.29155	2.30311e-18	1.07899e-16	fdexsequp
FBgn0026718_CG17608_E006_Agpat2	Agpat2	FBgn0026718	1.58386	0.0228432	0.066138	fdexsequp
FBgn0027066_CG3265_E007_Eb1	Eb1	FBgn0027066	1.66756	7.41723e-30	8.24425e-28	fdexsequp
FBgn0027066_CG3265_E014_Eb1	Eb1	FBgn0027066	-1.83113	0.0425647	0.108335	fdexsequp
FBgn0027259_CG1558_E001_Kmn1	Kmn1	FBgn0027259	3.08801	2.01742e-07	2.35165e-06	fdexsequp
FBgn0027376_CG11908_E006_rha	rha	FBgn0027376	3.99759	4.05545e-40	7.78976e-38	fdexsequp
FBgn0027453_CG6627_E001_Dnz1	Dnz1	FBgn0027453	3.00636	2.14849e-08	2.9993e-07	fdexsequp
FBgn0027505_CG7061_E008_Rab3-GAP	Rab3-GAP	FBgn0027505	1.685	6.79978e-06	5.75379e-05	fdexsequp
FBgn0027539_CG5807_E001_lili	lili	FBgn0027539	4.47744	2.22024e-16	8.57758e-15	fdexsequp
FBgn0027548_CG2910_E006_nito	nito	FBgn0027548	2.7484	1.34128e-14	4.285e-13	fdexsequp
FBgn0027561_CG18659_E007_CG18659	CG18659	FBgn0027561	-0.671193	0.110712	0.227222	fdexsequp
FBgn0027562_CG10345_E007_CG10345	CG10345	FBgn0027562	2.63333	3.76109e-09	5.95362e-08	fdexsequp
FBgn0027569_CG7207_E005_cert	cert	FBgn0027569	0.454759	0.109019	0.224502	fdexsequp
FBgn0027570_CG9761_E006_Nep2	Nep2	FBgn0027570	1.43801	0.0431254	0.109431	fdexsequp
FBgn0027596_CG10249_E011_Kank	Kank	FBgn0027596	3.27896	2.24579e-07	2.59424e-06	fdexsequp
FBgn0027596_CG10249_E012_Kank	Kank	FBgn0027596	1.14299	0.143448	0.275572	fdexsequp
FBgn0027598_CG31012_E008_cindr	cindr	FBgn0027598	0.735704	0.272991	0.438661	fdexsequp
FBgn0027779_CG17332_E008_VhaSFD	VhaSFD	FBgn0027779	2.03166	1.60296e-88	1.75942e-85	fdexsequp
FBgn0027790_CG12023_E005_GV1	GV1	FBgn0027790	4.10253	3.54704e-10	6.56695e-09	fdexsequp
FBgn0028372_CG11025_E001_Kpc2	Kpc2	FBgn0028372	2.00449	1.72688e-08	2.45819e-07	fdexsequp
FBgn0028496_CG30116_E004_CG30116	CG30116	FBgn0028496	1.45805	1.85324e-09	3.07869e-08	fdexsequp
FBgn0028497_CG3530_E011_Mtmr6	Mtmr6	FBgn0028497	0.82548	0.19235	0.341834	fdexsequp
FBgn0028504_CG12182_E005_CG12182	CG12182	FBgn0028504	4.60225	3.09819e-14	9.52166e-13	fdexsequp
FBgn0028516_CG3994_E008_ZnT35C	ZnT35C	FBgn0028516	2.08587	1.55872e-28	1.60483e-26	fdexsequp
FBgn0028516_CG3994_E009_ZnT35C	ZnT35C	FBgn0028516	2.09458	8.92287e-07	9.15309e-06	fdexsequp
FBgn0028527_CG18507_E010_CG18507	CG18507	FBgn0028527	1.22787	0.00597734	0.0218354	fdexsequp
FBgn0028527_CG18507_E012_CG18507	CG18507	FBgn0028527	2.81009	8.20223e-12	1.90392e-10	fdexsequp
FBgn0028540_CG9008_E003_CG9008	CG9008	FBgn0028540	1.44258	0.000283979	0.00159015	fdexsequp
FBgn0028552_CG3988_E002_gammaSnap1	gammaSnap1	FBgn0028552	0.0412998	0.386709	0.556414	fdexsequp
FBgn0028582_CG8532_E012_lqf	lqf	FBgn0028582	2.68331	6.97197e-24	5.18185e-22	fdexsequp
FBgn0028658_CG16889_E002_Adat1	Adat1	FBgn0028658	0.61428	0.000106449	0.000671286	fdexsequp
FBgn0028671_CG1709_E014_Vha100-1	Vha100-1	FBgn0028671	3.05124	0.0179584	0.0544214	fdexsequp
FBgn0028686_CG16916_E004_Rpt3	Rpt3	FBgn0028686	1.64293	0.00155202	0.00695005	fdexsequp
FBgn0028703_CG11328_E003_Nhe3	Nhe3	FBgn0028703	0.0749767	0.673903	0.797576	fdexsequp
FBgn0028872_CG18095_E005_CG18095	CG18095	FBgn0028872	0.26118	0.0997604	0.209823	fdexsequp
FBgn0028939_CG18146_E006_NimC2	NimC2	FBgn0028939	-2.20588	0.000105511	0.000666123	fdexsequp
FBgn0028950_CG15255_E002_CG15255	CG15255	FBgn0028950	2.369	3.23234e-34	4.51543e-32	fdexsequp
FBgn0029157_CG6238_E001_ssh	ssh	FBgn0029157	1.42954	0.00151966	0.00683301	fdexsequp
FBgn0029728_CG2861_E003_CG2861	CG2861	FBgn0029728	1.52735	0.236018	0.395428	fdexsequp
FBgn0029812_CG18341_E003_Prosbeta2R1	Prosbeta2R1	FBgn0029812	0.455572	3.66466e-23	2.58613e-21	fdexsequp
FBgn0029835_CG5921_E006_CG5921	CG5921	FBgn0029835	2.65925	1.78702e-14	5.63577e-13	fdexsequp
FBgn0029851_CG14445_E001_CG14445	CG14445	FBgn0029851	1.96195	6.5488e-11	1.34941e-09	fdexsequp
FBgn0029945_CG18155_E001_Acsf3	Acsf3	FBgn0029945	0.0319224	0.866817	0.926543	fdexsequp
FBgn0029997_CG2258_E011_CG2258	CG2258	FBgn0029997	2.46629	2.27976e-06	2.1387e-05	fdexsequp
FBgn0030001_CG15335_E003_cyr	cyr	FBgn0030001	0.290205	0.596371	0.74073	fdexsequp
FBgn0030027_CG1632_E010_CG1632	CG1632	FBgn0030027	2.15104	1.05318e-07	1.29626e-06	fdexsequp
FBgn0030089_CG9113_E001_AP-1gamma	AP-1gamma	FBgn0030089	1.66728	4.71735e-05	0.000324954	fdexsequp
FBgn0030189_CG2909_E004_CG2909	CG2909	FBgn0030189	1.0012	2.19774e-05	0.000164506	fdexsequp
FBgn0030234_CG15211_E009_CG15211	CG15211	FBgn0030234	0.244839	0.0747584	0.167815	fdexsequp
FBgn0030409_CG15728_E006_CG15728	CG15728	FBgn0030409	2.3881	0.00531468	0.0197469	fdexsequp
FBgn0030417_CG15725_E001_CG15725	CG15725	FBgn0030417	0.565624	2.18201e-06	2.05704e-05	fdexsequp
FBgn0030699_CG8578_E010_CG8578	CG8578	FBgn0030699	-2.31397	3.8905e-05	0.000273655	fdexsequp
FBgn0030718_CG9172_E002_ND-20	ND-20	FBgn0030718	0.77962	2.76521e-41	5.55446e-39	fdexsequp
FBgn0030805_CG9089_E001_wus	wus	FBgn0030805	-0.695745	0.212028	0.365937	fdexsequp
FBgn0030828_CG5162_E001_CG5162	CG5162	FBgn0030828	2.97166	0.00109029	0.00514044	fdexsequp
FBgn0030836_CG8664_E002_CG8664	CG8664	FBgn0030836	2.03015	1.21063e-12	3.09665e-11	fdexsequp
FBgn0031037_CG14207_E002_CG14207	CG14207	FBgn0031037	1.54674	0.000272307	0.00153275	fdexsequp
FBgn0031145_CG1740_E005_Ntf-2	Ntf-2	FBgn0031145	1.322	4.74614e-15	1.58979e-13	fdexsequp
FBgn0031169_CG1494_E011_CG1494	CG1494	FBgn0031169	1.37532	0.0896876	0.193307	fdexsequp
FBgn0031213_CG11372_E002_galectin	galectin	FBgn0031213	2.18399	1.20133e-08	1.75603e-07	fdexsequp
FBgn0031216_CG11376_E001_Zir	Zir	FBgn0031216	-11.7379	0.0518981	0.126405	fdexsequp
FBgn0031220_CG4822_E019_CG4822	CG4822	FBgn0031220	1.38075	3.68915e-05	0.00026079	fdexsequp
FBgn0031220_CG4822_E020_CG4822	CG4822	FBgn0031220	0.615358	0.098805	0.208306	fdexsequp
FBgn0031264_CG11835_E006_CG11835	CG11835	FBgn0031264	2.64514	1.78027e-66	1.0132e-63	fdexsequp
FBgn0031275_CG3022_E008_GABA-B-R3	GABA-B-R3	FBgn0031275	1.09496	0.19305	0.34277	fdexsequp
FBgn0031279_CG3544_E003_CG3544	CG3544	FBgn0031279	0.385654	5.58149e-49	1.56654e-46	fdexsequp
FBgn0031282_CG3639_E001_Pex12	Pex12	FBgn0031282	0.937753	2.11466e-14	6.61474e-13	fdexsequp
FBgn0031292_CG15824_E001_CG15824	CG15824	FBgn0031292	4.25906	0.0265761	0.0747422	fdexsequp
FBgn0031351_CG14352_E002_CG14352	CG14352	FBgn0031351	1.8291	1.51779e-19	7.91954e-18	fdexsequp
FBgn0031374_CG7337_E006_Wdr62	Wdr62	FBgn0031374	1.14466	0.0243165	0.0694955	fdexsequp
FBgn0031452_CG2843_E003_Cwc25	Cwc25	FBgn0031452	1.96533	2.78874e-14	8.59641e-13	fdexsequp
FBgn0031453_CG9894_E001_Bacc	Bacc	FBgn0031453	2.54667	9.61765e-05	0.000613117	fdexsequp
FBgn0031463_CG15400_E005_G6P	G6P	FBgn0031463	-1.98694	0.039541	0.102196	fdexsequp
FBgn0031496_CG17258_E001_CG17258	CG17258	FBgn0031496	2.23378	6.36919e-09	9.75307e-08	fdexsequp
FBgn0031517_CG15406_E003_CG15406	CG15406	FBgn0031517	1.31873	0.000119605	0.000743491	fdexsequp
FBgn0031519_CG3326_E001_Fign	Fign	FBgn0031519	1.72604	4.9943e-05	0.000341696	fdexsequp
FBgn0031558_CG16704_E001_CG16704	CG16704	FBgn0031558	0.505926	0.292358	0.459876	fdexsequp
FBgn0031631_CG3225_E001_CG3225	CG3225	FBgn0031631	4.24211	1.5855e-29	1.73098e-27	fdexsequp
FBgn0031646_CG2837_E001_snsl	snsl	FBgn0031646	-3.43867	0.00426758	0.0163985	fdexsequp
FBgn0031733_CG14006_E001_CG14006	CG14006	FBgn0031733	0.236588	0.806426	0.889826	fdexsequp
FBgn0031811_CG13982_E004_CG13982	CG13982	FBgn0031811	2.10916	8.53362e-07	8.78458e-06	fdexsequp
FBgn0031813_CG9527_E012_Acox3	Acox3	FBgn0031813	1.24748	0.0848475	0.185217	fdexsequp
FBgn0031857_CG11321_E016_LUBEL	LUBEL	FBgn0031857	2.37158	3.39238e-07	3.78845e-06	fdexsequp
FBgn0031857_CG11321_E017_LUBEL	LUBEL	FBgn0031857	1.18975	0.000180692	0.00106885	fdexsequp
FBgn0031858_CG17378_E001_CG17378	CG17378	FBgn0031858	2.825	0.00176553	0.00775469	fdexsequp
FBgn0031865_CG10806_E007_Nha1	Nha1	FBgn0031865	-0.562298	0.226324	0.383463	fdexsequp
FBgn0031886_CG8902_E001_Nuf2	Nuf2	FBgn0031886	3.37352	6.70411e-19	3.30453e-17	fdexsequp
FBgn0031893_CG4495_E002_MICU1	MICU1	FBgn0031893	0.53785	1.18566e-06	1.18539e-05	fdexsequp
FBgn0032010_CG8086_E004_CG8086	CG8086	FBgn0032010	2.29938	5.85245e-37	9.51657e-35	fdexsequp
FBgn0032010_CG8086_E008_CG8086	CG8086	FBgn0032010	2.06244	4.76615e-28	4.69481e-26	fdexsequp
FBgn0032010_CG8086_E009_CG8086	CG8086	FBgn0032010	1.93976	1.63475e-06	1.58535e-05	fdexsequp
FBgn0032010_CG8086_E010_CG8086	CG8086	FBgn0032010	1.28572	0.00014027	0.000855936	fdexsequp
FBgn0032087_CG9568_E003_CG9568	CG9568	FBgn0032087	0.889533	0.021574	0.0631896	fdexsequp
FBgn0032088_CG13102_E003_CG13102	CG13102	FBgn0032088	3.80752	9.3e-29	9.65598e-27	fdexsequp
FBgn0032123_CG3811_E004_Oatp30B	Oatp30B	FBgn0032123	0.834505	0.00474914	0.0179395	fdexsequp
FBgn0032163_CG13125_E001_TbCMF46	TbCMF46	FBgn0032163	2.76397	2.45873e-12	6.05968e-11	fdexsequp
FBgn0032196_CG5708_E001_CG5708	CG5708	FBgn0032196	0.0946432	0.562775	0.713904	fdexsequp
FBgn0032251_CG13142_E005_Nse4	Nse4	FBgn0032251	-1.25409	0.0898012	0.193523	fdexsequp
FBgn0032251_CG13142_E006_Nse4	Nse4	FBgn0032251	-1.76095	0.0619577	0.144989	fdexsequp
FBgn0032313_CG14070_E001_CG14070	CG14070	FBgn0032313	1.37496	0.211387	0.36521	fdexsequp
FBgn0032369_CG6614_E002_CG6614	CG6614	FBgn0032369	-13.5415	0.0404887	0.104098	fdexsequp
FBgn0032414_CG17211_E001_CG17211	CG17211	FBgn0032414	2.36072	0.0112039	0.0369234	fdexsequp
FBgn0032428_CG6405_E001_Fam92	Fam92	FBgn0032428	-12.394	0.000106867	0.000673576	fdexsequp
FBgn0032439_CG17031_E002_Ref2	Ref2	FBgn0032439	-1.10075	0.504358	0.664255	fdexsequp
FBgn0032475_CG16975_E002_Sfmbt	Sfmbt	FBgn0032475	2.76644	2.25139e-26	2.02021e-24	fdexsequp
FBgn0032503_CG16825_E001_CG16825	CG16825	FBgn0032503	1.84678	2.44286e-05	0.000180624	fdexsequp
FBgn0032506_CG9395_E006_CG9395	CG9395	FBgn0032506	1.11316	0.016296	0.050315	fdexsequp
FBgn0032588_CG5968_E003_CG5968	CG5968	FBgn0032588	0.651138	0.352479	0.522322	fdexsequp
FBgn0032598_CG17905_E001_ChLD3	ChLD3	FBgn0032598	2.11622	6.23933e-11	1.28996e-09	fdexsequp
FBgn0032724_CG10428_E004_CG10428	CG10428	FBgn0032724	0.610774	0.0128656	0.0413986	fdexsequp
FBgn0032797_CG10186_E015_Hasp	Hasp	FBgn0032797	2.58859	8.39122e-36	1.28302e-33	fdexsequp
FBgn0032797_CG10186_E016_Hasp	Hasp	FBgn0032797	1.16966	4.11787e-12	9.95316e-11	fdexsequp
FBgn0032797_CG10186_E017_Hasp	Hasp	FBgn0032797	1.33563	3.82259e-15	1.29525e-13	fdexsequp
FBgn0032797_CG10186_E018_Hasp	Hasp	FBgn0032797	1.37612	3.75924e-07	4.16577e-06	fdexsequp
FBgn0032797_CG10186_E019_Hasp	Hasp	FBgn0032797	1.49539	2.79542e-16	1.06855e-14	fdexsequp
FBgn0032857_CG10947_E005_CG10947	CG10947	FBgn0032857	2.90287	1.80285e-36	2.86341e-34	fdexsequp
FBgn0032891_CG9333_E001_Oseg5	Oseg5	FBgn0032891	1.57907	1.3062e-11	2.95498e-10	fdexsequp
FBgn0032894_CG14402_E002_CG14402	CG14402	FBgn0032894	0.267285	0.79132	0.879696	fdexsequp
FBgn0032968_CG11634_E003_CG11634	CG11634	FBgn0032968	0.33822	0.663781	0.790422	fdexsequp
FBgn0033015_CG2682_E002_d4	d4	FBgn0033015	-0.205549	0.126135	0.250708	fdexsequp
FBgn0033058_CG14593_E002_CCHa2-R	CCHa2-R	FBgn0033058	1.72779	0.00410262	0.0158529	fdexsequp
FBgn0033104_CG15237_E001_CG15237	CG15237	FBgn0033104	1.88324	2.01819e-34	2.87153e-32	fdexsequp
FBgn0033138_CG12832_E003_Tsp42Eq	Tsp42Eq	FBgn0033138	2.29239	2.23865e-12	5.54173e-11	fdexsequp
FBgn0033159_CG17800_E040_Dscam1	Dscam1	FBgn0033159	-1.23417	0.357879	0.527667	fdexsequp
FBgn0033174_CG11125_E006_CG11125	CG11125	FBgn0033174	0.104487	0.641479	0.774195	fdexsequp
FBgn0033196_CG1358_E006_CG1358	CG1358	FBgn0033196	0.244285	0.503293	0.663352	fdexsequp
FBgn0033212_CG1399_E027_LRR	LRR	FBgn0033212	2.61298	2.90535e-10	5.46117e-09	fdexsequp
FBgn0033240_CG2906_E006_CG2906	CG2906	FBgn0033240	0.949813	0.00112821	0.00529159	fdexsequp
FBgn0033265_CG8710_E001_coil	coil	FBgn0033265	2.23659	9.86595e-13	2.55227e-11	fdexsequp
FBgn0033312_CG8642_E002_CG8642	CG8642	FBgn0033312	1.06981	7.21638e-28	7.04066e-26	fdexsequp
FBgn0033485_CG1381_E001_RpLP0-like	RpLP0-like	FBgn0033485	0.580609	0.0262366	0.0739956	fdexsequp
FBgn0033491_CG18011_E010_CG18011	CG18011	FBgn0033491	2.18713	5.82555e-14	1.73569e-12	fdexsequp
FBgn0033544_CG7220_E007_CG7220	CG7220	FBgn0033544	0.367963	0.835375	0.908012	fdexsequp
FBgn0033569_CG12942_E006_CG12942	CG12942	FBgn0033569	2.87306	1.10876e-26	1.01114e-24	fdexsequp
FBgn0033608_CG13220_E002_CG13220	CG13220	FBgn0033608	0.142023	2.50106e-59	1.12212e-56	fdexsequp
FBgn0033623_CG13202_E001_CG13202	CG13202	FBgn0033623	1.28006	0.000399646	0.00214311	fdexsequp
FBgn0033628_CG13203_E001_CG13203	CG13203	FBgn0033628	0.795935	0.12422	0.247746	fdexsequp
FBgn0033636_CG10897_E025_tou	tou	FBgn0033636	0.115957	0.778351	0.87141	fdexsequp
FBgn0033639_CG9003_E010_CG9003	CG9003	FBgn0033639	0.586207	0.0152785	0.0476873	fdexsequp
FBgn0033639_CG9003_E011_CG9003	CG9003	FBgn0033639	2.33976	2.05046e-07	2.38565e-06	fdexsequp
FBgn0033686_CG12367_E001_Hen1	Hen1	FBgn0033686	0.796317	5.55986e-06	4.79638e-05	fdexsequp
FBgn0033687_CG8407_E001_CG8407	CG8407	FBgn0033687	0.397851	0.924742	0.961226	fdexsequp
FBgn0033724_CG8501_E002_CG8501	CG8501	FBgn0033724	1.04	7.01718e-06	5.91089e-05	fdexsequp
FBgn0033749_CG8819_E004_achi	achi	FBgn0033749	1.012	0.0955302	0.203129	fdexsequp
FBgn0033845_CG17064_E003_mars	mars	FBgn0033845	1.34548	8.34098e-15	2.73142e-13	fdexsequp
FBgn0033887_CG6704_E001_St4	St4	FBgn0033887	1.85515	3.07002e-05	0.000221117	fdexsequp
FBgn0033979_CG10243_E004_Cyp6a19	Cyp6a19	FBgn0033979	2.63077	1.22796e-10	2.45137e-09	fdexsequp
FBgn0034012_CG16801_E001_Hr51	Hr51	FBgn0034012	0.172795	0.881411	0.935018	fdexsequp
FBgn0034031_CG12963_E004_CG12963	CG12963	FBgn0034031	3.16584	3.08261e-16	1.17395e-14	fdexsequp
FBgn0034070_CG8403_E016_SP2353	SP2353	FBgn0034070	2.68978	5.07179e-173	5.19571e-169	fdexsequp
FBgn0034073_CG8414_E001_CG8414	CG8414	FBgn0034073	2.8328	3.36788e-11	7.20537e-10	fdexsequp
FBgn0034085_CG18243_E016_Ptp52F	Ptp52F	FBgn0034085	0.136339	0.947423	0.974388	fdexsequp
FBgn0034091_CG8448_E004_mrj	mrj	FBgn0034091	0.919747	0.0165549	0.0509903	fdexsequp
FBgn0034091_CG8448_E005_mrj	mrj	FBgn0034091	4.19676	4.37142e-28	4.31984e-26	fdexsequp
FBgn0034091_CG8448_E012_mrj	mrj	FBgn0034091	1.7054	5.52e-14	1.65106e-12	fdexsequp
FBgn0034281_CG14490_E001_CG14490	CG14490	FBgn0034281	1.04667	0.00723981	0.0256544	fdexsequp
FBgn0034294_CG5765_E003_Muc55B	Muc55B	FBgn0034294	0.465161	0.0365049	0.0960824	fdexsequp
FBgn0034419_CG15111_E006_CG15111	CG15111	FBgn0034419	1.15526	1.03402e-17	4.58235e-16	fdexsequp
FBgn0034420_CG10737_E011_CG10737	CG10737	FBgn0034420	3.33786	1.82174e-20	1.03969e-18	fdexsequp
FBgn0034433_CG9834_E005_EndoB	EndoB	FBgn0034433	1.89617	0.0171013	0.0523455	fdexsequp
FBgn0034436_CG11961_E002_CG11961	CG11961	FBgn0034436	2.55161	3.34219e-08	4.49325e-07	fdexsequp
FBgn0034436_CG11961_E003_CG11961	CG11961	FBgn0034436	0.424348	0.000936053	0.00450834	fdexsequp
FBgn0034454_CG15120_E003_CG15120	CG15120	FBgn0034454	1.57574	9.40906e-05	0.000601308	fdexsequp
FBgn0034485_CG11099_E004_CG11099	CG11099	FBgn0034485	2.06768	2.31005e-05	0.000171963	fdexsequp
FBgn0034486_CG13869_E002_CG13869	CG13869	FBgn0034486	0.686879	4.85766e-17	1.99453e-15	fdexsequp
FBgn0034487_CG11048_E005_Efhc1.2	Efhc1.2	FBgn0034487	1.87718	3.43935e-10	6.38102e-09	fdexsequp
FBgn0034506_CG13870_E001_CG13870	CG13870	FBgn0034506	0.849969	0.079936	0.17679	fdexsequp
FBgn0034585_CG4030_E001_Rbpn-5	Rbpn-5	FBgn0034585	0.394386	0.0952463	0.202666	fdexsequp
FBgn0034595_CG15657_E001_CG15657	CG15657	FBgn0034595	2.96981	4.2808e-07	4.68942e-06	fdexsequp
FBgn0034636_CG10440_E007_twz	twz	FBgn0034636	-0.0497532	0.943321	0.971955	fdexsequp
FBgn0034646_CG9862_E001_Rae1	Rae1	FBgn0034646	3.28321	7.1785e-23	4.95768e-21	fdexsequp
FBgn0034684_CG13501_E007_CG13501	CG13501	FBgn0034684	1.66978	0.101013	0.211646	fdexsequp
FBgn0034708_CG5625_E010_Vps35	Vps35	FBgn0034708	4.45336	4.36908e-22	2.84782e-20	fdexsequp
FBgn0034741_CG4269_E001_CG4269	CG4269	FBgn0034741	-2.10714	5.82538e-05	0.000391454	fdexsequp
FBgn0034756_CG4373_E004_Cyp6d2	Cyp6d2	FBgn0034756	2.34223	6.25754e-28	6.12462e-26	fdexsequp
FBgn0034841_CG13541_E004_atlas	atlas	FBgn0034841	0.86658	0.048346	0.119754	fdexsequp
FBgn0034921_CG11183_E001_DCP1	DCP1	FBgn0034921	2.00516	6.92708e-22	4.43983e-20	fdexsequp
FBgn0034935_CG13565_E001_Orcokinin	Orcokinin	FBgn0034935	0.984894	0.00262713	0.0108872	fdexsequp
FBgn0034939_CG2980_E006_thoc5	thoc5	FBgn0034939	1.51361	0.00207297	0.00888481	fdexsequp
FBgn0034990_CG11406_E006_CG11406	CG11406	FBgn0034990	1.31798	0.0103445	0.0345733	fdexsequp
FBgn0035021_CG4622_E006_CG4622	CG4622	FBgn0035021	7.53547	4.35816e-101	6.08815e-98	fdexsequp
FBgn0035031_CG13587_E003_CG13587	CG13587	FBgn0035031	5.10796	1.31939e-09	2.24213e-08	fdexsequp
FBgn0035040_CG4741_E003_CG4741	CG4741	FBgn0035040	2.82122	6.23552e-05	0.000416103	fdexsequp
FBgn0035047_CG3691_E008_Pof	Pof	FBgn0035047	2.49138	0.00219659	0.00932749	fdexsequp
FBgn0035049_CG4859_E012_Mmp1	Mmp1	FBgn0035049	1.61248	0.00370212	0.0145449	fdexsequp
FBgn0035057_CG3880_E003_CG3880	CG3880	FBgn0035057	2.43046	5.99098e-38	1.03149e-35	fdexsequp
FBgn0035094_CG9380_E010_CG9380	CG9380	FBgn0035094	1.06046	1.01436e-36	1.61945e-34	fdexsequp
FBgn0035348_CG16758_E003_CG16758	CG16758	FBgn0035348	4.07	1.96466e-71	1.25791e-68	fdexsequp
FBgn0035484_CG11594_E006_CG11594	CG11594	FBgn0035484	1.11764	4.22447e-17	1.74621e-15	fdexsequp
FBgn0035497_CG14995_E006_CG14995	CG14995	FBgn0035497	0.698481	0.000454099	0.00239647	fdexsequp
FBgn0035578_CG13707_E003_CG13707	CG13707	FBgn0035578	0.704724	0.126011	0.250531	fdexsequp
FBgn0035581_CG17150_E026_Dnah3	Dnah3	FBgn0035581	1.39111	0.0653229	0.150911	fdexsequp
FBgn0035581_CG17150_E036_Dnah3	Dnah3	FBgn0035581	-0.667864	0.286942	0.454005	fdexsequp
FBgn0035612_CG10625_E015_frm	frm	FBgn0035612	1.83128	1.26378e-06	1.25674e-05	fdexsequp
FBgn0035693_CG8219_E001_CG8219	CG8219	FBgn0035693	-1.23848	0.0836289	0.183158	fdexsequp
FBgn0035721_CG9948_E007_CG9948	CG9948	FBgn0035721	1.77931	4.31497e-10	7.87482e-09	fdexsequp
FBgn0035734_CG14823_E001_CG14823	CG14823	FBgn0035734	3.61296	2.13866e-28	2.16565e-26	fdexsequp
FBgn0035734_CG14823_E004_CG14823	CG14823	FBgn0035734	4.40614	1.45406e-18	6.96552e-17	fdexsequp
FBgn0035802_CG33275_E001_Pura	Pura	FBgn0035802	2.4265	9.27434e-05	0.000593747	fdexsequp
FBgn0035802_CG33275_E003_Pura	Pura	FBgn0035802	2.75329	8.88402e-28	8.58594e-26	fdexsequp
FBgn0035802_CG33275_E004_Pura	Pura	FBgn0035802	2.39616	1.03173e-08	1.5259e-07	fdexsequp
FBgn0035815_CG7422_E008_Snmp2	Snmp2	FBgn0035815	1.69916	0.000160375	0.000963503	fdexsequp
FBgn0035845_CG13675_E004_CG13675	CG13675	FBgn0035845	1.20586	0.384141	0.553848	fdexsequp
FBgn0035917_CG6416_E002_Zasp66	Zasp66	FBgn0035917	3.37774	2.88384e-36	4.53345e-34	fdexsequp
FBgn0035917_CG6416_E003_Zasp66	Zasp66	FBgn0035917	3.39378	1.90659e-49	5.45071e-47	fdexsequp
FBgn0035917_CG6416_E004_Zasp66	Zasp66	FBgn0035917	3.21696	5.45407e-34	7.55044e-32	fdexsequp
FBgn0035981_CG4452_E007_CG4452	CG4452	FBgn0035981	1.45922	1.14457e-06	1.14861e-05	fdexsequp
FBgn0036030_CG6767_E006_Prps	Prps	FBgn0036030	0.113068	0.188852	0.337353	fdexsequp
FBgn0036043_CG8177_E020_Ae2	Ae2	FBgn0036043	-0.0411053	0.986564	0.997269	fdexsequp
FBgn0036075_CG8065_E003_CG8065	CG8065	FBgn0036075	0.0795775	0.93806	0.969088	fdexsequp
FBgn0036085_CG6527_E001_CG6527	CG6527	FBgn0036085	0.565718	0.781057	0.873135	fdexsequp
FBgn0036141_CG6210_E002_wls	wls	FBgn0036141	2.3372	1.72602e-07	2.04297e-06	fdexsequp
FBgn0036188_CG7339_E004_Polr3H	Polr3H	FBgn0036188	-0.618968	0.198702	0.349825	fdexsequp
FBgn0036236_CG6931_E004_CG6931	CG6931	FBgn0036236	2.70887	6.01078e-08	7.73735e-07	fdexsequp
FBgn0036255_CG10861_E003_Atg12	Atg12	FBgn0036255	3.17964	4.0091e-32	4.97825e-30	fdexsequp
FBgn0036263_CG5632_E001_thoc6	thoc6	FBgn0036263	1.63528	5.89736e-25	4.70152e-23	fdexsequp
FBgn0036272_CG4300_E004_Sms	Sms	FBgn0036272	3.20468	2.20249e-08	3.06772e-07	fdexsequp
FBgn0036309_CG10971_E001_Hip1	Hip1	FBgn0036309	1.53188	0.0040624	0.0157252	fdexsequp
FBgn0036318_CG11009_E007_Wbp2	Wbp2	FBgn0036318	1.40463	2.32067e-05	0.000172586	fdexsequp
FBgn0036318_CG11009_E008_Wbp2	Wbp2	FBgn0036318	1.04415	0.00146275	0.00661583	fdexsequp
FBgn0036365_CG10732_E013_cmb	cmb	FBgn0036365	2.98125	1.12533e-05	9.03589e-05	fdexsequp
FBgn0036369_CG10089_E002_CG10089	CG10089	FBgn0036369	1.17541	0.0121819	0.0395798	fdexsequp
FBgn0036369_CG10089_E003_CG10089	CG10089	FBgn0036369	1.87479	9.65539e-05	0.000615386	fdexsequp
FBgn0036369_CG10089_E004_CG10089	CG10089	FBgn0036369	1.57566	3.26029e-06	2.96051e-05	fdexsequp
FBgn0036421_CG13481_E001_CG13481	CG13481	FBgn0036421	0.044398	0.960884	0.982135	fdexsequp
FBgn0036493_CG7255_E003_CG7255	CG7255	FBgn0036493	1.30958	0.00479569	0.0180953	fdexsequp
FBgn0036520_CG13449_E005_CG13449	CG13449	FBgn0036520	2.69035	6.78603e-06	5.74295e-05	fdexsequp
FBgn0036571_CG12272_E008_Strump	Strump	FBgn0036571	1.58251	0.0165256	0.0509127	fdexsequp
FBgn0036623_CG4729_E007_Agpat3	Agpat3	FBgn0036623	2.94145	0.00177816	0.00780241	fdexsequp
FBgn0036623_CG4729_E008_Agpat3	Agpat3	FBgn0036623	2.87594	8.62747e-07	8.87376e-06	fdexsequp
FBgn0036624_CG4877_E002_RAF2	RAF2	FBgn0036624	1.88178	1.27225e-05	0.000100838	fdexsequp
FBgn0036677_CG13023_E001_CG13023	CG13023	FBgn0036677	2.67125	0.206266	0.359028	fdexsequp
FBgn0036680_CG9665_E006_Cpr73D	Cpr73D	FBgn0036680	3.42055	7.54506e-20	4.07168e-18	fdexsequp
FBgn0036785_CG13700_E001_CG13700	CG13700	FBgn0036785	0.468018	0.4904	0.651843	fdexsequp
FBgn0036821_CG3961_E008_CG3961	CG3961	FBgn0036821	2.27552	2.23596e-06	2.10243e-05	fdexsequp
FBgn0036832_CG18223_E001_CG18223	CG18223	FBgn0036832	8.91582	3.58393e-20	1.97392e-18	fdexsequp
FBgn0036896_CG8789_E008_wnd	wnd	FBgn0036896	0.794966	0.137334	0.266761	fdexsequp
FBgn0036978_CG5528_E001_Toll-9	Toll-9	FBgn0036978	2.39093	1.00228e-10	2.02055e-09	fdexsequp
FBgn0037014_CG13251_E002_CG13251	CG13251	FBgn0037014	-1.73856	0.0762527	0.170385	fdexsequp
FBgn0037040_CG12983_E007_CG12983	CG12983	FBgn0037040	-0.384122	0.126293	0.25092	fdexsequp
FBgn0037050_CG10566_E004_ICA69	ICA69	FBgn0037050	2.27006	5.24231e-18	2.38861e-16	fdexsequp
FBgn0037101_CG7634_E006_CG7634	CG7634	FBgn0037101	-0.950689	0.0118262	0.0386119	fdexsequp
FBgn0037222_CG14642_E001_CG14642	CG14642	FBgn0037222	0.678616	0.0677512	0.155262	fdexsequp
FBgn0037236_CG9772_E001_Skp2	Skp2	FBgn0037236	5.64281	1.18329e-98	1.51525e-95	fdexsequp
FBgn0037292_CG2022_E002_plh	plh	FBgn0037292	1.35356	0.00230772	0.00972949	fdexsequp
FBgn0037389_CR10991_E001_CR10991	CR10991	FBgn0037389	-9.8306	0.38967	0.559183	fdexsequp
FBgn0037468_CG1943_E003_CG1943	CG1943	FBgn0037468	3.34972	9.60158e-17	3.84476e-15	fdexsequp
FBgn0037613_CG9790_E002_Cks85A	Cks85A	FBgn0037613	2.49589	0.000140322	0.000856084	fdexsequp
FBgn0037792_CG6241_E004_TAF1B	TAF1B	FBgn0037792	2.56004	0.00191436	0.00830403	fdexsequp
FBgn0037829_CG14691_E001_CG14691	CG14691	FBgn0037829	-11.8214	0.0163392	0.0504196	fdexsequp
FBgn0037860_CG6629_E002_SdhCL	SdhCL	FBgn0037860	-2.36537	0.0562735	0.13464	fdexsequp
FBgn0037890_CG17734_E002_CG17734	CG17734	FBgn0037890	1.44922	0.00304173	0.0123351	fdexsequp
FBgn0037978_CG3571_E001_KLHL18	KLHL18	FBgn0037978	-0.588359	0.414476	0.582898	fdexsequp
FBgn0037998_CG4848_E001_Cog1	Cog1	FBgn0037998	5.80443	2.18552e-52	7.34073e-50	fdexsequp
FBgn0038125_CG8141_E001_CG8141	CG8141	FBgn0038125	-1.57766	0.0256585	0.0726485	fdexsequp
FBgn0038147_CG14375_E006_CCHa2	CCHa2	FBgn0038147	4.8794	2.15491e-73	1.47171e-70	fdexsequp
FBgn0038224_CG3321_E004_ATPsynE	ATPsynE	FBgn0038224	1.92075	2.83499e-87	2.95348e-84	fdexsequp
FBgn0038247_CG3389_E009_Cad88C	Cad88C	FBgn0038247	3.48837	1.69225e-11	3.77005e-10	fdexsequp
FBgn0038248_CG7886_E011_CG7886	CG7886	FBgn0038248	-0.174847	0.975367	0.990819	fdexsequp
FBgn0038294_CG6803_E009_Mf	Mf	FBgn0038294	-1.25095	0.00198075	0.00855159	fdexsequp
FBgn0038295_CG4154_E007_Gyc88E	Gyc88E	FBgn0038295	1.5663	0.0013405	0.00614474	fdexsequp
FBgn0038311_CG14864_E003_CG14864	CG14864	FBgn0038311	-2.26762	0.000655354	0.00330223	fdexsequp
FBgn0038369_CG4560_E004_Arpc3A	Arpc3A	FBgn0038369	1.44148	0.013139	0.042111	fdexsequp
FBgn0038470_CG18213_E001_CG18213	CG18213	FBgn0038470	-1.88597	0.506326	0.666003	fdexsequp
FBgn0038492_CG4090_E001_Mur89F	Mur89F	FBgn0038492	2.68903	1.05385e-12	2.7171e-11	fdexsequp
FBgn0038579_CG14313_E001_CG14313	CG14313	FBgn0038579	0.510162	0.498314	0.659022	fdexsequp
FBgn0038612_CG7676_E004_cona	cona	FBgn0038612	0.58209	0.404098	0.573064	fdexsequp
FBgn0038638_CG7702_E004_CG7702	CG7702	FBgn0038638	0.72527	1.32253e-32	1.69004e-30	fdexsequp
FBgn0038700_CG3734_E005_CG3734	CG3734	FBgn0038700	11.416	0.106924	0.221141	fdexsequp
FBgn0038718_CG17752_E006_CG17752	CG17752	FBgn0038718	-0.657733	0.436796	0.603404	fdexsequp
FBgn0038799_CG4288_E005_MFS9	MFS9	FBgn0038799	-0.139585	0.989843	0.999321	fdexsequp
FBgn0038826_CG17838_E005_Syp	Syp	FBgn0038826	1.00493	0.000100002	0.000634534	fdexsequp
FBgn0038909_CG6569_E001_CG6569	CG6569	FBgn0038909	2.46965	1.61336e-05	0.000124597	fdexsequp
FBgn0038934_CG5732_E002_Gld2	Gld2	FBgn0038934	-12.2014	0.0134929	0.0430497	fdexsequp
FBgn0039039_CG4677_E003_lmd	lmd	FBgn0039039	1.47643	0.141403	0.272613	fdexsequp
FBgn0039059_CG13829_E002_CG13829	CG13829	FBgn0039059	1.20056	0.0574546	0.136795	fdexsequp
FBgn0039109_CG10365_E001_CG10365	CG10365	FBgn0039109	3.32804	1.01608e-09	1.75532e-08	fdexsequp
FBgn0039109_CG10365_E002_CG10365	CG10365	FBgn0039109	2.39036	0.000381851	0.00205792	fdexsequp
FBgn0039132_CG5864_E005_AP-1sigma	AP-1sigma	FBgn0039132	0.197338	0.664472	0.790924	fdexsequp
FBgn0039152_CG6129_E012_Root	Root	FBgn0039152	1.13191	0.10307	0.215018	fdexsequp
FBgn0039225_CG6892_E003_Ets96B	Ets96B	FBgn0039225	2.85287	7.95732e-06	6.62743e-05	fdexsequp
FBgn0039348_CG4673_E009_Npl4	Npl4	FBgn0039348	6.968	1.71073e-48	4.67342e-46	fdexsequp
FBgn0039359_CG4759_E001_RpL27	RpL27	FBgn0039359	0.349133	0.530584	0.687383	fdexsequp
FBgn0039504_CG14260_E003_CG14260	CG14260	FBgn0039504	1.92642	3.48161e-06	3.14291e-05	fdexsequp
FBgn0039856_CG1774_E003_CG1774	CG1774	FBgn0039856	0.838303	0.20641	0.35919	fdexsequp
FBgn0039887_CG2053_E003_Pos	Pos	FBgn0039887	-1.72921	0.330856	0.500519	fdexsequp
FBgn0039900_CG2381_E007_Syt7	Syt7	FBgn0039900	1.94026	2.86111e-33	3.79011e-31	fdexsequp
FBgn0040233_CG33694_E006_cana	cana	FBgn0040233	0.915274	0.0110291	0.0364548	fdexsequp
FBgn0040294_CG4909_E006_POSH	POSH	FBgn0040294	1.27272	0.000482542	0.00252898	fdexsequp
FBgn0040318_CG13475_E004_HGTX	HGTX	FBgn0040318	1.90574	0.00119341	0.00555628	fdexsequp
FBgn0040350_CG3690_E009_CG3690	CG3690	FBgn0040350	2.28073	5.75126e-11	1.19428e-09	fdexsequp
FBgn0040503_CG7763_E001_CG7763	CG7763	FBgn0040503	0.482653	0.298531	0.466398	fdexsequp
FBgn0040506_CG17178_E008_ACXE	ACXE	FBgn0040506	-10.7825	0.435963	0.602679	fdexsequp
FBgn0040510_CG17176_E001_ACXA	ACXA	FBgn0040510	0.0496324	0.819294	0.898349	fdexsequp
FBgn0040582_CG5791_E004_BomBc3	BomBc3	FBgn0040582	2.06211	4.10814e-07	4.51558e-06	fdexsequp
FBgn0040719_CG15357_E001_CG15357	CG15357	FBgn0040719	1.52106	0.0368324	0.0967372	fdexsequp
FBgn0040931_CG9034_E001_CG9034	CG9034	FBgn0040931	2.06642	0.00179298	0.00786186	fdexsequp
FBgn0041150_CG12787_E012_hoe1	hoe1	FBgn0041150	1.31325	3.55094e-05	0.000251976	fdexsequp
FBgn0041246_CG14916_E003_Gr32a	Gr32a	FBgn0041246	-0.978321	0.243407	0.404359	fdexsequp
FBgn0041605_CG32490_E015_cpx	cpx	FBgn0041605	3.71583	7.32898e-23	5.05026e-21	fdexsequp
FBgn0042094_CG6612_E002_Ak3	Ak3	FBgn0042094	1.54112	6.11034e-15	2.03125e-13	fdexsequp
FBgn0042178_CG32165_E012_Apl	Apl	FBgn0042178	1.29525	0.0241526	0.0691234	fdexsequp
FBgn0042185_CG18769_E003_MCU	MCU	FBgn0042185	-11.879	0.000342055	0.00187286	fdexsequp
FBgn0042693_CG7913_E022_wrd	wrd	FBgn0042693	1.99267	1.04096e-06	1.05427e-05	fdexsequp
FBgn0043457_CG5180_E005_CG5180	CG5180	FBgn0043457	1.90882	3.82461e-07	4.22965e-06	fdexsequp
FBgn0045035_CG6535_E022_tefu	tefu	FBgn0045035	3.20821	4.33246e-45	1.00871e-42	fdexsequp
FBgn0046225_CG17230_E001_CG17230	CG17230	FBgn0046225	4.82794	3.26973e-10	6.08285e-09	fdexsequp
FBgn0050008_CG30008_E002_CG30008	CG30008	FBgn0050008	0.593766	0.0913267	0.196056	fdexsequp
FBgn0050103_CG30103_E005_CG30103	CG30103	FBgn0050103	5.75734	1.33477e-10	2.64656e-09	fdexsequp
FBgn0050183_CG30183_E001_CG30183	CG30183	FBgn0050183	2.16183	3.1608e-07	3.55176e-06	fdexsequp
FBgn0050187_CG30187_E008_CG30187	CG30187	FBgn0050187	0.72502	0.0390584	0.101238	fdexsequp
FBgn0050371_CG30371_E004_CG30371	CG30371	FBgn0050371	12.8689	0.0256069	0.0725324	fdexsequp
FBgn0050389_CG30389_E007_CG30389	CG30389	FBgn0050389	1.7771	2.16482e-05	0.000162252	fdexsequp
FBgn0050440_CG30440_E006_CG30440	CG30440	FBgn0050440	0.387726	0.765933	0.863354	fdexsequp
FBgn0287631_CG46491_E002_CG46491	CG46491	FBgn0287631	1.44951	1.39324e-05	0.000109409	fdexsequp
FBgn0287631_CG46491_E002_CG46491	CG46491	FBgn0287631	1.44951	1.39324e-05	0.000109409	fdexsequp
FBgn0287632_CG46492_E002_CG46492	CG46492	FBgn0287632	1.44951	1.39324e-05	0.000109409	fdexsequp
FBgn0287632_CG46492_E002_CG46492	CG46492	FBgn0287632	1.44951	1.39324e-05	0.000109409	fdexsequp
FBgn0287631_CG46491_E002_CG46491	CG46491	FBgn0287631	1.44951	1.39324e-05	0.000109409	fdexsequp
FBgn0287631_CG46491_E002_CG46491	CG46491	FBgn0287631	1.44951	1.39324e-05	0.000109409	fdexsequp
FBgn0287632_CG46492_E002_CG46492	CG46492	FBgn0287632	1.44951	1.39324e-05	0.000109409	fdexsequp
FBgn0287632_CG46492_E002_CG46492	CG46492	FBgn0287632	1.44951	1.39324e-05	0.000109409	fdexsequp
FBgn0050460_CG30460_E016_CG30460	CG30460	FBgn0050460	2.94909	5.73626e-11	1.19157e-09	fdexsequp
FBgn0050460_CG30460_E017_CG30460	CG30460	FBgn0050460	2.93053	9.81809e-05	0.000624471	fdexsequp
FBgn0050466_CG30466_E004_CG30466	CG30466	FBgn0050466	2.92508	2.12971e-21	1.29608e-19	fdexsequp
FBgn0051038_CG31038_E007_CG31038	CG31038	FBgn0051038	1.10116	0.000145525	0.000884403	fdexsequp
FBgn0051076_CG31076_E004_CG31076	CG31076	FBgn0051076	0.231427	0.310207	0.47899	fdexsequp
FBgn0051100_CG31100_E003_CG31100	CG31100	FBgn0051100	0.600205	0.239559	0.399818	fdexsequp
FBgn0051100_CG31100_E004_CG31100	CG31100	FBgn0051100	1.97368	0.000587377	0.00300289	fdexsequp
FBgn0051116_CG31116_E017_ClC-a	ClC-a	FBgn0051116	4.13045	1.29113e-05	0.00010219	fdexsequp
FBgn0051191_CG31191_E003_CG31191	CG31191	FBgn0051191	1.65584	2.1285e-22	1.42362e-20	fdexsequp
FBgn0051191_CG31191_E004_CG31191	CG31191	FBgn0051191	1.21385	3.9164e-16	1.47594e-14	fdexsequp
FBgn0051213_CG31213_E005_CG31213	CG31213	FBgn0051213	-0.981165	0.35476	0.524534	fdexsequp
FBgn0051286_CG31286_E005_CG31286	CG31286	FBgn0051286	-0.290837	0.139897	0.270448	fdexsequp
FBgn0051300_CG31300_E002_CG31300	CG31300	FBgn0051300	2.53653	1.36291e-05	0.000107291	fdexsequp
FBgn0051300_CG31300_E003_CG31300	CG31300	FBgn0051300	0.921456	0.250056	0.412383	fdexsequp
FBgn0051361_CG31361_E003_dpr17	dpr17	FBgn0051361	1.05771	0.0458519	0.114818	fdexsequp
FBgn0051374_CG31374_E004_sals	sals	FBgn0051374	2.93881	9.91538e-22	6.25086e-20	fdexsequp
FBgn0051374_CG31374_E014_sals	sals	FBgn0051374	6.45358	1.10504e-09	1.90152e-08	fdexsequp
FBgn0051453_CG31453_E001_pch2	pch2	FBgn0051453	0.911269	0.736323	0.84317	fdexsequp
FBgn0051482_CG31482_E001_CG31482	CG31482	FBgn0051482	-9.72455	0.0651005	0.150499	fdexsequp
FBgn0051523_CG31523_E009_CG31523	CG31523	FBgn0051523	3.82028	1.59127e-18	7.58211e-17	fdexsequp
FBgn0051523_CG31523_E010_CG31523	CG31523	FBgn0051523	3.01945	0.00270661	0.0111661	fdexsequp
FBgn0051673_CG31673_E001_CG31673	CG31673	FBgn0051673	1.02829	7.64455e-14	2.25254e-12	fdexsequp
FBgn0051812_CG31812_E002_Tsen2	Tsen2	FBgn0051812	0.641499	4.47304e-57	1.80881e-54	fdexsequp
FBgn0051907_CG31907_E001_Mst27D	Mst27D	FBgn0051907	3.0863	1.10337e-05	8.88625e-05	fdexsequp
FBgn0051949_CG31949_E004_CG31949	CG31949	FBgn0051949	-0.919376	0.312066	0.481003	fdexsequp
FBgn0052057_CG32057_E006_dpr10	dpr10	FBgn0052057	1.01758	0.0310926	0.0846835	fdexsequp
FBgn0052181_CG32181_E001_CG32181	CG32181	FBgn0052181	-1.25602	0.0664212	0.152805	fdexsequp
FBgn0052311_CG33484_E022_zormin	zormin	FBgn0052311	0.842034	0.0010919	0.00514644	fdexsequp
FBgn0052364_CG32364_E003_tut	tut	FBgn0052364	-0.723412	0.284114	0.450888	fdexsequp
FBgn0052392_CG32392_E004_Rsph3	Rsph3	FBgn0052392	1.7043	0.00306789	0.0124281	fdexsequp
FBgn0052451_CG32451_E006_SPoCk	SPoCk	FBgn0052451	0.703263	6.54762e-07	6.90869e-06	fdexsequp
FBgn0052576_CG32576_E002_CG32576	CG32576	FBgn0052576	4.86874	2.8962e-92	3.63301e-89	fdexsequp
FBgn0052645_CG32645_E002_CG32645	CG32645	FBgn0052645	0.521767	0.082001	0.180325	fdexsequp
FBgn0052694_CG32694_E011_CG32694	CG32694	FBgn0052694	2.90642	4.94694e-05	0.000338909	fdexsequp
FBgn0052813_CG32813_E005_CG32813	CG32813	FBgn0052813	2.85122	2.0304e-08	2.84737e-07	fdexsequp
FBgn0053080_CG33080_E009_CG33080	CG33080	FBgn0053080	1.22005	0.000566534	0.00290964	fdexsequp
FBgn0053092_CG33092_E001_P5CDh2	P5CDh2	FBgn0053092	0.494226	0.308384	0.476906	fdexsequp
FBgn0053092_CG33092_E002_P5CDh2	P5CDh2	FBgn0053092	1.92452	1.42406e-05	0.000111507	fdexsequp
FBgn0053143_CG33143_E010_CG33143	CG33143	FBgn0053143	0.34192	0.378365	0.548227	fdexsequp
FBgn0053156_CG33156_E008_CG33156	CG33156	FBgn0053156	1.35537	0.00654648	0.0235672	fdexsequp
FBgn0053196_CG33196_E015_dpy	dpy	FBgn0053196	1.35373	0.0889833	0.192153	fdexsequp
FBgn0053196_CG33196_E020_dpy	dpy	FBgn0053196	-0.107623	0.782859	0.874116	fdexsequp
FBgn0053196_CG33196_E051_dpy	dpy	FBgn0053196	3.5631	0.00135878	0.00621556	fdexsequp
FBgn0053512_CG33512_E006_dpr4	dpr4	FBgn0053512	2.22687	5.76952e-09	8.87905e-08	fdexsequp
FBgn0053523_CG33523_E001_CG33523	CG33523	FBgn0053523	3.27534	1.42768e-35	2.16677e-33	fdexsequp
FBgn0053523_CG33523_E002_CG33523	CG33523	FBgn0053523	2.08873	6.52001e-17	2.64004e-15	fdexsequp
FBgn0053526_CG33526_E009_PNUTS	PNUTS	FBgn0053526	2.04184	1.01703e-09	1.75648e-08	fdexsequp
FBgn0053531_CG33531_E014_Ddr	Ddr	FBgn0053531	0.065249	0.749554	0.85224	fdexsequp
FBgn0053547_CG33547_E013_Rim	Rim	FBgn0053547	1.6463	0.000138049	0.00084456	fdexsequp
FBgn0054051_CG34051_E001_CG34051	CG34051	FBgn0054051	0.583134	5.7902e-08	7.47376e-07	fdexsequp
FBgn0287183_CG40178_E012_l(3)80Fg	l(3)80Fg	FBgn0287183	0.808808	0.224385	0.381111	fdexsequp
FBgn0058191_CG40191_E009_CG40191	CG40191	FBgn0058191	-0.486005	0.725585	0.835951	fdexsequp
FBgn0062978_CG31808_E001_CG31808	CG31808	FBgn0062978	4.13702	3.12354e-29	3.36828e-27	fdexsequp
FBgn0063499_CG17522_E001_GstE10	GstE10	FBgn0063499	1.62419	0.000377895	0.00203915	fdexsequp
FBgn0069969_CG40498_E007_CG40498	CG40498	FBgn0069969	0.584384	0.498097	0.658862	fdexsequp
FBgn0082582_CG1539_E009_tmod	tmod	FBgn0082582	4.7532	8.873e-253	5.45388e-248	fdexsequp
FBgn0082582_CG1539_E022_tmod	tmod	FBgn0082582	2.74015	4.83233e-51	1.51543e-48	fdexsequp
FBgn0082582_CG1539_E023_tmod	tmod	FBgn0082582	-2.41042	7.84771e-21	4.59835e-19	fdexsequp
FBgn0083986_CG34150_E004_CG34150	CG34150	FBgn0083986	0.989731	1.10239e-07	1.35248e-06	fdexsequp
FBgn0085190_CG34161_E007_CG34161	CG34161	FBgn0085190	-1.21874	0.0632712	0.147317	fdexsequp
FBgn0085290_CG34261_E003_CG34261	CG34261	FBgn0085290	0.694015	4.22072e-13	1.13885e-11	fdexsequp
FBgn0085353_CG34324_E001_CG34324	CG34324	FBgn0085353	0.935008	1.9678e-55	7.51261e-53	fdexsequp
FBgn0085390_CG34361_E016_Dgk	Dgk	FBgn0085390	1.68046	0.0212053	0.0622791	fdexsequp
FBgn0085395_CG34366_E013_Shawl	Shawl	FBgn0085395	1.86026	0.00792784	0.0276698	fdexsequp
FBgn0085407_CG34378_E007_Pvf3	Pvf3	FBgn0085407	1.5432	6.61234e-13	1.75036e-11	fdexsequp
FBgn0085411_CG34382_E003_CG34382	CG34382	FBgn0085411	2.12204	7.93283e-07	8.22259e-06	fdexsequp
FBgn0085421_CG34392_E022_Epac	Epac	FBgn0085421	1.86325	0.0358203	0.0946858	fdexsequp
FBgn0085432_CG34403_E017_pan	pan	FBgn0085432	1.97963	2.61503e-06	2.42181e-05	fdexsequp
FBgn0085432_CG34403_E019_pan	pan	FBgn0085432	1.66221	5.23491e-05	0.000356097	fdexsequp
FBgn0085443_CG34414_E006_spri	spri	FBgn0085443	3.71	3.03507e-45	7.09329e-43	fdexsequp
FBgn0085443_CG34414_E007_spri	spri	FBgn0085443	3.50314	6.6027e-20	3.56941e-18	fdexsequp
FBgn0085443_CG34414_E008_spri	spri	FBgn0085443	3.30437	7.32514e-34	1.00055e-31	fdexsequp
FBgn0085478_CG34449_E004_Zdhhc8	Zdhhc8	FBgn0085478	2.35325	1.81943e-26	1.64702e-24	fdexsequp
FBgn0085478_CG34449_E005_Zdhhc8	Zdhhc8	FBgn0085478	2.18722	2.3819e-13	6.59992e-12	fdexsequp
FBgn0086368_CG12311_E010_tw	tw	FBgn0086368	2.72267	0.0941237	0.200826	fdexsequp
FBgn0086368_CG12311_E011_tw	tw	FBgn0086368	4.66747	8.41566e-33	1.08444e-30	fdexsequp
FBgn0086371_CG9829_E003_poly	poly	FBgn0086371	2.8009	9.85356e-12	2.25992e-10	fdexsequp
FBgn0086447_CG10685_E001_Polr1D	Polr1D	FBgn0086447	-0.126958	0.946365	0.973805	fdexsequp
FBgn0086558_CG32744_E002_Ubi-p5E	Ubi-p5E	FBgn0086558	1.35919	0.439037	0.60558	fdexsequp
FBgn0086604_CG12484_E016_side-VIII	side-VIII	FBgn0086604	3.39534	9.6732e-11	1.95455e-09	fdexsequp
FBgn0086655_CG9397_E003_jing	jing	FBgn0086655	-0.154514	0.941906	0.971175	fdexsequp
FBgn0086676_CG8428_E009_spin	spin	FBgn0086676	3.0127	3.03694e-51	9.57274e-49	fdexsequp
FBgn0086681_CG31801_E001_Mst36Fa	Mst36Fa	FBgn0086681	-0.619633	0.0781012	0.173563	fdexsequp
FBgn0086779_CG11628_E010_step	step	FBgn0086779	0.490313	9.55844e-05	0.000610029	fdexsequp
FBgn0086906_CG1915_E018_sls	sls	FBgn0086906	-0.00063547	0.158721	0.296813	fdexsequp
FBgn0086906_CG1915_E019_sls	sls	FBgn0086906	0.516968	0.0216787	0.0634405	fdexsequp
FBgn0086906_CG1915_E020_sls	sls	FBgn0086906	1.33316	2.9551e-09	4.75991e-08	fdexsequp
FBgn0086906_CG1915_E021_sls	sls	FBgn0086906	1.28775	1.52181e-20	8.72571e-19	fdexsequp
FBgn0086906_CG1915_E022_sls	sls	FBgn0086906	0.964261	4.61468e-13	1.2408e-11	fdexsequp
FBgn0086906_CG1915_E034_sls	sls	FBgn0086906	0.657001	7.91964e-30	8.7868e-28	fdexsequp
FBgn0086907_CG13263_E001_Cyt-c-d	Cyt-c-d	FBgn0086907	1.51848	0.123958	0.247368	fdexsequp
FBgn0087011_CG41520_E009_CG41520	CG41520	FBgn0087011	1.37215	0.39069	0.560044	fdexsequp
FBgn0250757_CG42235_E004_CG42235	CG42235	FBgn0250757	0.468303	0.303498	0.471677	fdexsequp
FBgn0250757_CG42235_E006_CG42235	CG42235	FBgn0250757	1.25571	0.0686057	0.156809	fdexsequp
FBgn0250757_CG42235_E007_CG42235	CG42235	FBgn0250757	1.12154	0.0962926	0.204362	fdexsequp
FBgn0250757_CG42235_E009_CG42235	CG42235	FBgn0250757	0.326191	0.438732	0.605267	fdexsequp
FBgn0250819_CG33521_E006_CG33521	CG33521	FBgn0250819	1.24679	2.03652e-06	1.93264e-05	fdexsequp
FBgn0250823_CG6963_E009_gish	gish	FBgn0250823	-0.709197	0.168803	0.310583	fdexsequp
FBgn0250823_CG6963_E014_gish	gish	FBgn0250823	6.09393	5.18403e-21	3.08164e-19	fdexsequp
FBgn0250823_CG6963_E015_gish	gish	FBgn0250823	7.01679	9.3779e-21	5.44822e-19	fdexsequp
FBgn0250823_CG6963_E018_gish	gish	FBgn0250823	-0.736913	0.279395	0.445677	fdexsequp
FBgn0250823_CG6963_E027_gish	gish	FBgn0250823	1.80243	2.61365e-09	4.25189e-08	fdexsequp
FBgn0250823_CG6963_E029_gish	gish	FBgn0250823	0.887428	0.0265128	0.0746136	fdexsequp
FBgn0250824_CG33655_E001_CG33655	CG33655	FBgn0250824	1.01319	7.30207e-130	2.36226e-126	fdexsequp
FBgn0250839_CG2016_E007_CG2016	CG2016	FBgn0250839	0.451027	0.344761	0.514383	fdexsequp
FBgn0259111_CG42253_E001_Ndae1	Ndae1	FBgn0259111	-0.317174	0.548228	0.702106	fdexsequp
FBgn0259163_CG42268_E018_CG42268	CG42268	FBgn0259163	4.96894	6.00886e-66	3.32739e-63	fdexsequp
FBgn0259170_CG42275_E011_alpha-Man-Ia	alpha-Man-Ia	FBgn0259170	1.91014	0.00204458	0.00878398	fdexsequp
FBgn0259174_CG42279_E003_Nedd4	Nedd4	FBgn0259174	2.76598	2.01433e-08	2.82936e-07	fdexsequp
FBgn0259175_CG42280_E002_ome	ome	FBgn0259175	0.347222	0.240609	0.401	fdexsequp
FBgn0259176_CG42281_E014_bun	bun	FBgn0259176	4.41458	1.67468e-63	8.23486e-61	fdexsequp
FBgn0259219_CG42319_E008_CG42319	CG42319	FBgn0259219	1.02179	1.08927e-16	4.33073e-15	fdexsequp
FBgn0259219_CG42319_E009_CG42319	CG42319	FBgn0259219	0.842803	7.87527e-44	1.72879e-41	fdexsequp
FBgn0287478_CG42332_E004_Camta	Camta	FBgn0287478	0.988807	0.149917	0.284592	fdexsequp
FBgn0287828_CG42349_E013_Pkcdelta	Pkcdelta	FBgn0287828	0.932645	0.0904922	0.19468	fdexsequp
FBgn0259682_CG42351_E005_Jabba	Jabba	FBgn0259682	2.44475	1.03288e-33	1.40148e-31	fdexsequp
FBgn0259685_CG6383_E005_crb	crb	FBgn0259685	1.96901	5.42541e-06	4.69621e-05	fdexsequp
FBgn0259735_CG42389_E009_mtgo	mtgo	FBgn0259735	-0.898789	0.151428	0.286805	fdexsequp
FBgn0259742_CG42360_E001_CG42360	CG42360	FBgn0259742	2.21422	3.48463e-25	2.84067e-23	fdexsequp
FBgn0259789_CG12701_E001_zld	zld	FBgn0259789	1.09006	0.376958	0.546787	fdexsequp
FBgn0287724_CG42403_E017_Ca-beta	Ca-beta	FBgn0287724	3.2467	1.49515e-27	1.42926e-25	fdexsequp
FBgn0259994_CG42492_E020_OtopLa	OtopLa	FBgn0259994	2.07623	1.50513e-11	3.37519e-10	fdexsequp
FBgn0259994_CG42492_E021_OtopLa	OtopLa	FBgn0259994	2.39168	7.81972e-17	3.15799e-15	fdexsequp
FBgn0259994_CG42492_E023_OtopLa	OtopLa	FBgn0259994	0.603491	0.000114705	0.000716653	fdexsequp
FBgn0260487_CG42534_E005_CG42534	CG42534	FBgn0260487	2.34509	5.1851e-06	4.50724e-05	fdexsequp
FBgn0260768_CG42566_E002_CG42566	CG42566	FBgn0260768	1.94825	1.33697e-06	1.32503e-05	fdexsequp
FBgn0260776_CG42570_E001_CG42570	CG42570	FBgn0260776	-0.102289	0.89482	0.94349	fdexsequp
FBgn0260780_CG15737_E004_wisp	wisp	FBgn0260780	0.983545	0.0618799	0.144884	fdexsequp
FBgn0260860_CG1359_E003_Bet5	Bet5	FBgn0260860	0.926743	0.000281366	0.00157782	fdexsequp
FBgn0260933_CG11838_E007_rempA	rempA	FBgn0260933	2.62096	4.8542e-78	3.77681e-75	fdexsequp
FBgn0260943_CG32169_E009_Rbp6	Rbp6	FBgn0260943	3.56083	2.26966e-33	3.03276e-31	fdexsequp
FBgn0261016_CG42600_E001_clos	clos	FBgn0261016	3.87618	1.66726e-12	4.2017e-11	fdexsequp
FBgn0261238_CG1070_E003_Alh	Alh	FBgn0261238	3.13694	3.19919e-18	1.48746e-16	fdexsequp
FBgn0261238_CG1070_E004_Alh	Alh	FBgn0261238	3.51274	3.17527e-32	3.99123e-30	fdexsequp
FBgn0261245_CG13011_E003_sing	sing	FBgn0261245	3.17056	1.02831e-34	1.49424e-32	fdexsequp
FBgn0261261_CG42612_E005_plx	plx	FBgn0261261	0.902286	0.0183097	0.055287	fdexsequp
FBgn0261397_CG2146_E019_didum	didum	FBgn0261397	2.49467	0.000167791	0.00100247	fdexsequp
FBgn0261461_CG42274_E012_RhoGAP18B	RhoGAP18B	FBgn0261461	2.18992	2.66586e-07	3.02995e-06	fdexsequp
FBgn0261531_CG42659_E001_CG42659	CG42659	FBgn0261531	-0.171144	0.436801	0.603404	fdexsequp
FBgn0261552_CG42670_E011_ps	ps	FBgn0261552	0.81093	0.182038	0.328368	fdexsequp
FBgn0261555_CG42673_E007_CG42673	CG42673	FBgn0261555	4.58648	7.79656e-27	7.16328e-25	fdexsequp
FBgn0261555_CG42673_E012_CG42673	CG42673	FBgn0261555	3.69183	9.34069e-18	4.1604e-16	fdexsequp
FBgn0261561_CG42675_E001_CG42675	CG42675	FBgn0261561	3.47564	4.19495e-27	3.92461e-25	fdexsequp
FBgn0261564_CG42678_E017_ReepA	ReepA	FBgn0261564	1.64026	1.65379e-09	2.7683e-08	fdexsequp
FBgn0261565_CG42679_E017_Lmpt	Lmpt	FBgn0261565	1.76739	1.67711e-100	2.24099e-97	fdexsequp
FBgn0261614_CG42703_E002_CG42703	CG42703	FBgn0261614	-5.29821	0.614612	0.754614	fdexsequp
FBgn0261625_CG42708_E012_GLS	GLS	FBgn0261625	3.65064	1.31949e-11	2.98067e-10	fdexsequp
FBgn0261793_CG18009_E003_Trf2	Trf2	FBgn0261793	0.809722	0.05007	0.123016	fdexsequp
FBgn0261803_CG42749_E007_CG42749	CG42749	FBgn0261803	1.76341	0.058274	0.138328	fdexsequp
FBgn0261808_CG31299_E006_cu	cu	FBgn0261808	1.40971	0.0016839	0.00744967	fdexsequp
FBgn0261873_CG32717_E026_sdt	sdt	FBgn0261873	1.32967	6.75866e-06	5.72372e-05	fdexsequp
FBgn0262081_CG42317_E012_Csk	Csk	FBgn0262081	1.02489	0.000131044	0.000806522	fdexsequp
FBgn0262114_CG42236_E004_RanBPM	RanBPM	FBgn0262114	1.34939	2.11117e-10	4.06278e-09	fdexsequp
FBgn0262362_CG43060_E001_CG43060	CG43060	FBgn0262362	-2.30086	0.0106279	0.0353565	fdexsequp
FBgn0262487_CG43077_E003_CG43077	CG43077	FBgn0262487	-8.86648	0.312832	0.481797	fdexsequp
FBgn0262570_CG43110_E001_CG43110	CG43110	FBgn0262570	1.0009	3.05827e-36	4.79539e-34	fdexsequp
FBgn0262598_CG7795_E001_mtsh	mtsh	FBgn0262598	-0.146166	0.89673	0.944714	fdexsequp
FBgn0262614_CG43140_E007_pyd	pyd	FBgn0262614	3.35356	9.78278e-08	1.21205e-06	fdexsequp
FBgn0262614_CG43140_E008_pyd	pyd	FBgn0262614	4.40415	1.55729e-23	1.12745e-21	fdexsequp
FBgn0262614_CG43140_E009_pyd	pyd	FBgn0262614	3.05537	1.51564e-10	2.97447e-09	fdexsequp
FBgn0262737_CG7437_E001_mub	mub	FBgn0262737	4.84394	1.5511e-33	2.08166e-31	fdexsequp
FBgn0262737_CG7437_E019_mub	mub	FBgn0262737	1.49522	2.0048e-06	1.90538e-05	fdexsequp
FBgn0262739_CG6671_E012_AGO1	AGO1	FBgn0262739	2.82381	4.60565e-12	1.10755e-10	fdexsequp
FBgn0262870_CG43225_E005_axo	axo	FBgn0262870	2.00315	1.02472e-07	1.26451e-06	fdexsequp
FBgn0262871_CG43226_E003_lute	lute	FBgn0262871	1.83133	1.68672e-20	9.64429e-19	fdexsequp
FBgn0262975_CG43286_E024_cnc	cnc	FBgn0262975	2.20318	1.77642e-07	2.09537e-06	fdexsequp
FBgn0262991_CR43299_E007_asRNA:CR43299	asRNA:CR43299	FBgn0262991	1.13281	0.337507	0.506994	fdexsequp
FBgn0263077_CG43340_E006_M7BP	M7BP	FBgn0263077	2.07746	0.00343465	0.0136502	fdexsequp
FBgn0263077_CG43340_E007_M7BP	M7BP	FBgn0263077	4.00591	1.73212e-12	4.34912e-11	fdexsequp
FBgn0263117_CG34377_E004_CG34377	CG34377	FBgn0263117	-0.0855298	0.700689	0.817954	fdexsequp
FBgn0263120_CG8732_E010_Acsl	Acsl	FBgn0263120	2.9767	2.96326e-09	4.77131e-08	fdexsequp
FBgn0263132_CG43374_E015_Cht6	Cht6	FBgn0263132	-1.36355	0.000297232	0.00165411	fdexsequp
FBgn0263258_CG32556_E007_chas	chas	FBgn0263258	2.6761	2.87011e-33	3.79385e-31	fdexsequp
FBgn0263258_CG32556_E008_chas	chas	FBgn0263258	2.09444	2.61823e-11	5.68866e-10	fdexsequp
FBgn0263258_CG32556_E010_chas	chas	FBgn0263258	1.4211	1.71647e-07	2.03245e-06	fdexsequp
FBgn0263289_CG43398_E018_scrib	scrib	FBgn0263289	2.29919	0.00415256	0.0160277	fdexsequp
FBgn0263289_CG43398_E036_scrib	scrib	FBgn0263289	2.313	3.48826e-13	9.49974e-12	fdexsequp
FBgn0263446_CR43469_E001_asRNA:CR43469	asRNA:CR43469	FBgn0263446	0.73939	0.0429745	0.10912	fdexsequp
FBgn0263448_CR43471_E001_asRNA:CR43471	asRNA:CR43471	FBgn0263448	1.60958	0.00205524	0.00882174	fdexsequp
FBgn0263619_CR43628_E004_asRNA:ASTR	asRNA:ASTR	FBgn0263619	2.08392	0.322662	0.492214	fdexsequp
FBgn0263706_CG43658_E011_CG43658	CG43658	FBgn0263706	0.246028	0.684716	0.805989	fdexsequp
FBgn0263773_CG43690_E001_fok	fok	FBgn0263773	3.39031	3.55159e-20	1.95786e-18	fdexsequp
FBgn0263776_CG43693_E007_CG43693	CG43693	FBgn0263776	2.36105	0.0188668	0.0566576	fdexsequp
FBgn0263780_CG17684_E003_CG17684	CG17684	FBgn0263780	2.07088	0.0134818	0.0430212	fdexsequp
FBgn0263846_CG43707_E022_CG43707	CG43707	FBgn0263846	1.64914	4.14702e-20	2.26578e-18	fdexsequp
FBgn0263846_CG43707_E023_CG43707	CG43707	FBgn0263846	1.8056	8.44863e-35	1.2335e-32	fdexsequp
FBgn0263873_CG43720_E024_sick	sick	FBgn0263873	0.317847	0.466977	0.63127	fdexsequp
FBgn0263980_CG43729_E004_Stacl	Stacl	FBgn0263980	1.0333	0.000859215	0.00418416	fdexsequp
FBgn0263980_CG43729_E005_Stacl	Stacl	FBgn0263980	2.6448	2.26609e-05	0.000169038	fdexsequp
FBgn0263980_CG43729_E006_Stacl	Stacl	FBgn0263980	0.547388	2.43196e-05	0.000179927	fdexsequp
FBgn0263980_CG43729_E008_Stacl	Stacl	FBgn0263980	1.15757	2.39637e-08	3.31597e-07	fdexsequp
FBgn0263980_CG43729_E009_Stacl	Stacl	FBgn0263980	1.15625	1.99643e-11	4.40462e-10	fdexsequp
FBgn0263980_CG43729_E010_Stacl	Stacl	FBgn0263980	1.16472	4.45279e-09	6.9749e-08	fdexsequp
FBgn0263980_CG43729_E011_Stacl	Stacl	FBgn0263980	1.71228	4.66632e-15	1.5639e-13	fdexsequp
FBgn0263980_CG43729_E012_Stacl	Stacl	FBgn0263980	1.38495	1.35106e-07	1.63088e-06	fdexsequp
FBgn0263980_CG43729_E019_Stacl	Stacl	FBgn0263980	1.10009	4.76307e-08	6.22813e-07	fdexsequp
FBgn0263980_CG43729_E024_Stacl	Stacl	FBgn0263980	0.912042	5.63044e-05	0.000379766	fdexsequp
FBgn0263987_CG3249_E006_spoon	spoon	FBgn0263987	2.31638	0.000398075	0.00213639	fdexsequp
FBgn0263987_CG3249_E007_spoon	spoon	FBgn0263987	1.30069	0.00108539	0.00511931	fdexsequp
FBgn0264000_CG43743_E017_GluRIB	GluRIB	FBgn0264000	-0.607459	0.275663	0.441581	fdexsequp
FBgn0264078_CG32593_E010_Flo2	Flo2	FBgn0264078	3.37468	8.62978e-14	2.52469e-12	fdexsequp
FBgn0264086_CG43755_E001_CG43755	CG43755	FBgn0264086	0.84894	0.0179173	0.0543236	fdexsequp
FBgn0264357_CG17299_E018_SNF4Agamma	SNF4Agamma	FBgn0264357	2.83665	5.53179e-07	5.92261e-06	fdexsequp
FBgn0264357_CG17299_E032_SNF4Agamma	SNF4Agamma	FBgn0264357	4.08375	4.1873e-34	5.83621e-32	fdexsequp
FBgn0264489_CG43897_E012_CG43897	CG43897	FBgn0264489	3.44371	6.5474e-29	6.91482e-27	fdexsequp
FBgn0264495_CG42803_E013_gpp	gpp	FBgn0264495	-0.947644	0.456972	0.622101	fdexsequp
FBgn0264562_CG43934_E009_Hr4	Hr4	FBgn0264562	1.74489	2.05944e-14	6.44531e-13	fdexsequp
FBgn0264562_CG43934_E010_Hr4	Hr4	FBgn0264562	2.6128	3.91206e-17	1.62256e-15	fdexsequp
FBgn0264574_CG43946_E018_Glut1	Glut1	FBgn0264574	0.747634	6.13586e-05	0.000410522	fdexsequp
FBgn0264695_CG17927_E035_Mhc	Mhc	FBgn0264695	4.76331	2.46726e-14	7.63992e-13	fdexsequp
FBgn0264695_CG17927_E036_Mhc	Mhc	FBgn0264695	5.37892	3.53404e-43	7.59522e-41	fdexsequp
FBgn0264894_CG44085_E018_CG44085	CG44085	FBgn0264894	3.74096	1.00991e-30	1.17123e-28	fdexsequp
FBgn0264908_CG44099_E008_pHCl-1	pHCl-1	FBgn0264908	2.28408	5.48754e-74	3.83292e-71	fdexsequp
FBgn0264908_CG44099_E022_pHCl-1	pHCl-1	FBgn0264908	1.5091	1.70479e-07	2.02018e-06	fdexsequp
FBgn0264915_CR44106_E004_asRNA:CR44106	asRNA:CR44106	FBgn0264915	0.0832912	0.678884	0.801453	fdexsequp
FBgn0265001_CG44152_E007_ppk18	ppk18	FBgn0265001	3.28502	1.07609e-45	2.59383e-43	fdexsequp
FBgn0265011_CG34350_E003_Np	Np	FBgn0265011	4.85992	3.58555e-46	8.85099e-44	fdexsequp
FBgn0265045_CG44162_E023_Strn-Mlck	Strn-Mlck	FBgn0265045	2.05225	0.146603	0.280048	fdexsequp
FBgn0265045_CG44162_E024_Strn-Mlck	Strn-Mlck	FBgn0265045	-0.0276901	0.601155	0.744356	fdexsequp
FBgn0265045_CG44162_E025_Strn-Mlck	Strn-Mlck	FBgn0265045	0.914656	2.6332e-05	0.000193017	fdexsequp
FBgn0265045_CG44162_E026_Strn-Mlck	Strn-Mlck	FBgn0265045	1.16231	2.68879e-13	7.41117e-12	fdexsequp
FBgn0265045_CG44162_E027_Strn-Mlck	Strn-Mlck	FBgn0265045	0.976682	8.70552e-12	2.01466e-10	fdexsequp
FBgn0265045_CG44162_E030_Strn-Mlck	Strn-Mlck	FBgn0265045	5.18057	3.40466e-131	1.23101e-127	fdexsequp
FBgn0265045_CG44162_E031_Strn-Mlck	Strn-Mlck	FBgn0265045	4.61863	6.73534e-72	4.4042e-69	fdexsequp
FBgn0265045_CG44162_E032_Strn-Mlck	Strn-Mlck	FBgn0265045	4.20203	1.45455e-34	2.0792e-32	fdexsequp
FBgn0265045_CG44162_E033_Strn-Mlck	Strn-Mlck	FBgn0265045	3.32932	5.26703e-23	3.68309e-21	fdexsequp
FBgn0265106_CR44208_E003_lncRNA:CR44208	lncRNA:CR44208	FBgn0265106	2.73701	2.4585e-06	2.2903e-05	fdexsequp
FBgn0265274_CG1448_E008_Inx3	Inx3	FBgn0265274	0.560136	0.440525	0.606952	fdexsequp
FBgn0265597_CG44424_E005_rad	rad	FBgn0265597	0.104746	0.858886	0.921814	fdexsequp
FBgn0265726_CG44533_E004_Nna1	Nna1	FBgn0265726	-0.312748	0.0582176	0.138226	fdexsequp
FBgn0265726_CG44533_E017_Nna1	Nna1	FBgn0265726	1.1988	0.124714	0.248535	fdexsequp
FBgn0265784_CG6103_E013_CrebB	CrebB	FBgn0265784	2.77246	4.78935e-15	1.60078e-13	fdexsequp
FBgn0265894_CR44683_E002_lncRNA:CR44683	lncRNA:CR44683	FBgn0265894	0.80515	0.954827	0.978763	fdexsequp
FBgn0265991_CG30084_E012_Zasp52	Zasp52	FBgn0265991	0.965312	0.0854448	0.186266	fdexsequp
FBgn0265998_CG42320_E014_Doa	Doa	FBgn0265998	2.64226	2.15271e-61	9.87451e-59	fdexsequp
FBgn0265998_CG42320_E029_Doa	Doa	FBgn0265998	1.59344	0.00206661	0.00886619	fdexsequp
FBgn0266282_CG5524_E014_jnj	jnj	FBgn0266282	1.76794	0.0259584	0.0733522	fdexsequp
FBgn0266377_CG45019_E012_Pde8	Pde8	FBgn0266377	3.01085	6.85927e-16	2.5201e-14	fdexsequp
FBgn0266411_CG45051_E009_sima	sima	FBgn0266411	2.22187	5.85223e-06	5.02112e-05	fdexsequp
FBgn0266521_CG31641_E003_stai	stai	FBgn0266521	-2.81391	0.0080698	0.0280807	fdexsequp
FBgn0266624_CR45131_E002_asRNA:CR45131	asRNA:CR45131	FBgn0266624	1.36908	1.4168e-14	4.51452e-13	fdexsequp
FBgn0266696_CG45186_E002_Svil	Svil	FBgn0266696	0.730252	0.913083	0.954277	fdexsequp
FBgn0266696_CG45186_E032_Svil	Svil	FBgn0266696	1.31425	0.0588759	0.139428	fdexsequp
FBgn0266709_CG11253_E001_Zmynd10	Zmynd10	FBgn0266709	0.921809	0.00295931	0.0120534	fdexsequp
FBgn0266723_CG10153_E001_Trs31	Trs31	FBgn0266723	2.23066	1.1384e-49	3.31626e-47	fdexsequp
FBgn0266757_CG5747_E031_mfr	mfr	FBgn0266757	2.96479	3.05065e-10	5.70463e-09	fdexsequp
FBgn0266757_CG5747_E032_mfr	mfr	FBgn0266757	3.38617	1.00925e-14	3.27186e-13	fdexsequp
FBgn0266801_CG45263_E002_CG45263	CG45263	FBgn0266801	0.243995	0.927504	0.962975	fdexsequp
FBgn0267033_CG45477_E012_mamo	mamo	FBgn0267033	1.68258	7.34444e-06	6.1646e-05	fdexsequp
FBgn0267033_CG45477_E018_mamo	mamo	FBgn0267033	1.15152	0.000103235	0.000652955	fdexsequp
FBgn0267131_CR45571_E003_lncRNA:CR45571	lncRNA:CR45571	FBgn0267131	-10.2504	0.0379897	0.099107	fdexsequp
FBgn0267252_CG3694_E010_Ggamma30A	Ggamma30A	FBgn0267252	1.18393	0.000296159	0.00164874	fdexsequp
FBgn0267252_CG3694_E011_Ggamma30A	Ggamma30A	FBgn0267252	1.52843	4.98393e-08	6.49581e-07	fdexsequp
FBgn0267253_CG32700_E001_CG32700	CG32700	FBgn0267253	1.44201	0.016331	0.0504017	fdexsequp
FBgn0267366_CG5017_E001_mil	mil	FBgn0267366	0.946045	0.16442	0.304727	fdexsequp
FBgn0267376_CG6584_E002_SelR	SelR	FBgn0267376	2.06196	1.26752e-15	4.54547e-14	fdexsequp
FBgn0267385_CG7070_E002_PyK	PyK	FBgn0267385	4.34858	5.32558e-22	3.44208e-20	fdexsequp
FBgn0267435_CG1744_E017_chp	chp	FBgn0267435	-1.26741	0.0396394	0.102369	fdexsequp
FBgn0267698_CG10295_E004_Pak	Pak	FBgn0267698	1.571	2.04039e-05	0.000153902	fdexsequp
FBgn0267698_CG10295_E005_Pak	Pak	FBgn0267698	0.344331	0.732097	0.840136	fdexsequp
FBgn0267730_CR46061_E004_lncRNA:CR46061	lncRNA:CR46061	FBgn0267730	-1.14643	0.011824	0.0386068	fdexsequp
FBgn0267760_CR46091_E002_asRNA:CR46091	asRNA:CR46091	FBgn0267760	2.83194	0.000687101	0.00344004	fdexsequp
FBgn0283471_CG7178_E015_wupA	wupA	FBgn0283471	2.48348	8.2192e-25	6.46864e-23	fdexsequp
FBgn0283508_CG43164_E007_nw	nw	FBgn0283508	-9.27018	0.760692	0.860019	fdexsequp
FBgn0283510_CG12130_E001_Pal1	Pal1	FBgn0283510	2.62463	1.67838e-11	3.7405e-10	fdexsequp
FBgn0283657_CG34412_E011_Tlk	Tlk	FBgn0283657	4.57234	2.32381e-35	3.45012e-33	fdexsequp
FBgn0283657_CG34412_E014_Tlk	Tlk	FBgn0283657	0.053746	0.724374	0.835175	fdexsequp
FBgn0283682_CG6181_E013_Ge-1	Ge-1	FBgn0283682	-1.9712	5.4938e-07	5.8922e-06	fdexsequp
FBgn0284435_CG17131_E004_tyn	tyn	FBgn0284435	3.67405	2.72982e-15	9.40533e-14	fdexsequp
FBgn0285892_CG30007_E003_tea	tea	FBgn0285892	-0.506667	0.468288	0.632528	fdexsequp
FBgn0285917_CG5580_E016_sbb	sbb	FBgn0285917	1.43085	0.0237473	0.0682303	fdexsequp
FBgn0285925_CG6588_E011_Fas1	Fas1	FBgn0285925	1.76055	3.13176e-07	3.52043e-06	fdexsequp
FBgn0286778_CG46385_E001_CG46385	CG46385	FBgn0286778	1.02236	0.310942	0.479708	fdexsequp
FBgn0000015_CG11648_E002_Abd-B	Abd-B	FBgn0000015	-0.897778	1.42976e-21	8.83234e-20	hdexseqdown
FBgn0000028_CG9151_E008_acj6	acj6	FBgn0000028	0.629468	0.245849	0.407279	hdexseqdown
FBgn0000038_CG11348_E002_nAChRbeta1	nAChRbeta1	FBgn0000038	-0.682652	0.398254	0.567368	hdexseqdown
FBgn0000039_CG6844_E001_nAChRalpha2	nAChRalpha2	FBgn0000039	-1.45008	0.000933871	0.00450007	hdexseqdown
FBgn0000042_CG4027_E007_Act5C	Act5C	FBgn0000042	-2.31929	0.0109672	0.0362774	hdexseqdown
FBgn0000045_CG7478_E002_Act79B	Act79B	FBgn0000045	-1.83329	2.04398e-13	5.73044e-12	hdexseqdown
FBgn0000057_CG5124_E001_adp	adp	FBgn0000057	-2.23362	0.000414012	0.00220881	hdexseqdown
FBgn0000063_CG7643_E002_Mps1	Mps1	FBgn0000063	-0.875431	0.000110192	0.00069212	hdexseqdown
FBgn0000063_CG7643_E003_Mps1	Mps1	FBgn0000063	0.754419	0.24279	0.403592	hdexseqdown
FBgn0000064_CG6058_E004_Ald1	Ald1	FBgn0000064	-3.20864	1.37322e-28	1.41621e-26	hdexseqdown
FBgn0000064_CG6058_E005_Ald1	Ald1	FBgn0000064	-5.71089	1.8622e-31	2.23997e-29	hdexseqdown
FBgn0000109_CG18315_E004_Aprt	Aprt	FBgn0000109	-0.652907	0.190812	0.339769	hdexseqdown
FBgn0000114_CG31762_E003_bru1	bru1	FBgn0000114	-3.82189	3.40391e-20	1.88321e-18	hdexseqdown
FBgn0000116_CG32031_E007_Argk1	Argk1	FBgn0000116	-11.8019	0.000622453	0.00315622	hdexseqdown
FBgn0000116_CG32031_E008_Argk1	Argk1	FBgn0000116	-1.19876	0.00412688	0.0159386	hdexseqdown
FBgn0000116_CG32031_E010_Argk1	Argk1	FBgn0000116	-4.11845	3.20296e-11	6.87167e-10	hdexseqdown
FBgn0000117_CG11579_E008_arm	arm	FBgn0000117	-5.37392	5.99951e-17	2.43731e-15	hdexseqdown
FBgn0000117_CG11579_E009_arm	arm	FBgn0000117	-4.38863	6.66349e-16	2.45551e-14	hdexseqdown
FBgn0000119_CG5912_E007_arr	arr	FBgn0000119	-0.979659	0.294584	0.462299	hdexseqdown
FBgn0000139_CG6677_E001_ash2	ash2	FBgn0000139	-2.08663	3.40246e-08	4.56428e-07	hdexseqdown
FBgn0000139_CG6677_E002_ash2	ash2	FBgn0000139	-1.22353	1.80633e-07	2.12697e-06	hdexseqdown
FBgn0000150_CG2210_E003_awd	awd	FBgn0000150	-0.994662	4.63634e-07	5.04295e-06	hdexseqdown
FBgn0000150_CG2210_E004_awd	awd	FBgn0000150	-2.54062	7.11986e-08	9.0326e-07	hdexseqdown
FBgn0000173_CG18319_E001_ben	ben	FBgn0000173	-2.00104	1.33986e-29	1.46878e-27	hdexseqdown
FBgn0000173_CG18319_E005_ben	ben	FBgn0000173	-1.87845	0.000451097	0.00238267	hdexseqdown
FBgn0000179_CG3578_E009_bi	bi	FBgn0000179	-0.365579	0.684101	0.805613	hdexseqdown
FBgn0000183_CG6605_E001_BicD	BicD	FBgn0000183	-4.2593	5.07385e-09	7.86755e-08	hdexseqdown
FBgn0000212_CG5942_E008_brm	brm	FBgn0000212	-2.36074	4.82822e-07	5.23156e-06	hdexseqdown
FBgn0000212_CG5942_E010_brm	brm	FBgn0000212	-2.65129	2.67959e-07	3.045e-06	hdexseqdown
FBgn0000228_CG14025_E005_Bsg25D	Bsg25D	FBgn0000228	-2.6284	2.2804e-05	0.000170023	hdexseqdown
FBgn0000247_CG31037_E008_ca	ca	FBgn0000247	-1.1411	0.0304304	0.0832897	hdexseqdown
FBgn0000250_CG5848_E010_cact	cact	FBgn0000250	-1.06985	0.0384692	0.100084	hdexseqdown
FBgn0000256_CG3399_E010_capu	capu	FBgn0000256	-2.48415	0.000327726	0.0018034	hdexseqdown
FBgn0000256_CG3399_E012_capu	capu	FBgn0000256	-1.29705	4.01968e-05	0.000281502	hdexseqdown
FBgn0000256_CG3399_E013_capu	capu	FBgn0000256	-15.6444	2.13411e-10	4.09538e-09	hdexseqdown
FBgn0000259_CG15224_E001_CkIIbeta	CkIIbeta	FBgn0000259	-1.10385	0.0452612	0.113687	hdexseqdown
FBgn0000259_CG15224_E002_CkIIbeta	CkIIbeta	FBgn0000259	-0.15152	0.692391	0.811643	hdexseqdown
FBgn0000259_CG15224_E016_CkIIbeta	CkIIbeta	FBgn0000259	-0.53503	0.228022	0.385532	hdexseqdown
FBgn0000274_CG12066_E002_Pka-C2	Pka-C2	FBgn0000274	-0.443717	0.184937	0.332183	hdexseqdown
FBgn0000283_CG6384_E005_Cp190	Cp190	FBgn0000283	-1.26647	3.60957e-05	0.000255635	hdexseqdown
FBgn0000286_CG11924_E007_Cf2	Cf2	FBgn0000286	-2.22602	3.41353e-09	5.42721e-08	hdexseqdown
FBgn0000286_CG11924_E008_Cf2	Cf2	FBgn0000286	-1.73479	1.35258e-06	1.33834e-05	hdexseqdown
FBgn0000286_CG11924_E009_Cf2	Cf2	FBgn0000286	-2.01907	0.000111974	0.000701801	hdexseqdown
FBgn0000299_CG4145_E014_Col4a1	Col4a1	FBgn0000299	-2.43217	3.4912e-20	1.92803e-18	hdexseqdown
FBgn0000308_CG9553_E009_chic	chic	FBgn0000308	-1.45446	0.00311173	0.0125775	hdexseqdown
FBgn0000317_CG7595_E001_ck	ck	FBgn0000317	-3.09115	0.00404142	0.0156567	hdexseqdown
FBgn0000318_CG11024_E001_cl	cl	FBgn0000318	-2.78381	2.74623e-22	1.81911e-20	hdexseqdown
FBgn0000318_CG11024_E002_cl	cl	FBgn0000318	-3.01402	6.36119e-39	1.14327e-36	hdexseqdown
FBgn0000318_CG11024_E003_cl	cl	FBgn0000318	-2.24753	4.25232e-35	6.28301e-33	hdexseqdown
FBgn0000320_CG9554_E004_eya	eya	FBgn0000320	-1.5121	0.229658	0.38754	hdexseqdown
FBgn0000330_CG3035_E001_cm	cm	FBgn0000330	-0.45325	0.284655	0.451502	hdexseqdown
FBgn0000330_CG3035_E007_cm	cm	FBgn0000330	-0.938547	0.0517606	0.126135	hdexseqdown
FBgn0000346_CG1618_E002_comt	comt	FBgn0000346	-1.17808	0.000523986	0.00271425	hdexseqdown
FBgn0000351_CG11330_E002_cort	cort	FBgn0000351	0.525703	0.895986	0.94427	hdexseqdown
FBgn0000351_CG11330_E003_cort	cort	FBgn0000351	-2.24938	0.0160525	0.0496746	hdexseqdown
FBgn0000382_CG3954_E001_csw	csw	FBgn0000382	-2.41672	3.46676e-06	3.13042e-05	hdexseqdown
FBgn0000394_CG12410_E002_cv	cv	FBgn0000394	-2.05008	0.00311675	0.0125936	hdexseqdown
FBgn0000395_CG15671_E007_cv-2	cv-2	FBgn0000395	-2.89832	0.000620202	0.00314636	hdexseqdown
FBgn0000404_CG5940_E002_CycA	CycA	FBgn0000404	-0.646821	0.221291	0.37739	hdexseqdown
FBgn0000405_CG3510_E004_CycB	CycB	FBgn0000405	0.0383572	0.567375	0.717621	hdexseqdown
FBgn0000405_CG3510_E005_CycB	CycB	FBgn0000405	0.0672478	0.678583	0.801325	hdexseqdown
FBgn0000411_CG5893_E003_D	D	FBgn0000411	-4.23647	1.9945e-12	4.97944e-11	hdexseqdown
FBgn0000414_CG9695_E001_Dab	Dab	FBgn0000414	-3.09176	0.000460645	0.00242622	hdexseqdown
FBgn0000427_CG2175_E002_dec	dec	FBgn0000427	0.435459	0.427397	0.594891	hdexseqdown
FBgn0000447_CG9741_E003_Dhod	Dhod	FBgn0000447	-5.6399	5.79187e-23	4.0409e-21	hdexseqdown
FBgn0000454_CG9285_E001_Dip-B	Dip-B	FBgn0000454	-1.24862	0.235296	0.394499	hdexseqdown
FBgn0000454_CG9285_E002_Dip-B	Dip-B	FBgn0000454	-0.834464	0.531571	0.688195	hdexseqdown
FBgn0000454_CG9285_E003_Dip-B	Dip-B	FBgn0000454	-0.00166745	0.624065	0.761555	hdexseqdown
FBgn0000459_CG9908_E003_disco	disco	FBgn0000459	-1.36748	0.0035003	0.0138636	hdexseqdown
FBgn0000479_CG32498_E016_dnc	dnc	FBgn0000479	-1.98978	0.0169648	0.0520054	hdexseqdown
FBgn0000479_CG32498_E017_dnc	dnc	FBgn0000479	-2.73276	1.80863e-22	1.21629e-20	hdexseqdown
FBgn0000479_CG32498_E018_dnc	dnc	FBgn0000479	-2.99001	1.72248e-05	0.000132113	hdexseqdown
FBgn0000489_CG6117_E002_Pka-C3	Pka-C3	FBgn0000489	-1.1992	0.000999021	0.00477161	hdexseqdown
FBgn0000504_CG11094_E007_dsx	dsx	FBgn0000504	-2.03087	0.00431858	0.0165635	hdexseqdown
FBgn0000542_CG2904_E003_ec	ec	FBgn0000542	-2.35575	0.000211411	0.00122915	hdexseqdown
FBgn0000542_CG2904_E004_ec	ec	FBgn0000542	0.580719	0.973159	0.989548	hdexseqdown
FBgn0000546_CG1765_E001_EcR	EcR	FBgn0000546	-2.69324	5.15149e-05	0.000351316	hdexseqdown
FBgn0000547_CG12676_E003_ed	ed	FBgn0000547	-1.18906	0.00299005	0.0121608	hdexseqdown
FBgn0000557_CG1873_E002_eEF1alpha2	eEF1alpha2	FBgn0000557	-1.37684	0.0348281	0.0926008	hdexseqdown
FBgn0000559_CG2238_E006_eEF2	eEF2	FBgn0000559	-2.42616	0.000620667	0.00314846	hdexseqdown
FBgn0000562_CG4051_E009_egl	egl	FBgn0000562	-2.19148	0.000168092	0.00100388	hdexseqdown
FBgn0000565_CG7266_E003_MsrA	MsrA	FBgn0000565	-2.67576	0.000373738	0.0020206	hdexseqdown
FBgn0000567_CG32180_E001_Eip74EF	Eip74EF	FBgn0000567	-3.71256	1.98018e-09	3.28157e-08	hdexseqdown
FBgn0000567_CG32180_E005_Eip74EF	Eip74EF	FBgn0000567	0.294921	0.556405	0.708599	hdexseqdown
FBgn0000567_CG32180_E006_Eip74EF	Eip74EF	FBgn0000567	-1.28096	0.1611	0.300203	hdexseqdown
FBgn0000568_CG8127_E010_Eip75B	Eip75B	FBgn0000568	-4.20656	5.89024e-21	3.48795e-19	hdexseqdown
FBgn0000568_CG8127_E013_Eip75B	Eip75B	FBgn0000568	-4.91335	2.43069e-16	9.33781e-15	hdexseqdown
FBgn0000568_CG8127_E014_Eip75B	Eip75B	FBgn0000568	-5.07023	3.41016e-08	4.57162e-07	hdexseqdown
FBgn0000568_CG8127_E017_Eip75B	Eip75B	FBgn0000568	-12.5278	1.24346e-07	1.51049e-06	hdexseqdown
FBgn0000578_CG15112_E003_ena	ena	FBgn0000578	-3.15204	0.000242746	0.00138655	hdexseqdown
FBgn0000578_CG15112_E007_ena	ena	FBgn0000578	-2.44445	1.11074e-06	1.11812e-05	hdexseqdown
FBgn0000579_CG17654_E006_Eno	Eno	FBgn0000579	-2.54687	8.75809e-17	3.52307e-15	hdexseqdown
FBgn0000579_CG17654_E007_Eno	Eno	FBgn0000579	-2.84193	1.92415e-26	1.73162e-24	hdexseqdown
FBgn0000579_CG17654_E010_Eno	Eno	FBgn0000579	-1.42956	8.06154e-31	9.4383e-29	hdexseqdown
FBgn0000579_CG17654_E011_Eno	Eno	FBgn0000579	-1.44984	6.06369e-07	6.44048e-06	hdexseqdown
FBgn0000581_CG7776_E003_E(Pc)	E(Pc)	FBgn0000581	-11.6606	5.19116e-05	0.000353708	hdexseqdown
FBgn0000592_CG6917_E003_Est-6	Est-6	FBgn0000592	-3.02261	2.27335e-45	5.37438e-43	hdexseqdown
FBgn0000625_CG10488_E008_eyg	eyg	FBgn0000625	-1.7375	0.164827	0.305295	hdexseqdown
FBgn0000635_CG3665_E004_Fas2	Fas2	FBgn0000635	-2.28531	0.139488	0.269888	hdexseqdown
FBgn0000636_CG5803_E011_Fas3	Fas3	FBgn0000636	-2.72032	0.000133145	0.000818141	hdexseqdown
FBgn0000636_CG5803_E012_Fas3	Fas3	FBgn0000636	-2.28472	0.0203363	0.0601852	hdexseqdown
FBgn0000636_CG5803_E014_Fas3	Fas3	FBgn0000636	-5.07663	4.94035e-11	1.03675e-09	hdexseqdown
FBgn0000662_CG6315_E008_fl(2)d	fl(2)d	FBgn0000662	-2.89757	7.35167e-06	6.16982e-05	hdexseqdown
FBgn0000721_CG10033_E010_for	for	FBgn0000721	-1.38339	0.00020657	0.00120385	hdexseqdown
FBgn0000721_CG10033_E011_for	for	FBgn0000721	-2.09602	4.53148e-10	8.24058e-09	hdexseqdown
FBgn0001083_CG1500_E012_fw	fw	FBgn0001083	-0.0210607	0.528078	0.685132	hdexseqdown
FBgn0001083_CG1500_E014_fw	fw	FBgn0001083	-0.666566	0.12589	0.250333	hdexseqdown
FBgn0001084_CG13396_E001_fy	fy	FBgn0001084	-4.92342	2.57624e-07	2.94005e-06	hdexseqdown
FBgn0001091_CG12055_E002_Gapdh1	Gapdh1	FBgn0001091	-19.7906	4.63792e-44	1.03663e-41	hdexseqdown
FBgn0001092_CG8893_E002_Gapdh2	Gapdh2	FBgn0001092	-2.1721	1.19756e-18	5.81431e-17	hdexseqdown
FBgn0001105_CG10545_E015_Gbeta13F	Gbeta13F	FBgn0001105	-1.84977	2.62449e-08	3.60162e-07	hdexseqdown
FBgn0001108_CG9206_E001_DCTN1-p150	DCTN1-p150	FBgn0001108	-0.845899	0.155877	0.292899	hdexseqdown
FBgn0001108_CG9206_E002_DCTN1-p150	DCTN1-p150	FBgn0001108	-0.367216	0.326268	0.496003	hdexseqdown
FBgn0001124_CG8430_E001_Got1	Got1	FBgn0001124	-2.86981	3.1458e-20	1.74986e-18	hdexseqdown
FBgn0001125_CG4233_E005_Got2	Got2	FBgn0001125	-5.22102	1.92277e-17	8.28207e-16	hdexseqdown
FBgn0001128_CG9042_E001_Gpdh1	Gpdh1	FBgn0001128	-5.93442	8.26682e-67	4.79366e-64	hdexseqdown
FBgn0001128_CG9042_E009_Gpdh1	Gpdh1	FBgn0001128	-5.29343	1.82947e-19	9.41003e-18	hdexseqdown
FBgn0001128_CG9042_E010_Gpdh1	Gpdh1	FBgn0001128	-5.31648	9.49944e-58	3.94522e-55	hdexseqdown
FBgn0001128_CG9042_E011_Gpdh1	Gpdh1	FBgn0001128	-6.63095	2.78481e-51	8.86896e-49	hdexseqdown
FBgn0001128_CG9042_E012_Gpdh1	Gpdh1	FBgn0001128	-7.16581	1.16958e-40	2.28947e-38	hdexseqdown
FBgn0001138_CG9656_E006_grn	grn	FBgn0001138	-1.34793	0.135302	0.263789	hdexseqdown
FBgn0001145_CG1743_E002_Gs2	Gs2	FBgn0001145	-0.878342	0.533925	0.690169	hdexseqdown
FBgn0001145_CG1743_E005_Gs2	Gs2	FBgn0001145	-0.383684	0.729051	0.838075	hdexseqdown
FBgn0001168_CG6494_E001_h	h	FBgn0001168	-1.57043	0.00021858	0.0012664	hdexseqdown
FBgn0001170_CG11607_E003_H2.0	H2.0	FBgn0001170	-1.53193	0.00638014	0.023069	hdexseqdown
FBgn0001189_CG3095_E005_hfw	hfw	FBgn0001189	-2.32153	0.00353046	0.0139633	hdexseqdown
FBgn0001197_CG5499_E001_His2Av	His2Av	FBgn0001197	-0.521658	0.291425	0.458894	hdexseqdown
FBgn0001206_CG1619_E005_Hmr	Hmr	FBgn0001206	-0.817816	0.111449	0.228329	hdexseqdown
FBgn0001215_CG9983_E001_Hrb98DE	Hrb98DE	FBgn0001215	-2.17418	1.35648e-10	2.68266e-09	hdexseqdown
FBgn0001216_CG8937_E002_Hsc70-1	Hsc70-1	FBgn0001216	-4.82087	8.75429e-09	1.3137e-07	hdexseqdown
FBgn0001218_CG4147_E006_Hsc70-3	Hsc70-3	FBgn0001218	-3.15513	6.63715e-33	8.60673e-31	hdexseqdown
FBgn0001220_CG8542_E007_Hsc70-5	Hsc70-5	FBgn0001220	-4.94583	0.000116379	0.000725862	hdexseqdown
FBgn0001233_CG1242_E001_Hsp83	Hsp83	FBgn0001233	-7.00512	2.51922e-50	7.55348e-48	hdexseqdown
FBgn0001247_CG5517_E013_Ide	Ide	FBgn0001247	-2.00129	4.99468e-09	7.76241e-08	hdexseqdown
FBgn0001247_CG5517_E014_Ide	Ide	FBgn0001247	-3.21424	4.43965e-18	2.03647e-16	hdexseqdown
FBgn0001248_CG7176_E003_Idh	Idh	FBgn0001248	-1.01197	4.23765e-18	1.94964e-16	hdexseqdown
FBgn0001248_CG7176_E004_Idh	Idh	FBgn0001248	-4.41279	6.35231e-10	1.1324e-08	hdexseqdown
FBgn0001248_CG7176_E008_Idh	Idh	FBgn0001248	-2.10274	0.000551232	0.00283745	hdexseqdown
FBgn0001250_CG9623_E014_if	if	FBgn0001250	-2.13379	0.0351176	0.0932212	hdexseqdown
FBgn0001253_CG32356_E004_ImpE1	ImpE1	FBgn0001253	0.585067	0.179123	0.324385	hdexseqdown
FBgn0001257_CG15009_E004_ImpL2	ImpL2	FBgn0001257	-0.538257	0.729916	0.838629	hdexseqdown
FBgn0001258_CG10160_E001_Ldh	Ldh	FBgn0001258	-1.70592	0.122117	0.244665	hdexseqdown
FBgn0001263_CG3504_E009_inaD	inaD	FBgn0001263	-4.13168	0.000750316	0.00371837	hdexseqdown
FBgn0001263_CG3504_E010_inaD	inaD	FBgn0001263	-0.503924	0.144677	0.277282	hdexseqdown
FBgn0001269_CG17835_E007_inv	inv	FBgn0001269	-2.11109	0.00161911	0.00720154	hdexseqdown
FBgn0001291_CG2275_E001_Jra	Jra	FBgn0001291	-4.28613	1.7908e-70	1.1232e-67	hdexseqdown
FBgn0001291_CG2275_E002_Jra	Jra	FBgn0001291	-0.740391	9.92065e-06	8.08301e-05	hdexseqdown
FBgn0001291_CG2275_E003_Jra	Jra	FBgn0001291	-0.78464	1.95389e-05	0.00014794	hdexseqdown
FBgn0001297_CG33956_E001_kay	kay	FBgn0001297	-0.675677	1.97964e-20	1.12459e-18	hdexseqdown
FBgn0001297_CG33956_E004_kay	kay	FBgn0001297	-1.44746	1.01167e-39	1.90163e-37	hdexseqdown
FBgn0001319_CG10197_E018_kn	kn	FBgn0001319	-1.28292	0.0423526	0.107933	hdexseqdown
FBgn0001624_CG1725_E010_dlg1	dlg1	FBgn0001624	-3.25351	2.97045e-07	3.3532e-06	hdexseqdown
FBgn0001624_CG1725_E019_dlg1	dlg1	FBgn0001624	-1.54679	5.47084e-09	8.44053e-08	hdexseqdown
FBgn0001624_CG1725_E021_dlg1	dlg1	FBgn0001624	-1.8128	2.54935e-12	6.27296e-11	hdexseqdown
FBgn0001624_CG1725_E031_dlg1	dlg1	FBgn0001624	-2.11071	1.22992e-07	1.49492e-06	hdexseqdown
FBgn0001942_CG9075_E002_eIF4A	eIF4A	FBgn0001942	-2.63116	2.5411e-18	1.18686e-16	hdexseqdown
FBgn0001942_CG9075_E003_eIF4A	eIF4A	FBgn0001942	-0.648505	0.00770587	0.0270132	hdexseqdown
FBgn0001961_CG8978_E003_Arpc1	Arpc1	FBgn0001961	-0.440655	0.0567631	0.135564	hdexseqdown
FBgn0001961_CG8978_E004_Arpc1	Arpc1	FBgn0001961	-2.20299	3.62445e-06	3.25798e-05	hdexseqdown
FBgn0001987_CG3903_E008_Gli	Gli	FBgn0001987	-2.60366	0.000937251	0.00451376	hdexseqdown
FBgn0001987_CG3903_E011_Gli	Gli	FBgn0001987	0.349793	0.56309	0.714098	hdexseqdown
FBgn0001987_CG3903_E013_Gli	Gli	FBgn0001987	-0.567848	0.400582	0.569655	hdexseqdown
FBgn0001991_CG4894_E005_Ca-alpha1D	Ca-alpha1D	FBgn0001991	-4.79481	5.07161e-09	7.86604e-08	hdexseqdown
FBgn0001991_CG4894_E016_Ca-alpha1D	Ca-alpha1D	FBgn0001991	-1.44224	0.000238015	0.00136307	hdexseqdown
FBgn0001991_CG4894_E022_Ca-alpha1D	Ca-alpha1D	FBgn0001991	-3.1489	9.67428e-09	1.44015e-07	hdexseqdown
FBgn0001991_CG4894_E030_Ca-alpha1D	Ca-alpha1D	FBgn0001991	-0.814637	0.0248747	0.0707879	hdexseqdown
FBgn0001994_CG7664_E004_crp	crp	FBgn0001994	-1.46308	0.0100511	0.0337649	hdexseqdown
FBgn0002036_CG10561_E002_CG10561	CG10561	FBgn0002036	-1.91325	1.01002e-07	1.24738e-06	hdexseqdown
FBgn0002044_CG10084_E001_swm	swm	FBgn0002044	-1.88636	2.43856e-05	0.00018035	hdexseqdown
FBgn0002121_CG2671_E011_l(2)gl	l(2)gl	FBgn0002121	-2.97591	5.1564e-07	5.55359e-06	hdexseqdown
FBgn0002121_CG2671_E012_l(2)gl	l(2)gl	FBgn0002121	-2.33926	3.45938e-10	6.41238e-09	hdexseqdown
FBgn0002121_CG2671_E013_l(2)gl	l(2)gl	FBgn0002121	-2.78548	8.8603e-08	1.10715e-06	hdexseqdown
FBgn0002121_CG2671_E015_l(2)gl	l(2)gl	FBgn0002121	-2.92058	2.52198e-08	3.4718e-07	hdexseqdown
FBgn0002121_CG2671_E016_l(2)gl	l(2)gl	FBgn0002121	-1.67856	9.59733e-05	0.000612067	hdexseqdown
FBgn0002174_CG5504_E001_CG5504	CG5504	FBgn0002174	-5.70758	2.91836e-25	2.38537e-23	hdexseqdown
FBgn0002306_CG2507_E003_sas	sas	FBgn0002306	-2.15811	2.37554e-05	0.000176304	hdexseqdown
FBgn0002306_CG2507_E006_sas	sas	FBgn0002306	-1.86499	0.0103189	0.0345043	hdexseqdown
FBgn0002306_CG2507_E012_sas	sas	FBgn0002306	-2.8885	8.56957e-05	0.000553412	hdexseqdown
FBgn0002431_CG9484_E020_hyd	hyd	FBgn0002431	-1.93404	4.24408e-05	0.000295599	hdexseqdown
FBgn0002441_CG5954_E004_l(3)mbt	l(3)mbt	FBgn0002441	-0.217613	0.118866	0.239643	hdexseqdown
FBgn0002522_CG1264_E003_lab	lab	FBgn0002522	-0.493985	0.88404	0.936614	hdexseqdown
FBgn0002524_CG4162_E005_lace	lace	FBgn0002524	-3.22688	9.30698e-05	0.000595651	hdexseqdown
FBgn0002525_CG6944_E004_Lam	Lam	FBgn0002525	0.0911134	0.682835	0.804574	hdexseqdown
FBgn0002525_CG6944_E005_Lam	Lam	FBgn0002525	-1.45736	0.0832672	0.182535	hdexseqdown
FBgn0002526_CG10236_E002_LanA	LanA	FBgn0002526	0.520344	0.983502	0.995634	hdexseqdown
FBgn0002566_CG18028_E001_lt	lt	FBgn0002566	-1.99764	0.000122379	0.000758584	hdexseqdown
FBgn0002567_CG8024_E004_Rab32	Rab32	FBgn0002567	-5.36276	7.45532e-10	1.31567e-08	hdexseqdown
FBgn0002577_CG9369_E007_m	m	FBgn0002577	-10.4952	0.0571902	0.13635	hdexseqdown
FBgn0002579_CG7622_E004_RpL36	RpL36	FBgn0002579	-0.0148268	0.00311342	0.0125824	hdexseqdown
FBgn0002579_CG7622_E005_RpL36	RpL36	FBgn0002579	-2.12312	2.53715e-15	8.77099e-14	hdexseqdown
FBgn0002579_CG7622_E006_RpL36	RpL36	FBgn0002579	-0.938063	2.48416e-06	2.3128e-05	hdexseqdown
FBgn0002579_CG7622_E008_RpL36	RpL36	FBgn0002579	-0.245819	0.188609	0.337007	hdexseqdown
FBgn0002590_CG8922_E006_RpS5a	RpS5a	FBgn0002590	-2.06773	0.0137963	0.0438586	hdexseqdown
FBgn0002622_CG6779_E001_RpS3	RpS3	FBgn0002622	-1.35014	1.12526e-05	9.03589e-05	hdexseqdown
FBgn0002626_CG7939_E004_RpL32	RpL32	FBgn0002626	-1.81662	0.0164211	0.0506392	hdexseqdown
FBgn0002626_CG7939_E005_RpL32	RpL32	FBgn0002626	-1.3762	0.11139	0.228292	hdexseqdown
FBgn0002626_CG7939_E008_RpL32	RpL32	FBgn0002626	-0.609099	0.396172	0.565188	hdexseqdown
FBgn0002626_CG7939_E009_RpL32	RpL32	FBgn0002626	-0.580496	0.401867	0.5709	hdexseqdown
FBgn0002719_CG10120_E004_Men	Men	FBgn0002719	-2.65264	4.54704e-08	5.96433e-07	hdexseqdown
FBgn0002772_CG5596_E007_Mlc1	Mlc1	FBgn0002772	-2.71139	2.44321e-06	2.27813e-05	hdexseqdown
FBgn0002773_CG2184_E003_Mlc2	Mlc2	FBgn0002773	-0.955873	0.264032	0.428511	hdexseqdown
FBgn0002775_CG8631_E006_msl-3	msl-3	FBgn0002775	-1.08297	6.10399e-05	0.000408657	hdexseqdown
FBgn0002891_CG1925_E007_PolZ1	PolZ1	FBgn0002891	-1.9165	0.00050307	0.00262048	hdexseqdown
FBgn0002891_CG1925_E008_PolZ1	PolZ1	FBgn0002891	-1.39327	0.0696006	0.158617	hdexseqdown
FBgn0002891_CG1925_E009_PolZ1	PolZ1	FBgn0002891	-0.949992	0.287704	0.454801	hdexseqdown
FBgn0002899_CG7972_E007_mus301	mus301	FBgn0002899	-1.92938	0.0017082	0.00754263	hdexseqdown
FBgn0002905_CG6019_E007_PolQ	PolQ	FBgn0002905	-0.635889	0.00214419	0.00913971	hdexseqdown
FBgn0002917_CG1517_E004_na	na	FBgn0002917	-0.988376	0.121569	0.243788	hdexseqdown
FBgn0002917_CG1517_E005_na	na	FBgn0002917	-1.68245	0.0153605	0.047897	hdexseqdown
FBgn0002921_CG5670_E002_Atpalpha	Atpalpha	FBgn0002921	-2.62683	3.25493e-06	2.95695e-05	hdexseqdown
FBgn0002922_CG10250_E004_nau	nau	FBgn0002922	-0.211201	0.555011	0.707568	hdexseqdown
FBgn0002922_CG10250_E005_nau	nau	FBgn0002922	-1.15353	0.028183	0.0783668	hdexseqdown
FBgn0002922_CG10250_E006_nau	nau	FBgn0002922	-1.20712	7.36579e-09	1.119e-07	hdexseqdown
FBgn0002932_CG11988_E001_neur	neur	FBgn0002932	-2.79079	0.000303492	0.00168498	hdexseqdown
FBgn0002932_CG11988_E006_neur	neur	FBgn0002932	0.0419295	0.897899	0.945297	hdexseqdown
FBgn0002937_CG9347_E001_ninaB	ninaB	FBgn0002937	-2.67104	6.0992e-39	1.09939e-36	hdexseqdown
FBgn0002948_CG1763_E007_nod	nod	FBgn0002948	-1.18302	0.135739	0.264499	hdexseqdown
FBgn0003041_CG8114_E007_pbl	pbl	FBgn0003041	-14.2794	2.40087e-12	5.92183e-11	hdexseqdown
FBgn0003041_CG8114_E008_pbl	pbl	FBgn0003041	-3.94195	5.96032e-34	8.1959e-32	hdexseqdown
FBgn0003041_CG8114_E012_pbl	pbl	FBgn0003041	-2.43046	0.00218955	0.00930534	hdexseqdown
FBgn0003048_CG3443_E007_pcx	pcx	FBgn0003048	-0.193063	0.110666	0.227157	hdexseqdown
FBgn0003071_CG4001_E001_Pfk	Pfk	FBgn0003071	-8.17198	8.75698e-17	3.52307e-15	hdexseqdown
FBgn0003071_CG4001_E002_Pfk	Pfk	FBgn0003071	-10.0479	1.68793e-50	5.13615e-48	hdexseqdown
FBgn0003071_CG4001_E003_Pfk	Pfk	FBgn0003071	-10.1814	1.92539e-71	1.24575e-68	hdexseqdown
FBgn0003071_CG4001_E004_Pfk	Pfk	FBgn0003071	-9.42003	2.2609e-44	5.09041e-42	hdexseqdown
FBgn0003071_CG4001_E005_Pfk	Pfk	FBgn0003071	-10.0142	1.48453e-33	1.99667e-31	hdexseqdown
FBgn0003071_CG4001_E011_Pfk	Pfk	FBgn0003071	0.929124	0.0900072	0.19386	hdexseqdown
FBgn0003071_CG4001_E012_Pfk	Pfk	FBgn0003071	-0.599778	1.31784e-09	2.24011e-08	hdexseqdown
FBgn0003074_CG8251_E008_Pgi	Pgi	FBgn0003074	-1.52678	8.36863e-07	8.62919e-06	hdexseqdown
FBgn0003090_CG11084_E001_pk	pk	FBgn0003090	-1.83126	1.73841e-11	3.86589e-10	hdexseqdown
FBgn0003117_CG3978_E002_pnr	pnr	FBgn0003117	-3.23544	1.00288e-09	1.73399e-08	hdexseqdown
FBgn0003137_CG33103_E017_Ppn	Ppn	FBgn0003137	-3.02304	2.83322e-15	9.75612e-14	hdexseqdown
FBgn0003137_CG33103_E018_Ppn	Ppn	FBgn0003137	-1.9278	0.0569491	0.135871	hdexseqdown
FBgn0003159_CG2841_E006_CG2841	CG2841	FBgn0003159	-5.6268	1.64913e-17	7.15353e-16	hdexseqdown
FBgn0003165_CG9755_E013_pum	pum	FBgn0003165	-1.34842	8.36621e-05	0.000541474	hdexseqdown
FBgn0003165_CG9755_E019_pum	pum	FBgn0003165	-3.57175	7.03146e-06	5.9213e-05	hdexseqdown
FBgn0003175_CG4444_E015_px	px	FBgn0003175	-3.06414	2.7313e-11	5.91341e-10	hdexseqdown
FBgn0003187_CG6433_E006_qua	qua	FBgn0003187	-1.21963	0.00219123	0.00931181	hdexseqdown
FBgn0003209_CG12437_E012_raw	raw	FBgn0003209	-1.8169	0.0354025	0.0938156	hdexseqdown
FBgn0003209_CG12437_E013_raw	raw	FBgn0003209	-3.38599	0.000595769	0.00303972	hdexseqdown
FBgn0003218_CG11111_E006_rdgB	rdgB	FBgn0003218	-3.00801	1.84057e-13	5.20149e-12	hdexseqdown
FBgn0003218_CG11111_E009_rdgB	rdgB	FBgn0003218	-0.482946	0.362634	0.532641	hdexseqdown
FBgn0003231_CG10360_E001_ref(2)P	ref(2)P	FBgn0003231	-1.74137	0.000140387	0.000856393	hdexseqdown
FBgn0003257_CG3593_E003_r-l	r-l	FBgn0003257	-1.36259	1.25962e-22	8.55513e-21	hdexseqdown
FBgn0003261_CG10279_E019_Rm62	Rm62	FBgn0003261	-1.50878	0.000165186	0.000988929	hdexseqdown
FBgn0003267_CG6348_E004_ro	ro	FBgn0003267	-1.73	0.274677	0.440553	hdexseqdown
FBgn0003268_CG1569_E007_rod	rod	FBgn0003268	-0.99969	0.00753654	0.0265467	hdexseqdown
FBgn0003268_CG1569_E009_rod	rod	FBgn0003268	-0.157515	0.503545	0.66357	hdexseqdown
FBgn0003278_CG4033_E001_Polr1B	Polr1B	FBgn0003278	-0.770298	0.0129139	0.0415127	hdexseqdown
FBgn0003279_CG5502_E001_RpL4	RpL4	FBgn0003279	-3.47955	5.7766e-39	1.04739e-36	hdexseqdown
FBgn0003295_CG1214_E001_ru	ru	FBgn0003295	-0.610993	0.260771	0.424732	hdexseqdown
FBgn0003301_CG9533_E022_rut	rut	FBgn0003301	-2.24201	0.00206981	0.00887562	hdexseqdown
FBgn0003310_CG4385_E006_S	S	FBgn0003310	-1.66623	7.60483e-09	1.15104e-07	hdexseqdown
FBgn0003310_CG4385_E007_S	S	FBgn0003310	-0.418773	0.733493	0.84112	hdexseqdown
FBgn0003319_CG4316_E002_Sb	Sb	FBgn0003319	-1.15266	0.144094	0.276496	hdexseqdown
FBgn0003319_CG4316_E005_Sb	Sb	FBgn0003319	-0.56081	0.293412	0.46102	hdexseqdown
FBgn0003319_CG4316_E006_Sb	Sb	FBgn0003319	-0.612547	0.398881	0.567998	hdexseqdown
FBgn0003321_CG1664_E007_sbr	sbr	FBgn0003321	-3.22129	2.33901e-07	2.69332e-06	hdexseqdown
FBgn0003345_CG8544_E002_sd	sd	FBgn0003345	-1.67864	5.87436e-07	6.2556e-06	hdexseqdown
FBgn0003346_CG9999_E008_RanGAP	RanGAP	FBgn0003346	-0.758961	0.163753	0.303844	hdexseqdown
FBgn0003353_CG3182_E007_sei	sei	FBgn0003353	-1.43968	0.0341374	0.0911348	hdexseqdown
FBgn0003353_CG3182_E012_sei	sei	FBgn0003353	-1.76795	0.00128414	0.00592308	hdexseqdown
FBgn0003366_CG18085_E010_sev	sev	FBgn0003366	-2.83774	9.52833e-05	0.000608234	hdexseqdown
FBgn0003386_CG2822_E015_Shaw	Shaw	FBgn0003386	-2.80558	1.60531e-06	1.5588e-05	hdexseqdown
FBgn0003392_CG18102_E015_shi	shi	FBgn0003392	-1.13863	0.0696419	0.158688	hdexseqdown
FBgn0003392_CG18102_E017_shi	shi	FBgn0003392	-0.955336	0.19175	0.340974	hdexseqdown
FBgn0003396_CG7734_E004_shn	shn	FBgn0003396	-1.09418	0.0230596	0.0666359	hdexseqdown
FBgn0003410_CG9949_E001_sina	sina	FBgn0003410	-0.877065	0.00605129	0.0220728	hdexseqdown
FBgn0003423_CG1417_E003_slgA	slgA	FBgn0003423	-5.05538	8.2727e-29	8.62445e-27	hdexseqdown
FBgn0003423_CG1417_E004_slgA	slgA	FBgn0003423	-5.18253	5.74384e-34	7.91594e-32	hdexseqdown
FBgn0003423_CG1417_E010_slgA	slgA	FBgn0003423	-3.89727	7.0686e-14	2.08683e-12	hdexseqdown
FBgn0003423_CG1417_E014_slgA	slgA	FBgn0003423	-3.20329	1.61342e-27	1.53991e-25	hdexseqdown
FBgn0003450_CG7996_E003_snk	snk	FBgn0003450	1.89322	0.000657117	0.00330879	hdexseqdown
FBgn0003450_CG7996_E004_snk	snk	FBgn0003450	-2.3516	0.0200416	0.0594852	hdexseqdown
FBgn0003463_CG9224_E008_sog	sog	FBgn0003463	-1.13023	0.0612825	0.143792	hdexseqdown
FBgn0003475_CG10076_E012_spir	spir	FBgn0003475	-2.08653	9.11404e-05	0.000584885	hdexseqdown
FBgn0003483_CG3158_E010_spn-E	spn-E	FBgn0003483	-1.249	0.288312	0.455495	hdexseqdown
FBgn0003483_CG3158_E011_spn-E	spn-E	FBgn0003483	-0.693412	0.432053	0.599011	hdexseqdown
FBgn0003495_CG6134_E007_spz	spz	FBgn0003495	-1.60968	0.0341513	0.0911442	hdexseqdown
FBgn0003513_CG6993_E010_ss	ss	FBgn0003513	-0.063023	0.675212	0.798637	hdexseqdown
FBgn0003514_CG3595_E005_sqh	sqh	FBgn0003514	-0.063664	0.122865	0.245753	hdexseqdown
FBgn0003517_CG14792_E004_sta	sta	FBgn0003517	-0.140845	0.366001	0.535877	hdexseqdown
FBgn0003517_CG14792_E006_sta	sta	FBgn0003517	-1.87386	3.26681e-08	4.4025e-07	hdexseqdown
FBgn0003559_CG17170_E009_su(f)	su(f)	FBgn0003559	-0.521432	0.00153618	0.00689054	hdexseqdown
FBgn0003559_CG17170_E013_su(f)	su(f)	FBgn0003559	-3.26127	0.000103868	0.000656488	hdexseqdown
FBgn0003638_CG3019_E003_su(w[a])	su(w[a])	FBgn0003638	-1.35887	0.0903457	0.194433	hdexseqdown
FBgn0003638_CG3019_E005_su(w[a])	su(w[a])	FBgn0003638	-1.13587	0.149138	0.283525	hdexseqdown
FBgn0003638_CG3019_E010_su(w[a])	su(w[a])	FBgn0003638	-5.03509	2.50081e-08	3.44652e-07	hdexseqdown
FBgn0003638_CG3019_E011_su(w[a])	su(w[a])	FBgn0003638	-4.93263	1.27112e-08	1.85012e-07	hdexseqdown
FBgn0003638_CG3019_E013_su(w[a])	su(w[a])	FBgn0003638	-2.09133	2.18903e-20	1.23441e-18	hdexseqdown
FBgn0003701_CG5785_E002_thr	thr	FBgn0003701	-3.08269	3.36453e-18	1.56314e-16	hdexseqdown
FBgn0003701_CG5785_E004_thr	thr	FBgn0003701	-2.97106	2.46808e-07	2.82923e-06	hdexseqdown
FBgn0003720_CG1378_E001_tll	tll	FBgn0003720	0.178507	0.137025	0.266303	hdexseqdown
FBgn0003721_CG4898_E013_Tm1	Tm1	FBgn0003721	-5.18216	1.65013e-62	7.98637e-60	hdexseqdown
FBgn0003721_CG4898_E016_Tm1	Tm1	FBgn0003721	-4.27518	2.47648e-83	2.23852e-80	hdexseqdown
FBgn0003721_CG4898_E019_Tm1	Tm1	FBgn0003721	-3.22615	2.59879e-31	3.11379e-29	hdexseqdown
FBgn0003721_CG4898_E020_Tm1	Tm1	FBgn0003721	-3.8287	3.58994e-32	4.46678e-30	hdexseqdown
FBgn0003721_CG4898_E024_Tm1	Tm1	FBgn0003721	-3.25744	1.59528e-50	4.87839e-48	hdexseqdown
FBgn0003721_CG4898_E029_Tm1	Tm1	FBgn0003721	-2.82843	5.21929e-06	4.53504e-05	hdexseqdown
FBgn0003721_CG4898_E030_Tm1	Tm1	FBgn0003721	-3.14801	4.04168e-06	3.59777e-05	hdexseqdown
FBgn0003721_CG4898_E034_Tm1	Tm1	FBgn0003721	-1.40331	2.18554e-12	5.42336e-11	hdexseqdown
FBgn0003721_CG4898_E035_Tm1	Tm1	FBgn0003721	-3.97427	5.42576e-19	2.70479e-17	hdexseqdown
FBgn0003721_CG4898_E036_Tm1	Tm1	FBgn0003721	-6.40276	1.1822e-17	5.20895e-16	hdexseqdown
FBgn0003742_CG10128_E006_tra2	tra2	FBgn0003742	-5.37189	7.14164e-25	5.66411e-23	hdexseqdown
FBgn0003742_CG10128_E007_tra2	tra2	FBgn0003742	-3.61393	1.6086e-12	4.06723e-11	hdexseqdown
FBgn0003742_CG10128_E008_tra2	tra2	FBgn0003742	-3.20615	0.00288716	0.0118001	hdexseqdown
FBgn0003747_CG15779_E002_Gr5a	Gr5a	FBgn0003747	0.0488376	0.809753	0.892008	hdexseqdown
FBgn0003748_CG9364_E001_Treh	Treh	FBgn0003748	-27.1063	2.55857e-09	4.16707e-08	hdexseqdown
FBgn0003748_CG9364_E004_Treh	Treh	FBgn0003748	-6.89935	3.51337e-60	1.58789e-57	hdexseqdown
FBgn0003861_CG7875_E007_trp	trp	FBgn0003861	-1.7911	8.47077e-07	8.72719e-06	hdexseqdown
FBgn0003867_CG6705_E003_tsl	tsl	FBgn0003867	-2.97113	6.58093e-05	0.00043664	hdexseqdown
FBgn0003896_CG10619_E011_tup	tup	FBgn0003896	-0.530972	0.20933	0.362881	hdexseqdown
FBgn0003941_CG2960_E001_RpL40	RpL40	FBgn0003941	-2.47975	2.1571e-08	3.00926e-07	hdexseqdown
FBgn0003943_CG11624_E006_Ubi-p63E	Ubi-p63E	FBgn0003943	-16.0357	3.14237e-65	1.69429e-62	hdexseqdown
FBgn0003943_CG11624_E007_Ubi-p63E	Ubi-p63E	FBgn0003943	-6.65512	2.81949e-80	2.3107e-77	hdexseqdown
FBgn0004049_CG9764_E006_yrt	yrt	FBgn0004049	-1.52403	0.00869076	0.0299197	hdexseqdown
FBgn0004057_CG12529_E001_Zw	Zw	FBgn0004057	-0.979986	0.304488	0.472809	hdexseqdown
FBgn0004057_CG12529_E003_Zw	Zw	FBgn0004057	-4.30825	1.05869e-05	8.55666e-05	hdexseqdown
FBgn0004087_CG14887_E002_Dhfr	Dhfr	FBgn0004087	-1.79935	0.000328075	0.001805	hdexseqdown
FBgn0004107_CG10498_E009_Cdk2	Cdk2	FBgn0004107	-0.811286	0.0302406	0.0828697	hdexseqdown
FBgn0004108_CG9704_E001_Nrt	Nrt	FBgn0004108	-3.83131	1.53968e-11	3.44515e-10	hdexseqdown
FBgn0004117_CG4843_E001_Tm2	Tm2	FBgn0004117	-2.4628	3.15071e-06	2.86949e-05	hdexseqdown
FBgn0004117_CG4843_E006_Tm2	Tm2	FBgn0004117	-3.34561	2.05462e-07	2.38896e-06	hdexseqdown
FBgn0004118_CG6798_E006_nAChRbeta2	nAChRbeta2	FBgn0004118	-0.994318	0.0982083	0.207421	hdexseqdown
FBgn0004167_CG12008_E019_kst	kst	FBgn0004167	-2.58506	2.86963e-20	1.6035e-18	hdexseqdown
FBgn0004167_CG12008_E020_kst	kst	FBgn0004167	-2.47633	9.2765e-12	2.13714e-10	hdexseqdown
FBgn0004167_CG12008_E021_kst	kst	FBgn0004167	0.0365584	0.522007	0.679839	hdexseqdown
FBgn0004169_CG7107_E003_up	up	FBgn0004169	1.06774	0.0245092	0.0699291	hdexseqdown
FBgn0004169_CG7107_E016_up	up	FBgn0004169	-5.24554	6.09168e-18	2.76537e-16	hdexseqdown
FBgn0004169_CG7107_E018_up	up	FBgn0004169	-4.02359	7.44693e-15	2.45302e-13	hdexseqdown
FBgn0004169_CG7107_E021_up	up	FBgn0004169	-5.31617	5.40378e-34	7.49772e-32	hdexseqdown
FBgn0004177_CG7109_E001_mts	mts	FBgn0004177	-1.45769	0.00091573	0.00442548	hdexseqdown
FBgn0004177_CG7109_E002_mts	mts	FBgn0004177	-1.88457	3.22536e-10	6.00576e-09	hdexseqdown
FBgn0004228_CG7936_E004_mex1	mex1	FBgn0004228	-15.3275	1.65644e-15	5.83464e-14	hdexseqdown
FBgn0004242_CG3139_E011_Syt1	Syt1	FBgn0004242	-1.32824	0.0684858	0.156576	hdexseqdown
FBgn0004244_CG10537_E008_Rdl	Rdl	FBgn0004244	-0.217621	0.90285	0.94809	hdexseqdown
FBgn0004244_CG10537_E012_Rdl	Rdl	FBgn0004244	-1.01721	0.178622	0.323688	hdexseqdown
FBgn0004244_CG10537_E013_Rdl	Rdl	FBgn0004244	-3.72162	0.000689545	0.00345115	hdexseqdown
FBgn0004363_CG6647_E006_porin	porin	FBgn0004363	-3.74458	1.54228e-08	2.21697e-07	hdexseqdown
FBgn0004363_CG6647_E009_porin	porin	FBgn0004363	-4.01715	1.14704e-30	1.32526e-28	hdexseqdown
FBgn0004369_CG11516_E015_Ptp99A	Ptp99A	FBgn0004369	-2.74676	1.08849e-08	1.60444e-07	hdexseqdown
FBgn0004369_CG11516_E016_Ptp99A	Ptp99A	FBgn0004369	-2.30274	2.82506e-08	3.85107e-07	hdexseqdown
FBgn0004379_CG10923_E005_Klp67A	Klp67A	FBgn0004379	0.0242298	0.594451	0.73926	hdexseqdown
FBgn0004390_CG6721_E006_RasGAP1	RasGAP1	FBgn0004390	-0.92662	0.0027146	0.0111939	hdexseqdown
FBgn0004394_CG12287_E001_pdm2	pdm2	FBgn0004394	-2.86284	0.000690844	0.00345681	hdexseqdown
FBgn0004395_CG4620_E001_unk	unk	FBgn0004395	-1.80612	0.00917845	0.0313293	hdexseqdown
FBgn0004397_CG3299_E005_Vinc	Vinc	FBgn0004397	-1.42103	0.0287055	0.0795175	hdexseqdown
FBgn0004397_CG3299_E007_Vinc	Vinc	FBgn0004397	-1.74795	0.0400567	0.103182	hdexseqdown
FBgn0004401_CG6143_E001_Pep	Pep	FBgn0004401	-12.1539	0.00453966	0.0172724	hdexseqdown
FBgn0004509_CG10772_E008_Fur1	Fur1	FBgn0004509	-1.62011	0.00387054	0.0150987	hdexseqdown
FBgn0004577_CG3477_E008_Pxd	Pxd	FBgn0004577	-0.529452	0.442193	0.608226	hdexseqdown
FBgn0004580_CG6702_E009_Cbp53E	Cbp53E	FBgn0004580	-1.1836	0.412029	0.580254	hdexseqdown
FBgn0004580_CG6702_E010_Cbp53E	Cbp53E	FBgn0004580	-0.588981	0.858268	0.921473	hdexseqdown
FBgn0004587_CG10851_E001_B52	B52	FBgn0004587	-1.72721	0.000466343	0.0024535	hdexseqdown
FBgn0004587_CG10851_E002_B52	B52	FBgn0004587	-3.47101	0.00084907	0.00413968	hdexseqdown
FBgn0004607_CG1449_E002_zfh2	zfh2	FBgn0004607	-2.17847	0.0587091	0.13913	hdexseqdown
FBgn0004607_CG1449_E010_zfh2	zfh2	FBgn0004607	0.989536	0.00678874	0.0243069	hdexseqdown
FBgn0004611_CG4574_E022_Plc21C	Plc21C	FBgn0004611	-2.60801	0.000995447	0.00475669	hdexseqdown
FBgn0004618_CG7672_E001_gl	gl	FBgn0004618	-0.444267	0.547014	0.700912	hdexseqdown
FBgn0004619_CG8442_E010_GluRIA	GluRIA	FBgn0004619	-0.0802502	0.681678	0.803624	hdexseqdown
FBgn0004635_CG1004_E001_rho	rho	FBgn0004635	-2.26331	1.71863e-06	1.65809e-05	hdexseqdown
FBgn0004646_CG3039_E011_ogre	ogre	FBgn0004646	-3.06964	0.000348643	0.00190368	hdexseqdown
FBgn0004648_CG4122_E014_svr	svr	FBgn0004648	-0.914459	2.81695e-05	0.000204952	hdexseqdown
FBgn0004652_CG14307_E016_fru	fru	FBgn0004652	-14.3929	2.91449e-08	3.96244e-07	hdexseqdown
FBgn0004652_CG14307_E017_fru	fru	FBgn0004652	-3.98635	1.72901e-13	4.89297e-12	hdexseqdown
FBgn0004652_CG14307_E018_fru	fru	FBgn0004652	-3.114	6.19739e-05	0.000413963	hdexseqdown
FBgn0004654_CG3724_E001_Pgd	Pgd	FBgn0004654	-6.8541	3.05117e-17	1.28191e-15	hdexseqdown
FBgn0004654_CG3724_E002_Pgd	Pgd	FBgn0004654	-1.13598	0.0504788	0.123827	hdexseqdown
FBgn0004655_CG3707_E001_wapl	wapl	FBgn0004655	-2.35851	0.00573204	0.0210733	hdexseqdown
FBgn0004656_CG2252_E015_fs(1)h	fs(1)h	FBgn0004656	-3.01172	2.76484e-06	2.5469e-05	hdexseqdown
FBgn0004795_CG5403_E016_retn	retn	FBgn0004795	0.711728	0.0353695	0.0937563	hdexseqdown
FBgn0004797_CG31991_E007_mdy	mdy	FBgn0004797	-0.242696	0.797197	0.883672	hdexseqdown
FBgn0004828_CG8989_E004_His3.3B	His3.3B	FBgn0004828	-3.08635	0.00012267	0.000760005	hdexseqdown
FBgn0004838_CG10377_E001_Hrb27C	Hrb27C	FBgn0004838	-2.88456	2.67354e-20	1.50212e-18	hdexseqdown
FBgn0004839_CG8967_E007_otk	otk	FBgn0004839	0.553024	0.593378	0.738444	hdexseqdown
FBgn0004856_CG8264_E001_Bx42	Bx42	FBgn0004856	-0.753229	0.0860072	0.187189	hdexseqdown
FBgn0004860_CG3895_E006_ph-d	ph-d	FBgn0004860	-0.252268	0.0574022	0.136708	hdexseqdown
FBgn0004861_CG18412_E006_ph-p	ph-p	FBgn0004861	-2.71142	3.51765e-06	3.17218e-05	hdexseqdown
FBgn0004867_CG5920_E002_RpS2	RpS2	FBgn0004867	-3.48941	6.4951e-06	5.51724e-05	hdexseqdown
FBgn0004870_CG9097_E002_bab1	bab1	FBgn0004870	0.109193	0.671546	0.796043	hdexseqdown
FBgn0004875_CG10847_E001_enc	enc	FBgn0004875	-2.58128	2.55138e-09	4.15866e-08	hdexseqdown
FBgn0004889_CG6235_E011_tws	tws	FBgn0004889	-0.777017	0.00462722	0.0175523	hdexseqdown
FBgn0004889_CG6235_E012_tws	tws	FBgn0004889	-1.13683	0.0112089	0.0369374	hdexseqdown
FBgn0004889_CG6235_E017_tws	tws	FBgn0004889	-1.05443	0.118808	0.239549	hdexseqdown
FBgn0004893_CG10021_E003_bowl	bowl	FBgn0004893	0.149195	0.686149	0.806958	hdexseqdown
FBgn0004893_CG10021_E004_bowl	bowl	FBgn0004893	-1.57473	0.135588	0.264272	hdexseqdown
FBgn0004893_CG10021_E008_bowl	bowl	FBgn0004893	-2.51565	0.000307029	0.0017017	hdexseqdown
FBgn0004901_CG2867_E002_Prat	Prat	FBgn0004901	0.162073	0.588069	0.734232	hdexseqdown
FBgn0004901_CG2867_E003_Prat	Prat	FBgn0004901	-0.09485	0.938209	0.96918	hdexseqdown
FBgn0004907_CG17870_E013_14-3-3zeta	14-3-3zeta	FBgn0004907	-0.402825	0.48587	0.648109	hdexseqdown
FBgn0004908_CG7435_E001_Arl2	Arl2	FBgn0004908	-2.55174	1.34598e-09	2.28416e-08	hdexseqdown
FBgn0004915_CG5193_E001_TfIIB	TfIIB	FBgn0004915	0.461337	0.434596	0.601438	hdexseqdown
FBgn0004919_CG2679_E006_gol	gol	FBgn0004919	-1.10158	1.8389e-08	2.60078e-07	hdexseqdown
FBgn0004919_CG2679_E007_gol	gol	FBgn0004919	-1.4021	8.55359e-08	1.07231e-06	hdexseqdown
FBgn0004921_CG8261_E001_Ggamma1	Ggamma1	FBgn0004921	-0.871907	0.270771	0.436329	hdexseqdown
FBgn0004957_CG6205_E002_por	por	FBgn0004957	0.0537866	0.959676	0.981493	hdexseqdown
FBgn0004957_CG6205_E003_por	por	FBgn0004957	-0.244456	0.666802	0.792437	hdexseqdown
FBgn0005198_CG6975_E009_gig	gig	FBgn0005198	-1.32809	3.22101e-07	3.61481e-06	hdexseqdown
FBgn0005198_CG6975_E010_gig	gig	FBgn0005198	-3.42987	0.00146626	0.00662813	hdexseqdown
FBgn0005278_CG2674_E009_Sam-S	Sam-S	FBgn0005278	-1.61142	0.126221	0.250843	hdexseqdown
FBgn0005278_CG2674_E010_Sam-S	Sam-S	FBgn0005278	-1.63796	6.78496e-05	0.000449014	hdexseqdown
FBgn0005411_CG9998_E005_U2af50	U2af50	FBgn0005411	-2.11471	0.000781367	0.00385113	hdexseqdown
FBgn0005427_CG3114_E017_ewg	ewg	FBgn0005427	-15.601	5.2956e-12	1.26408e-10	hdexseqdown
FBgn0005533_CG3922_E003_RpS17	RpS17	FBgn0005533	-1.19383	0.0325976	0.0879214	hdexseqdown
FBgn0005536_CG32156_E002_Mbs	Mbs	FBgn0005536	-4.0138	2.28621e-06	2.14341e-05	hdexseqdown
FBgn0005536_CG32156_E016_Mbs	Mbs	FBgn0005536	-8.41286	1.60707e-77	1.23475e-74	hdexseqdown
FBgn0005536_CG32156_E034_Mbs	Mbs	FBgn0005536	-4.64603	3.06947e-11	6.60141e-10	hdexseqdown
FBgn0005558_CG1464_E009_ey	ey	FBgn0005558	0.587003	0.624982	0.762206	hdexseqdown
FBgn0005558_CG1464_E010_ey	ey	FBgn0005558	-1.22401	0.0364205	0.0959012	hdexseqdown
FBgn0005585_CG9429_E005_Calr	Calr	FBgn0005585	-1.36709	0.0102453	0.0342845	hdexseqdown
FBgn0005612_CG3090_E001_Sox14	Sox14	FBgn0005612	-2.09985	3.86952e-29	4.12923e-27	hdexseqdown
FBgn0005631_CG13521_E008_robo1	robo1	FBgn0005631	-0.320708	0.465912	0.630323	hdexseqdown
FBgn0005633_CG7445_E004_fln	fln	FBgn0005633	-3.35447	4.16548e-05	0.000290884	hdexseqdown
FBgn0005636_CG3385_E003_nvy	nvy	FBgn0005636	-2.23232	0.000283442	0.00158786	hdexseqdown
FBgn0005640_CG10579_E021_Eip63E	Eip63E	FBgn0005640	-4.01945	1.89495e-05	0.000144008	hdexseqdown
FBgn0005649_CG5422_E006_Rox8	Rox8	FBgn0005649	-1.39384	0.000197214	0.00115513	hdexseqdown
FBgn0005649_CG5422_E007_Rox8	Rox8	FBgn0005649	-1.91205	0.015695	0.0487596	hdexseqdown
FBgn0005649_CG5422_E011_Rox8	Rox8	FBgn0005649	-1.72156	0.00852226	0.0294203	hdexseqdown
FBgn0005658_CG7018_E001_Ets65A	Ets65A	FBgn0005658	-0.167188	0.886539	0.938304	hdexseqdown
FBgn0005666_CG32019_E021_bt	bt	FBgn0005666	0.509205	0.856914	0.920678	hdexseqdown
FBgn0005666_CG32019_E037_bt	bt	FBgn0005666	-0.882416	9.81298e-05	0.000624265	hdexseqdown
FBgn0008636_CG33152_E001_hbn	hbn	FBgn0008636	-1.14133	0.126848	0.251649	hdexseqdown
FBgn0010014_CG4209_E003_CanB	CanB	FBgn0010014	-0.933599	0.0039616	0.0153951	hdexseqdown
FBgn0010015_CG1455_E003_CanA1	CanA1	FBgn0010015	-2.55022	1.70899e-05	0.000131241	hdexseqdown
FBgn0010051_CG1063_E017_Itpr	Itpr	FBgn0010051	-1.62338	0.0328775	0.0885289	hdexseqdown
FBgn0010051_CG1063_E019_Itpr	Itpr	FBgn0010051	-0.0562751	0.460783	0.625718	hdexseqdown
FBgn0010052_CG8425_E008_Jhe	Jhe	FBgn0010052	-0.594866	0.0203261	0.0601657	hdexseqdown
FBgn0010100_CG9244_E001_mAcon1	mAcon1	FBgn0010100	-3.56045	8.13852e-13	2.12778e-11	hdexseqdown
FBgn0010114_CG2040_E010_hig	hig	FBgn0010114	-0.977748	0.000611034	0.00310421	hdexseqdown
FBgn0010173_CG9633_E004_RpA-70	RpA-70	FBgn0010173	-2.89606	2.46351e-08	3.40274e-07	hdexseqdown
FBgn0010197_CG33114_E001_Gyc32E	Gyc32E	FBgn0010197	-9.93145	0.0572945	0.136541	hdexseqdown
FBgn0010217_CG11154_E001_ATPsynbeta	ATPsynbeta	FBgn0010217	-8.44436	5.49798e-39	1.00279e-36	hdexseqdown
FBgn0010217_CG11154_E004_ATPsynbeta	ATPsynbeta	FBgn0010217	-1.66851	0.000853177	0.00415739	hdexseqdown
FBgn0010220_CG12759_E003_Dbp45A	Dbp45A	FBgn0010220	-0.191832	0.486207	0.648311	hdexseqdown
FBgn0010222_CG18466_E005_Nmdmc	Nmdmc	FBgn0010222	-3.65903	4.44307e-07	4.85593e-06	hdexseqdown
FBgn0010225_CG1106_E007_Gel	Gel	FBgn0010225	-3.90619	1.67076e-55	6.41843e-53	hdexseqdown
FBgn0010226_CG8938_E010_GstS1	GstS1	FBgn0010226	-1.04127	0.0197064	0.0586546	hdexseqdown
FBgn0010226_CG8938_E011_GstS1	GstS1	FBgn0010226	-10.0185	2.90863e-45	6.82373e-43	hdexseqdown
FBgn0010226_CG8938_E012_GstS1	GstS1	FBgn0010226	-9.73269	1.77206e-38	3.12992e-36	hdexseqdown
FBgn0010226_CG8938_E013_GstS1	GstS1	FBgn0010226	-10.4319	4.79079e-36	7.43613e-34	hdexseqdown
FBgn0010228_CG17921_E004_HmgZ	HmgZ	FBgn0010228	-0.0251593	0.47082	0.634706	hdexseqdown
FBgn0010240_CG17336_E004_Lcch3	Lcch3	FBgn0010240	-3.26357	0.0183585	0.0554099	hdexseqdown
FBgn0010240_CG17336_E005_Lcch3	Lcch3	FBgn0010240	-2.53892	0.00309188	0.0125096	hdexseqdown
FBgn0010246_CG9155_E001_Myo61F	Myo61F	FBgn0010246	-3.76909	5.82874e-07	6.21564e-06	hdexseqdown
FBgn0010263_CG3151_E001_Rbp9	Rbp9	FBgn0010263	-5.28956	1.61536e-19	8.36474e-18	hdexseqdown
FBgn0010263_CG3151_E002_Rbp9	Rbp9	FBgn0010263	-32.6952	6.47685e-10	1.1536e-08	hdexseqdown
FBgn0010263_CG3151_E003_Rbp9	Rbp9	FBgn0010263	-5.9773	6.38116e-16	2.35712e-14	hdexseqdown
FBgn0010263_CG3151_E006_Rbp9	Rbp9	FBgn0010263	-0.628374	0.0993037	0.209113	hdexseqdown
FBgn0010263_CG3151_E017_Rbp9	Rbp9	FBgn0010263	-5.21967	6.83066e-16	2.51109e-14	hdexseqdown
FBgn0010265_CG13389_E005_RpS13	RpS13	FBgn0010265	-0.182514	0.735493	0.842533	hdexseqdown
FBgn0010280_CG5444_E001_Taf4	Taf4	FBgn0010280	-1.43949	0.016207	0.0500868	hdexseqdown
FBgn0010280_CG5444_E002_Taf4	Taf4	FBgn0010280	0.0986462	0.867013	0.926686	hdexseqdown
FBgn0010280_CG5444_E007_Taf4	Taf4	FBgn0010280	-1.5488	9.03549e-08	1.12744e-06	hdexseqdown
FBgn0010300_CG10719_E004_brat	brat	FBgn0010300	-1.44441	0.00283371	0.0116118	hdexseqdown
FBgn0010300_CG10719_E006_brat	brat	FBgn0010300	-1.33151	5.49496e-07	5.89241e-06	hdexseqdown
FBgn0010309_CG10739_E008_pigeon	pigeon	FBgn0010309	-0.47612	0.827647	0.903687	hdexseqdown
FBgn0010317_CG10308_E003_CycJ	CycJ	FBgn0010317	-1.19446	0.0780793	0.173526	hdexseqdown
FBgn0010348_CG8385_E009_Arf79F	Arf79F	FBgn0010348	-2.48577	6.19296e-09	9.50453e-08	hdexseqdown
FBgn0010350_CG7962_E002_Cds	Cds	FBgn0010350	-13.6548	1.46594e-07	1.75816e-06	hdexseqdown
FBgn0010355_CG17603_E003_Taf1	Taf1	FBgn0010355	-1.61879	0.0443489	0.111843	hdexseqdown
FBgn0010355_CG17603_E012_Taf1	Taf1	FBgn0010355	-0.58763	0.241186	0.401695	hdexseqdown
FBgn0010380_CG12532_E001_AP-1-2beta	AP-1-2beta	FBgn0010380	-2.43462	6.56571e-05	0.000435866	hdexseqdown
FBgn0010382_CG3938_E010_CycE	CycE	FBgn0010382	0.482864	0.275637	0.441569	hdexseqdown
FBgn0010382_CG3938_E011_CycE	CycE	FBgn0010382	0.131843	0.69796	0.816008	hdexseqdown
FBgn0010387_CG8627_E001_Acbp2	Acbp2	FBgn0010387	-0.706739	0.316724	0.486014	hdexseqdown
FBgn0010408_CG3395_E003_RpS9	RpS9	FBgn0010408	-0.224186	0.0154422	0.0481103	hdexseqdown
FBgn0010408_CG3395_E007_RpS9	RpS9	FBgn0010408	-0.461053	0.306977	0.475281	hdexseqdown
FBgn0010412_CG4464_E001_RpS19a	RpS19a	FBgn0010412	-0.65478	0.0417897	0.106747	hdexseqdown
FBgn0010424_CG7930_E001_TpnC73F	TpnC73F	FBgn0010424	-2.86324	3.44088e-06	3.10979e-05	hdexseqdown
FBgn0010435_CG2727_E010_emp	emp	FBgn0010435	-7.14464	1.97999e-25	1.6424e-23	hdexseqdown
FBgn0010435_CG2727_E011_emp	emp	FBgn0010435	-6.70222	1.46785e-13	4.18668e-12	hdexseqdown
FBgn0010435_CG2727_E012_emp	emp	FBgn0010435	-7.7706	7.28122e-29	7.63733e-27	hdexseqdown
FBgn0010435_CG2727_E013_emp	emp	FBgn0010435	-3.53886	8.55683e-07	8.807e-06	hdexseqdown
FBgn0010473_CG15427_E001_tutl	tutl	FBgn0010473	-12.7988	0.0332834	0.0893597	hdexseqdown
FBgn0010473_CG15427_E014_tutl	tutl	FBgn0010473	-13.8891	0.000185451	0.00109405	hdexseqdown
FBgn0010482_CG9432_E004_hlk	hlk	FBgn0010482	0.435116	0.529265	0.686334	hdexseqdown
FBgn0010482_CG9432_E005_hlk	hlk	FBgn0010482	-0.05613	0.233137	0.391916	hdexseqdown
FBgn0010482_CG9432_E007_hlk	hlk	FBgn0010482	-2.39193	9.45296e-11	1.91319e-09	hdexseqdown
FBgn0010482_CG9432_E014_hlk	hlk	FBgn0010482	-3.30353	1.08856e-13	3.14571e-12	hdexseqdown
FBgn0010482_CG9432_E021_hlk	hlk	FBgn0010482	-1.49022	1.76891e-08	2.50988e-07	hdexseqdown
FBgn0010482_CG9432_E022_hlk	hlk	FBgn0010482	-0.998288	8.48705e-06	7.02107e-05	hdexseqdown
FBgn0010482_CG9432_E023_hlk	hlk	FBgn0010482	-0.675424	0.0238883	0.0685426	hdexseqdown
FBgn0010482_CG9432_E027_hlk	hlk	FBgn0010482	-0.145036	0.265954	0.430687	hdexseqdown
FBgn0010482_CG9432_E028_hlk	hlk	FBgn0010482	-0.268136	0.194113	0.34408	hdexseqdown
FBgn0010488_CG3845_E001_NAT1	NAT1	FBgn0010488	-2.52319	4.04217e-08	5.35696e-07	hdexseqdown
FBgn0010516_CG8996_E004_wal	wal	FBgn0010516	-2.54916	5.82383e-90	6.75411e-87	hdexseqdown
FBgn0010520_CG4539_E001_Bka	Bka	FBgn0010520	-3.95854	1.00885e-09	1.74332e-08	hdexseqdown
FBgn0010548_CG11140_E015_Aldh-III	Aldh-III	FBgn0010548	-1.16195	0.000146469	0.000889349	hdexseqdown
FBgn0010548_CG11140_E016_Aldh-III	Aldh-III	FBgn0010548	-3.20368	1.15332e-09	1.97907e-08	hdexseqdown
FBgn0010548_CG11140_E017_Aldh-III	Aldh-III	FBgn0010548	-3.58562	1.39781e-21	8.65236e-20	hdexseqdown
FBgn0010548_CG11140_E018_Aldh-III	Aldh-III	FBgn0010548	-3.46681	0.00669877	0.0240323	hdexseqdown
FBgn0010551_CG15081_E010_Phb2	Phb2	FBgn0010551	-1.50664	0.00037266	0.00201548	hdexseqdown
FBgn0010602_CG3018_E001_lwr	lwr	FBgn0010602	-3.23505	6.29689e-12	1.48578e-10	hdexseqdown
FBgn0010602_CG3018_E002_lwr	lwr	FBgn0010602	-2.7544	0.000220501	0.00127596	hdexseqdown
FBgn0010611_CG4311_E005_Hmgs	Hmgs	FBgn0010611	-1.33933	0.00936304	0.0318524	hdexseqdown
FBgn0010612_CG6105_E005_ATPsynG	ATPsynG	FBgn0010612	-0.00582046	0.504393	0.664255	hdexseqdown
FBgn0010612_CG6105_E006_ATPsynG	ATPsynG	FBgn0010612	-0.037342	0.445522	0.611486	hdexseqdown
FBgn0010651_CG15095_E005_MFS14	MFS14	FBgn0010651	-3.38323	8.22793e-05	0.000533197	hdexseqdown
FBgn0010786_CG9165_E002_l(3)02640	l(3)02640	FBgn0010786	-1.35057	0.0365139	0.0961018	hdexseqdown
FBgn0010808_CG1715_E003_Chchd3	Chchd3	FBgn0010808	-1.05517	0.00618684	0.0224855	hdexseqdown
FBgn0010825_CG6964_E005_Gug	Gug	FBgn0010825	-3.35301	4.44591e-08	5.84539e-07	hdexseqdown
FBgn0010877_CG7129_E004_l(3)05822	l(3)05822	FBgn0010877	-4.59651	1.3044e-10	2.59218e-09	hdexseqdown
FBgn0010905_CG16757_E008_Spn	Spn	FBgn0010905	-0.948346	0.0992355	0.208998	hdexseqdown
FBgn0010909_CG16973_E005_msn	msn	FBgn0010909	-2.09967	0.000250746	0.00142522	hdexseqdown
FBgn0010909_CG16973_E023_msn	msn	FBgn0010909	-1.52862	2.9627e-08	4.02265e-07	hdexseqdown
FBgn0010909_CG16973_E024_msn	msn	FBgn0010909	-3.03431	8.33484e-09	1.25473e-07	hdexseqdown
FBgn0010909_CG16973_E027_msn	msn	FBgn0010909	-1.97913	0.000205458	0.00119805	hdexseqdown
FBgn0010909_CG16973_E028_msn	msn	FBgn0010909	-2.18408	0.000139452	0.000851874	hdexseqdown
FBgn0011016_CG5474_E001_SsRbeta	SsRbeta	FBgn0011016	-1.06817	0.0407093	0.104542	hdexseqdown
FBgn0011202_CG1768_E003_dia	dia	FBgn0011202	-1.77906	0.0834926	0.182892	hdexseqdown
FBgn0011202_CG1768_E010_dia	dia	FBgn0011202	-3.61705	1.06102e-06	1.07299e-05	hdexseqdown
FBgn0011206_CG4760_E002_bol	bol	FBgn0011206	-1.34067	6.54642e-05	0.00043482	hdexseqdown
FBgn0011206_CG4760_E014_bol	bol	FBgn0011206	-3.10489	0.000262988	0.00148629	hdexseqdown
FBgn0011217_CG7425_E007_eff	eff	FBgn0011217	-2.42049	3.741e-66	2.0904e-63	hdexseqdown
FBgn0011217_CG7425_E008_eff	eff	FBgn0011217	-6.03586	2.74717e-62	1.3192e-59	hdexseqdown
FBgn0011224_CG31000_E020_heph	heph	FBgn0011224	-5.55104	3.32825e-10	6.18236e-09	hdexseqdown
FBgn0011224_CG31000_E022_heph	heph	FBgn0011224	-1.81789	0.00325631	0.0130639	hdexseqdown
FBgn0011224_CG31000_E024_heph	heph	FBgn0011224	-13.9935	0.00173562	0.00764085	hdexseqdown
FBgn0011224_CG31000_E027_heph	heph	FBgn0011224	-1.49727	0.0657275	0.151629	hdexseqdown
FBgn0011225_CG5695_E024_jar	jar	FBgn0011225	-1.39782	0.000433227	0.00230054	hdexseqdown
FBgn0011239_CG31733_E004_ms(2)35Ci	ms(2)35Ci	FBgn0011239	1.26534	0.344388	0.514015	hdexseqdown
FBgn0011259_CG18405_E018_Sema1a	Sema1a	FBgn0011259	-2.75656	0.0299461	0.0822314	hdexseqdown
FBgn0011259_CG18405_E023_Sema1a	Sema1a	FBgn0011259	1.21701	0.000326714	0.00179832	hdexseqdown
FBgn0011272_CG4651_E002_RpL13	RpL13	FBgn0011272	-3.00601	1.20654e-33	1.62992e-31	hdexseqdown
FBgn0011272_CG4651_E003_RpL13	RpL13	FBgn0011272	-2.8105	5.98392e-26	5.12981e-24	hdexseqdown
FBgn0011284_CG11276_E001_RpS4	RpS4	FBgn0011284	-1.331	0.232398	0.39094	hdexseqdown
FBgn0011284_CG11276_E002_RpS4	RpS4	FBgn0011284	-1.02165	0.00376606	0.0147565	hdexseqdown
FBgn0011284_CG11276_E003_RpS4	RpS4	FBgn0011284	-1.28564	1.19293e-06	1.19227e-05	hdexseqdown
FBgn0011286_CG10844_E015_RyR	RyR	FBgn0011286	-3.83468	7.33944e-10	1.29671e-08	hdexseqdown
FBgn0011288_CG40452_E001_Snap25	Snap25	FBgn0011288	-2.69837	4.49494e-05	0.000311063	hdexseqdown
FBgn0011289_CG5930_E004_TfIIA-L	TfIIA-L	FBgn0011289	-2.88404	5.07126e-14	1.52351e-12	hdexseqdown
FBgn0011290_CG17358_E004_Taf12	Taf12	FBgn0011290	-3.36403	6.48207e-08	8.28848e-07	hdexseqdown
FBgn0011300_CG8224_E005_babo	babo	FBgn0011300	-3.72798	5.22468e-08	6.78514e-07	hdexseqdown
FBgn0011335_CG6801_E003_vers	vers	FBgn0011335	-0.568355	0.0831442	0.18235	hdexseqdown
FBgn0011455_CG9762_E006_ND-SGDH	ND-SGDH	FBgn0011455	-6.76624	1.15252e-30	1.32661e-28	hdexseqdown
FBgn0011481_CG7187_E004_Ssdp	Ssdp	FBgn0011481	-1.10949	1.45065e-06	1.423e-05	hdexseqdown
FBgn0011576_CG3466_E001_Cyp4d2	Cyp4d2	FBgn0011576	-3.2424	3.63497e-14	1.10992e-12	hdexseqdown
FBgn0011603_CG15444_E015_ine	ine	FBgn0011603	-0.239527	0.81017	0.89226	hdexseqdown
FBgn0011640_CG8597_E004_lark	lark	FBgn0011640	-2.69025	6.73005e-09	1.02749e-07	hdexseqdown
FBgn0011640_CG8597_E005_lark	lark	FBgn0011640	-1.74941	9.97549e-06	8.12124e-05	hdexseqdown
FBgn0011640_CG8597_E006_lark	lark	FBgn0011640	-1.06942	0.00395975	0.0153927	hdexseqdown
FBgn0011642_CG32018_E008_Zyx	Zyx	FBgn0011642	-0.453054	0.17245	0.315456	hdexseqdown
FBgn0011659_CG11482_E003_Mlh1	Mlh1	FBgn0011659	-1.40509	1.6002e-06	1.55506e-05	hdexseqdown
FBgn0011661_CG10701_E008_Moe	Moe	FBgn0011661	-2.31279	0.57691	0.725072	hdexseqdown
FBgn0011661_CG10701_E019_Moe	Moe	FBgn0011661	-2.47616	0.156388	0.293576	hdexseqdown
FBgn0011666_CG5099_E007_msi	msi	FBgn0011666	-11.0195	0.00184008	0.00803284	hdexseqdown
FBgn0011666_CG5099_E008_msi	msi	FBgn0011666	0.00718619	0.532976	0.689421	hdexseqdown
FBgn0011692_CG1258_E002_pav	pav	FBgn0011692	0.333791	0.614354	0.754451	hdexseqdown
FBgn0011695_CG11390_E003_EbpIII	EbpIII	FBgn0011695	0.504347	0.137643	0.267225	hdexseqdown
FBgn0011703_CG5371_E003_RnrL	RnrL	FBgn0011703	-1.60552	0.00654293	0.0235571	hdexseqdown
FBgn0011710_CG1403_E001_Septin1	Septin1	FBgn0011710	-0.197047	0.986695	0.99733	hdexseqdown
FBgn0011722_CG11527_E001_Tig	Tig	FBgn0011722	-2.82623	1.18587e-08	1.73549e-07	hdexseqdown
FBgn0011723_CG7260_E005_byn	byn	FBgn0011723	-0.705169	0.431878	0.598849	hdexseqdown
FBgn0011725_CG31137_E006_twin	twin	FBgn0011725	-1.13165	9.49518e-06	7.77035e-05	hdexseqdown
FBgn0011745_CG6174_E001_Arp1	Arp1	FBgn0011745	-4.06887	9.9402e-05	0.000631247	hdexseqdown
FBgn0011746_CG8084_E001_ana	ana	FBgn0011746	-10.0727	0.0297438	0.0817709	hdexseqdown
FBgn0011754_CG1830_E005_PhKgamma	PhKgamma	FBgn0011754	-2.52611	9.56302e-18	4.24405e-16	hdexseqdown
FBgn0011754_CG1830_E006_PhKgamma	PhKgamma	FBgn0011754	-3.07588	1.22232e-56	4.81608e-54	hdexseqdown
FBgn0011766_CG6376_E005_E2f1	E2f1	FBgn0011766	-1.23651	0.229224	0.387009	hdexseqdown
FBgn0011836_CG6711_E001_Taf2	Taf2	FBgn0011836	0.292711	0.794013	0.881603	hdexseqdown
FBgn0012034_CG9390_E001_AcCoAS	AcCoAS	FBgn0012034	-2.97445	3.02677e-05	0.00021831	hdexseqdown
FBgn0012034_CG9390_E009_AcCoAS	AcCoAS	FBgn0012034	-5.25521	4.32453e-10	7.88525e-09	hdexseqdown
FBgn0012036_CG3752_E001_Aldh	Aldh	FBgn0012036	-9.34164	3.00678e-21	1.81369e-19	hdexseqdown
FBgn0012037_CG8827_E004_Ance	Ance	FBgn0012037	-0.984914	0.0308978	0.084295	hdexseqdown
FBgn0012051_CG7563_E018_CalpA	CalpA	FBgn0012051	-2.90575	1.01508e-12	2.62155e-11	hdexseqdown
FBgn0013269_CG6226_E003_Fkbp39	Fkbp39	FBgn0013269	-0.74184	9.00922e-08	1.12439e-06	hdexseqdown
FBgn0013272_CG5820_E002_Gp150	Gp150	FBgn0013272	-4.80346	8.77825e-10	1.53111e-08	hdexseqdown
FBgn0013272_CG5820_E004_Gp150	Gp150	FBgn0013272	-3.84356	5.87964e-10	1.05425e-08	hdexseqdown
FBgn0013301_CG4478_E003_ProtB	ProtB	FBgn0013301	-5.1522	2.37576e-11	5.19674e-10	hdexseqdown
FBgn0013307_CG8721_E006_Odc1	Odc1	FBgn0013307	-0.548562	0.284273	0.451047	hdexseqdown
FBgn0013325_CG7726_E001_RpL11	RpL11	FBgn0013325	-1.91612	0.00852837	0.0294365	hdexseqdown
FBgn0013325_CG7726_E002_RpL11	RpL11	FBgn0013325	-0.119354	0.349283	0.518976	hdexseqdown
FBgn0013348_CG2981_E001_TpnC41C	TpnC41C	FBgn0013348	-2.57993	1.09054e-22	7.45618e-21	hdexseqdown
FBgn0013433_CG4846_E003_beat-Ia	beat-Ia	FBgn0013433	-0.238768	0.487441	0.649336	hdexseqdown
FBgn0013467_CG18285_E001_igl	igl	FBgn0013467	-2.92987	1.87694e-25	1.56114e-23	hdexseqdown
FBgn0013548_CG11295_E001_l(2)dtl	l(2)dtl	FBgn0013548	-0.559138	0.204878	0.357353	hdexseqdown
FBgn0013576_CG32464_E001_mtd	mtd	FBgn0013576	-1.53535	0.00341933	0.0136043	hdexseqdown
FBgn0013576_CG32464_E008_mtd	mtd	FBgn0013576	0.622145	0.262102	0.426174	hdexseqdown
FBgn0013576_CG32464_E024_mtd	mtd	FBgn0013576	0.17153	0.695222	0.813827	hdexseqdown
FBgn0013576_CG32464_E026_mtd	mtd	FBgn0013576	-2.92811	1.45334e-06	1.42519e-05	hdexseqdown
FBgn0013576_CG32464_E032_mtd	mtd	FBgn0013576	-4.24751	1.25348e-12	3.1996e-11	hdexseqdown
FBgn0013718_CG33991_E016_nuf	nuf	FBgn0013718	-1.48739	1.07571e-05	8.68737e-05	hdexseqdown
FBgn0013726_CG8705_E001_pnut	pnut	FBgn0013726	-2.85189	0.0265646	0.0747183	hdexseqdown
FBgn0013733_CG18076_E003_shot	shot	FBgn0013733	0.533458	0.652952	0.782575	hdexseqdown
FBgn0013733_CG18076_E007_shot	shot	FBgn0013733	0.209182	0.482229	0.644993	hdexseqdown
FBgn0013733_CG18076_E019_shot	shot	FBgn0013733	-0.0714993	0.117148	0.23709	hdexseqdown
FBgn0013733_CG18076_E026_shot	shot	FBgn0013733	-1.94266	0.0931312	0.199186	hdexseqdown
FBgn0013733_CG18076_E039_shot	shot	FBgn0013733	-2.67217	3.96606e-05	0.00027819	hdexseqdown
FBgn0013746_CG9556_E011_alien	alien	FBgn0013746	-2.83396	7.7831e-05	0.000508067	hdexseqdown
FBgn0013756_CG8274_E001_Mtor	Mtor	FBgn0013756	-1.4976	0.000418792	0.00223102	hdexseqdown
FBgn0013765_CG4832_E006_cnn	cnn	FBgn0013765	-1.6817	5.36862e-05	0.000363984	hdexseqdown
FBgn0013765_CG4832_E015_cnn	cnn	FBgn0013765	-2.05495	0.0124113	0.0401787	hdexseqdown
FBgn0013810_CG5526_E013_Dhc36C	Dhc36C	FBgn0013810	-2.0375	0.0254349	0.0721441	hdexseqdown
FBgn0013810_CG5526_E014_Dhc36C	Dhc36C	FBgn0013810	0.100553	0.589351	0.73534	hdexseqdown
FBgn0013810_CG5526_E017_Dhc36C	Dhc36C	FBgn0013810	-1.1621	0.0330327	0.0888611	hdexseqdown
FBgn0013810_CG5526_E018_Dhc36C	Dhc36C	FBgn0013810	0.739616	0.375489	0.545225	hdexseqdown
FBgn0013812_CG3723_E004_Dhc93AB	Dhc93AB	FBgn0013812	-2.13602	0.000601479	0.00306301	hdexseqdown
FBgn0013812_CG3723_E011_Dhc93AB	Dhc93AB	FBgn0013812	-1.6599	0.00742672	0.0262185	hdexseqdown
FBgn0013813_CG1842_E041_Dhc98D	Dhc98D	FBgn0013813	0.208168	0.64808	0.779106	hdexseqdown
FBgn0013813_CG1842_E043_Dhc98D	Dhc98D	FBgn0013813	0.773602	0.193061	0.34278	hdexseqdown
FBgn0013949_CG7021_E005_Elal	Elal	FBgn0013949	-1.37568	0.015524	0.0483065	hdexseqdown
FBgn0013973_CG1470_E018_Gycbeta100B	Gycbeta100B	FBgn0013973	-1.62023	0.000338166	0.00185471	hdexseqdown
FBgn0013981_CG3379_E001_His4r	His4r	FBgn0013981	-3.53416	2.09316e-08	2.92671e-07	hdexseqdown
FBgn0013983_CG5576_E003_imd	imd	FBgn0013983	-5.1279	4.30591e-08	5.67346e-07	hdexseqdown
FBgn0013995_CG5685_E003_Calx	Calx	FBgn0013995	-4.90637	9.35938e-37	1.50205e-34	hdexseqdown
FBgn0013995_CG5685_E004_Calx	Calx	FBgn0013995	-5.03921	2.6481e-86	2.66833e-83	hdexseqdown
FBgn0013995_CG5685_E015_Calx	Calx	FBgn0013995	0.427765	0.669806	0.794824	hdexseqdown
FBgn0014020_CG8416_E001_Rho1	Rho1	FBgn0014020	-2.56835	1.10867e-27	1.06477e-25	hdexseqdown
FBgn0014020_CG8416_E002_Rho1	Rho1	FBgn0014020	-3.28032	1.77431e-113	3.30484e-110	hdexseqdown
FBgn0014024_CG3312_E009_Rnp4F	Rnp4F	FBgn0014024	-2.83235	0.000579918	0.00297019	hdexseqdown
FBgn0014026_CG3314_E006_RpL7A	RpL7A	FBgn0014026	-3.24815	1.5943e-45	3.82794e-43	hdexseqdown
FBgn0014141_CG3937_E009_cher	cher	FBgn0014141	-0.358315	0.124074	0.247552	hdexseqdown
FBgn0014141_CG3937_E014_cher	cher	FBgn0014141	-0.190664	0.0735578	0.165865	hdexseqdown
FBgn0014141_CG3937_E022_cher	cher	FBgn0014141	-2.45278	6.29169e-32	7.67312e-30	hdexseqdown
FBgn0014189_CG7269_E001_Hel25E	Hel25E	FBgn0014189	-3.33583	1.75982e-09	2.93778e-08	hdexseqdown
FBgn0014342_CG10390_E005_mia	mia	FBgn0014342	-4.81285	7.09367e-06	5.9696e-05	hdexseqdown
FBgn0014380_CG9366_E005_RhoL	RhoL	FBgn0014380	-2.56909	1.32416e-07	1.60123e-06	hdexseqdown
FBgn0014388_CG1921_E004_sty	sty	FBgn0014388	-1.72624	0.0173061	0.0528522	hdexseqdown
FBgn0014417_CG13397_E004_CG13397	CG13397	FBgn0014417	-1.49166	0.00209644	0.00896666	hdexseqdown
FBgn0014469_CG2060_E007_Cyp4e2	Cyp4e2	FBgn0014469	-1.71605	0.000111106	0.000697217	hdexseqdown
FBgn0014857_CG5825_E001_His3.3A	His3.3A	FBgn0014857	-4.98541	5.52252e-09	8.51598e-08	hdexseqdown
FBgn0014869_CG1721_E001_Pglym78	Pglym78	FBgn0014869	-0.741382	0.101425	0.212308	hdexseqdown
FBgn0014869_CG1721_E002_Pglym78	Pglym78	FBgn0014869	-0.604229	0.176003	0.320311	hdexseqdown
FBgn0015000_CG3469_E001_betaggt-I	betaggt-I	FBgn0015000	-1.49935	0.00330877	0.0132389	hdexseqdown
FBgn0015010_CG9538_E004_Ag5r	Ag5r	FBgn0015010	-10.5985	4.26643e-32	5.2871e-30	hdexseqdown
FBgn0015019_CG8977_E005_CCT3	CCT3	FBgn0015019	-0.930995	0.00207215	0.00888253	hdexseqdown
FBgn0015024_CG2028_E005_CkIalpha	CkIalpha	FBgn0015024	-0.724384	0.00903852	0.030923	hdexseqdown
FBgn0015034_CG2062_E001_Cyp4e1	Cyp4e1	FBgn0015034	-2.57079	2.47283e-05	0.000182598	hdexseqdown
FBgn0015034_CG2062_E003_Cyp4e1	Cyp4e1	FBgn0015034	-0.306393	0.00110361	0.00519408	hdexseqdown
FBgn0015034_CG2062_E004_Cyp4e1	Cyp4e1	FBgn0015034	-2.51368	1.91176e-07	2.23953e-06	hdexseqdown
FBgn0015035_CG4105_E002_Cyp4e3	Cyp4e3	FBgn0015035	-0.935137	0.366259	0.536113	hdexseqdown
FBgn0015039_CG4486_E004_Cyp9b2	Cyp9b2	FBgn0015039	-1.51741	0.04063	0.104379	hdexseqdown
FBgn0015040_CG3616_E001_Cyp9c1	Cyp9c1	FBgn0015040	-0.153701	0.767023	0.864031	hdexseqdown
FBgn0015218_CG4035_E008_eIF4E1	eIF4E1	FBgn0015218	-5.31281	8.60087e-21	5.01576e-19	hdexseqdown
FBgn0015221_CG1469_E005_Fer2LCH	Fer2LCH	FBgn0015221	-3.61103	2.12106e-10	4.07543e-09	hdexseqdown
FBgn0015222_CG2216_E005_Fer1HCH	Fer1HCH	FBgn0015222	-3.45941	9.26773e-45	2.12556e-42	hdexseqdown
FBgn0015222_CG2216_E008_Fer1HCH	Fer1HCH	FBgn0015222	-3.884	4.95092e-11	1.03826e-09	hdexseqdown
FBgn0015245_CG12101_E001_Hsp60A	Hsp60A	FBgn0015245	-1.05098	9.63666e-20	5.15067e-18	hdexseqdown
FBgn0015268_CG5330_E008_Nap1	Nap1	FBgn0015268	-0.133317	0.761237	0.860304	hdexseqdown
FBgn0015269_CG8318_E004_Nf1	Nf1	FBgn0015269	-3.04542	3.53307e-06	3.18375e-05	hdexseqdown
FBgn0015279_CG4141_E009_Pi3K92E	Pi3K92E	FBgn0015279	-0.399548	0.938868	0.969623	hdexseqdown
FBgn0015279_CG4141_E010_Pi3K92E	Pi3K92E	FBgn0015279	-1.17939	0.129615	0.25567	hdexseqdown
FBgn0015282_CG5289_E002_Rpt2	Rpt2	FBgn0015282	-0.799171	1.04773e-05	8.47911e-05	hdexseqdown
FBgn0015282_CG5289_E003_Rpt2	Rpt2	FBgn0015282	-4.84077	1.43806e-33	1.93841e-31	hdexseqdown
FBgn0015338_CG5861_E004_CG5861	CG5861	FBgn0015338	-1.94825	0.00941863	0.0320094	hdexseqdown
FBgn0015371_CG11798_E001_chn	chn	FBgn0015371	-0.943302	0.497119	0.65798	hdexseqdown
FBgn0015371_CG11798_E003_chn	chn	FBgn0015371	-2.09562	0.00124873	0.00578229	hdexseqdown
FBgn0015376_CG33122_E008_cutlet	cutlet	FBgn0015376	-0.696589	0.310816	0.479606	hdexseqdown
FBgn0015513_CG10379_E001_mbc	mbc	FBgn0015513	-2.37866	5.79428e-18	2.63425e-16	hdexseqdown
FBgn0015513_CG10379_E002_mbc	mbc	FBgn0015513	-1.2799	6.66247e-07	7.01574e-06	hdexseqdown
FBgn0015513_CG10379_E003_mbc	mbc	FBgn0015513	-1.29903	3.4672e-05	0.000246803	hdexseqdown
FBgn0015521_CG2986_E001_RpS21	RpS21	FBgn0015521	-3.36794	7.47567e-07	7.79209e-06	hdexseqdown
FBgn0015524_CG10036_E008_otp	otp	FBgn0015524	-2.42808	6.23342e-09	9.5547e-08	hdexseqdown
FBgn0015544_CG13570_E006_spag	spag	FBgn0015544	-0.463909	0.406925	0.575484	hdexseqdown
FBgn0015558_CG1693_E007_tty	tty	FBgn0015558	-0.647325	0.664824	0.791142	hdexseqdown
FBgn0015571_CG1257_E007_alpha-Est3	alpha-Est3	FBgn0015571	-2.60988	1.38804e-08	2.00598e-07	hdexseqdown
FBgn0015600_CG9660_E010_toc	toc	FBgn0015600	-3.32471	3.8413e-21	2.30575e-19	hdexseqdown
FBgn0015600_CG9660_E012_toc	toc	FBgn0015600	-3.68731	7.88586e-11	1.6098e-09	hdexseqdown
FBgn0015600_CG9660_E017_toc	toc	FBgn0015600	-3.62234	5.14964e-11	1.07626e-09	hdexseqdown
FBgn0015609_CG7100_E012_CadN	CadN	FBgn0015609	-13.5596	5.66322e-05	0.000381684	hdexseqdown
FBgn0015622_CG11958_E012_Cnx99A	Cnx99A	FBgn0015622	-3.45148	1.734e-10	3.37927e-09	hdexseqdown
FBgn0015622_CG11958_E013_Cnx99A	Cnx99A	FBgn0015622	-4.14591	4.4995e-06	3.97062e-05	hdexseqdown
FBgn0015622_CG11958_E014_Cnx99A	Cnx99A	FBgn0015622	-4.01851	1.57212e-05	0.00012181	hdexseqdown
FBgn0015623_CG11567_E002_Cpr	Cpr	FBgn0015623	-5.75159	1.07036e-10	2.14863e-09	hdexseqdown
FBgn0015664_CG5838_E001_Dref	Dref	FBgn0015664	-14.4214	1.75016e-07	2.06797e-06	hdexseqdown
FBgn0015754_CG8440_E001_Lis-1	Lis-1	FBgn0015754	-3.19668	2.63094e-07	2.99358e-06	hdexseqdown
FBgn0015774_CG10521_E009_NetB	NetB	FBgn0015774	0.204173	0.494973	0.656015	hdexseqdown
FBgn0015774_CG10521_E010_NetB	NetB	FBgn0015774	0.0182134	0.709889	0.824373	hdexseqdown
FBgn0015777_CG9261_E006_nrv2	nrv2	FBgn0015777	-1.61527	1.78696e-22	1.20304e-20	hdexseqdown
FBgn0015777_CG9261_E007_nrv2	nrv2	FBgn0015777	-3.40409	4.25419e-27	3.96795e-25	hdexseqdown
FBgn0015777_CG9261_E008_nrv2	nrv2	FBgn0015777	-12.8119	5.2087e-11	1.08823e-09	hdexseqdown
FBgn0015777_CG9261_E009_nrv2	nrv2	FBgn0015777	-3.3655	1.46641e-23	1.06542e-21	hdexseqdown
FBgn0015777_CG9261_E011_nrv2	nrv2	FBgn0015777	-3.56373	0.000134293	0.000824459	hdexseqdown
FBgn0015777_CG9261_E012_nrv2	nrv2	FBgn0015777	-5.10844	1.81281e-21	1.11093e-19	hdexseqdown
FBgn0015777_CG9261_E013_nrv2	nrv2	FBgn0015777	-3.92324	7.542e-29	7.89738e-27	hdexseqdown
FBgn0015777_CG9261_E014_nrv2	nrv2	FBgn0015777	-3.5776	6.35865e-15	2.10809e-13	hdexseqdown
FBgn0015789_CG17060_E001_Rab10	Rab10	FBgn0015789	-1.28283	0.0295416	0.0813314	hdexseqdown
FBgn0015791_CG4212_E002_Rab14	Rab14	FBgn0015791	-5.15508	1.71623e-43	3.72755e-41	hdexseqdown
FBgn0015795_CG5915_E003_Rab7	Rab7	FBgn0015795	-3.14056	5.1288e-05	0.000349924	hdexseqdown
FBgn0015803_CG10043_E001_RtGEF	RtGEF	FBgn0015803	-1.16827	0.0439655	0.111081	hdexseqdown
FBgn0015805_CG7471_E002_HDAC1	HDAC1	FBgn0015805	-0.70278	0.0953214	0.202755	hdexseqdown
FBgn0015834_CG8882_E003_eIF3i	eIF3i	FBgn0015834	-2.87236	1.05333e-166	9.24911e-163	hdexseqdown
FBgn0015872_CG9023_E001_Drip	Drip	FBgn0015872	-5.33811	1.77252e-07	2.09157e-06	hdexseqdown
FBgn0015872_CG9023_E010_Drip	Drip	FBgn0015872	-1.0805	0.304388	0.472689	hdexseqdown
FBgn0015903_CG5393_E003_apt	apt	FBgn0015903	-2.59076	0.000961647	0.00461595	hdexseqdown
FBgn0015903_CG5393_E004_apt	apt	FBgn0015903	-4.25014	8.72104e-07	8.95651e-06	hdexseqdown
FBgn0015903_CG5393_E006_apt	apt	FBgn0015903	-2.58839	0.0108585	0.0359995	hdexseqdown
FBgn0015903_CG5393_E007_apt	apt	FBgn0015903	-0.889973	0.184361	0.33143	hdexseqdown
FBgn0015926_CG6157_E001_dah	dah	FBgn0015926	-0.66353	0.567297	0.717568	hdexseqdown
FBgn0016013_CG14993_E003_Faa	Faa	FBgn0016013	-2.33893	3.00195e-07	3.38565e-06	hdexseqdown
FBgn0016038_CG17828_E004_Vsp37A	Vsp37A	FBgn0016038	-2.2232	4.01514e-09	6.32644e-08	hdexseqdown
FBgn0016041_CG12157_E001_Tom40	Tom40	FBgn0016041	-6.61492	3.42796e-16	1.29983e-14	hdexseqdown
FBgn0016041_CG12157_E002_Tom40	Tom40	FBgn0016041	-13.565	5.49067e-12	1.30962e-10	hdexseqdown
FBgn0016053_CG32885_E004_pgc	pgc	FBgn0016053	-1.85387	0.00396784	0.0154125	hdexseqdown
FBgn0016061_CG31062_E005_side	side	FBgn0016061	-0.907613	0.276638	0.442636	hdexseqdown
FBgn0016061_CG31062_E022_side	side	FBgn0016061	-2.21372	1.30752e-05	0.000103327	hdexseqdown
FBgn0016061_CG31062_E023_side	side	FBgn0016061	-2.85491	0.000263179	0.00148723	hdexseqdown
FBgn0016075_CG16858_E010_vkg	vkg	FBgn0016075	-0.623664	0.325171	0.494859	hdexseqdown
FBgn0016076_CG14029_E001_vri	vri	FBgn0016076	-5.40978	2.07159e-08	2.89919e-07	hdexseqdown
FBgn0016076_CG14029_E003_vri	vri	FBgn0016076	-0.872242	0.0226583	0.0657064	hdexseqdown
FBgn0016076_CG14029_E006_vri	vri	FBgn0016076	-1.9408	0.00204834	0.00879825	hdexseqdown
FBgn0016078_CG8804_E008_wun	wun	FBgn0016078	-3.27345	9.77201e-05	0.000622109	hdexseqdown
FBgn0016078_CG8804_E009_wun	wun	FBgn0016078	-3.61756	5.2478e-05	0.000356895	hdexseqdown
FBgn0016081_CG32045_E001_fry	fry	FBgn0016081	1.1579	0.0874242	0.18958	hdexseqdown
FBgn0016081_CG32045_E032_fry	fry	FBgn0016081	-5.06382	8.00158e-27	7.34067e-25	hdexseqdown
FBgn0016119_CG4412_E001_ATPsynCF6	ATPsynCF6	FBgn0016119	-4.15165	6.13595e-10	1.09701e-08	hdexseqdown
FBgn0016119_CG4412_E005_ATPsynCF6	ATPsynCF6	FBgn0016119	-2.91746	3.64129e-40	7.01616e-38	hdexseqdown
FBgn0016119_CG4412_E007_ATPsynCF6	ATPsynCF6	FBgn0016119	-1.32953	0.000605934	0.00308289	hdexseqdown
FBgn0016684_CG10207_E009_NaPi-T	NaPi-T	FBgn0016684	-3.31655	9.04957e-18	4.03951e-16	hdexseqdown
FBgn0016685_CG7917_E001_Nlp	Nlp	FBgn0016685	-12.5402	1.71972e-06	1.65888e-05	hdexseqdown
FBgn0016694_CG17888_E001_Pdp1	Pdp1	FBgn0016694	-5.29433	6.12574e-14	1.81984e-12	hdexseqdown
FBgn0016694_CG17888_E020_Pdp1	Pdp1	FBgn0016694	-15.3453	8.56071e-18	3.82964e-16	hdexseqdown
FBgn0016696_CG4268_E002_Pitslre	Pitslre	FBgn0016696	-1.30446	3.24939e-05	0.000232647	hdexseqdown
FBgn0016697_CG10938_E003_Prosalpha5	Prosalpha5	FBgn0016697	-3.56479	1.62772e-27	1.55116e-25	hdexseqdown
FBgn0016698_CG3289_E001_Ptpa	Ptpa	FBgn0016698	-0.824234	0.0011934	0.00555628	hdexseqdown
FBgn0016701_CG4921_E003_Rab4	Rab4	FBgn0016701	-1.91244	4.59277e-06	4.04324e-05	hdexseqdown
FBgn0016754_CG13598_E004_sba	sba	FBgn0016754	-1.17941	0.00646922	0.0233355	hdexseqdown
FBgn0016754_CG13598_E005_sba	sba	FBgn0016754	-1.71781	1.70378e-06	1.64506e-05	hdexseqdown
FBgn0016754_CG13598_E014_sba	sba	FBgn0016754	-4.06706	0.00012462	0.000770767	hdexseqdown
FBgn0016917_CG4257_E013_Stat92E	Stat92E	FBgn0016917	-4.05398	4.39866e-78	3.46626e-75	hdexseqdown
FBgn0016917_CG4257_E015_Stat92E	Stat92E	FBgn0016917	-4.40562	1.51728e-15	5.3784e-14	hdexseqdown
FBgn0016920_CG11020_E012_nompC	nompC	FBgn0016920	-5.14936	7.83693e-05	0.000511038	hdexseqdown
FBgn0016926_CG4710_E006_Pino	Pino	FBgn0016926	-1.55933	0.000201692	0.00117878	hdexseqdown
FBgn0016926_CG4710_E007_Pino	Pino	FBgn0016926	-5.37195	9.18041e-21	5.33854e-19	hdexseqdown
FBgn0016930_CG4551_E009_Dyrk2	Dyrk2	FBgn0016930	-1.28948	0.0454191	0.11398	hdexseqdown
FBgn0016977_CG18497_E006_spen	spen	FBgn0016977	-0.977368	0.211133	0.364896	hdexseqdown
FBgn0016983_CG8571_E002_smid	smid	FBgn0016983	-2.05348	1.42796e-09	2.4113e-08	hdexseqdown
FBgn0016983_CG8571_E004_smid	smid	FBgn0016983	-0.926545	0.0747522	0.167807	hdexseqdown
FBgn0017430_CG5994_E004_Nelf-E	Nelf-E	FBgn0017430	-1.78156	7.86115e-48	2.04743e-45	hdexseqdown
FBgn0017545_CG2168_E007_RpS3A	RpS3A	FBgn0017545	0.141746	0.0682951	0.156239	hdexseqdown
FBgn0017550_CG2161_E011_Rga	Rga	FBgn0017550	-1.13272	0.000459233	0.00242062	hdexseqdown
FBgn0017558_CG8808_E009_Pdk	Pdk	FBgn0017558	-1.34359	0.0296531	0.0815652	hdexseqdown
FBgn0017566_CG2286_E006_ND-75	ND-75	FBgn0017566	-1.84347	2.06915e-07	2.40342e-06	hdexseqdown
FBgn0017577_CG4082_E001_Mcm5	Mcm5	FBgn0017577	1.49491	0.000751793	0.00372509	hdexseqdown
FBgn0019650_CG11186_E001_toy	toy	FBgn0019650	1.02693	0.129654	0.255722	hdexseqdown
FBgn0019660_CR32665_E005_lncRNA:roX2	lncRNA:roX2	FBgn0019660	-2.28824	0.00206156	0.00884703	hdexseqdown
FBgn0019660_CR32665_E006_lncRNA:roX2	lncRNA:roX2	FBgn0019660	-1.72926	0.00169424	0.00748871	hdexseqdown
FBgn0019660_CR32665_E007_lncRNA:roX2	lncRNA:roX2	FBgn0019660	-1.47625	0.00820257	0.0284718	hdexseqdown
FBgn0019662_CG8593_E003_qm	qm	FBgn0019662	-0.517404	0.552918	0.705932	hdexseqdown
FBgn0019686_CG10895_E007_lok	lok	FBgn0019686	-1.50327	0.00819353	0.0284436	hdexseqdown
FBgn0019809_CG3858_E004_gcm2	gcm2	FBgn0019809	-1.85937	0.0834506	0.182833	hdexseqdown
FBgn0019936_CG15693_E001_RpS20	RpS20	FBgn0019936	-0.642162	0.0800745	0.177033	hdexseqdown
FBgn0019938_CG10122_E006_Polr1A	Polr1A	FBgn0019938	-1.0354	2.87828e-08	3.91841e-07	hdexseqdown
FBgn0019938_CG10122_E007_Polr1A	Polr1A	FBgn0019938	-0.526695	0.00123072	0.0057079	hdexseqdown
FBgn0019952_CG6331_E001_Orct	Orct	FBgn0019952	-0.777941	0.147894	0.281762	hdexseqdown
FBgn0019960_CG6455_E005_Mitofilin	Mitofilin	FBgn0019960	-1.5225	8.31915e-05	0.000538711	hdexseqdown
FBgn0019960_CG6455_E011_Mitofilin	Mitofilin	FBgn0019960	-6.10647	1.09259e-135	4.19731e-132	hdexseqdown
FBgn0019968_CG8183_E001_Khc-73	Khc-73	FBgn0019968	-2.45072	0.00224869	0.00950999	hdexseqdown
FBgn0019968_CG8183_E006_Khc-73	Khc-73	FBgn0019968	-2.72659	0.000232142	0.00133404	hdexseqdown
FBgn0019968_CG8183_E010_Khc-73	Khc-73	FBgn0019968	-2.16178	0.00128237	0.00591582	hdexseqdown
FBgn0019968_CG8183_E014_Khc-73	Khc-73	FBgn0019968	-2.50216	1.48204e-09	2.49713e-08	hdexseqdown
FBgn0020235_CG7610_E006_ATPsyngamma	ATPsyngamma	FBgn0020235	-7.3478	1.51449e-08	2.17906e-07	hdexseqdown
FBgn0020236_CG8322_E002_ATPCL	ATPCL	FBgn0020236	-0.122964	0.717821	0.830379	hdexseqdown
FBgn0020236_CG8322_E013_ATPCL	ATPCL	FBgn0020236	-3.01961	0.000108339	0.000681524	hdexseqdown
FBgn0020238_CG31196_E001_14-3-3epsilon	14-3-3epsilon	FBgn0020238	-5.63607	1.30969e-42	2.7569e-40	hdexseqdown
FBgn0020249_CG7954_E001_stck	stck	FBgn0020249	-1.28709	6.52114e-08	8.33497e-07	hdexseqdown
FBgn0020255_CG1404_E004_Ran	Ran	FBgn0020255	-0.893401	2.34636e-38	4.0856e-36	hdexseqdown
FBgn0020278_CG5248_E010_loco	loco	FBgn0020278	-3.38747	2.57015e-12	6.3216e-11	hdexseqdown
FBgn0020279_CG8715_E006_lig	lig	FBgn0020279	-12.6854	0.0027313	0.0112544	hdexseqdown
FBgn0020279_CG8715_E022_lig	lig	FBgn0020279	-2.50475	6.54706e-07	6.90869e-06	hdexseqdown
FBgn0020294_CG10573_E009_ko	ko	FBgn0020294	-3.75197	1.30066e-18	6.28014e-17	hdexseqdown
FBgn0020299_CG31317_E003_stumps	stumps	FBgn0020299	-5.03998	8.12557e-20	4.37343e-18	hdexseqdown
FBgn0020370_CG3991_E001_TppII	TppII	FBgn0020370	0.652455	3.00136e-05	0.000216731	hdexseqdown
FBgn0020370_CG3991_E002_TppII	TppII	FBgn0020370	0.157322	1.89124e-09	3.13926e-08	hdexseqdown
FBgn0020370_CG3991_E003_TppII	TppII	FBgn0020370	0.19315	4.55793e-27	4.23839e-25	hdexseqdown
FBgn0020370_CG3991_E004_TppII	TppII	FBgn0020370	0.0700233	6.36388e-22	4.08738e-20	hdexseqdown
FBgn0020370_CG3991_E005_TppII	TppII	FBgn0020370	-0.623195	1.34622e-17	5.89783e-16	hdexseqdown
FBgn0020370_CG3991_E006_TppII	TppII	FBgn0020370	-0.0876452	1.60448e-20	9.19117e-19	hdexseqdown
FBgn0020370_CG3991_E007_TppII	TppII	FBgn0020370	-0.239471	5.78194e-29	6.12746e-27	hdexseqdown
FBgn0020370_CG3991_E008_TppII	TppII	FBgn0020370	-0.0601405	9.69943e-23	6.64643e-21	hdexseqdown
FBgn0020370_CG3991_E009_TppII	TppII	FBgn0020370	-0.0558718	2.63413e-121	5.78249e-118	hdexseqdown
FBgn0020370_CG3991_E010_TppII	TppII	FBgn0020370	1.9068	0.952507	0.977517	hdexseqdown
FBgn0020370_CG3991_E011_TppII	TppII	FBgn0020370	-0.406694	6.96826e-44	1.53516e-41	hdexseqdown
FBgn0020370_CG3991_E012_TppII	TppII	FBgn0020370	-0.299399	1.39986e-23	1.0219e-21	hdexseqdown
FBgn0020370_CG3991_E013_TppII	TppII	FBgn0020370	-0.202173	7.8167e-80	6.32186e-77	hdexseqdown
FBgn0020378_CG1343_E005_Sp1	Sp1	FBgn0020378	0.120832	0.681176	0.803199	hdexseqdown
FBgn0020379_CG6312_E011_Rfx	Rfx	FBgn0020379	-3.41012	0.000511655	0.00265912	hdexseqdown
FBgn0020386_CG1210_E001_Pdk1	Pdk1	FBgn0020386	-3.4337	1.87565e-10	3.63342e-09	hdexseqdown
FBgn0020389_CG8363_E004_Papss	Papss	FBgn0020389	-1.16735	0.0209589	0.0616982	hdexseqdown
FBgn0020389_CG8363_E006_Papss	Papss	FBgn0020389	-1.86318	0.0264045	0.0743535	hdexseqdown
FBgn0020399_CG6864_E001_Mst89B	Mst89B	FBgn0020399	-0.958573	0.0288346	0.0798161	hdexseqdown
FBgn0020412_CG6297_E007_JIL-1	JIL-1	FBgn0020412	-0.945469	0.137112	0.266404	hdexseqdown
FBgn0020414_CG4559_E001_Idgf3	Idgf3	FBgn0020414	-32.3372	1.34063e-27	1.28354e-25	hdexseqdown
FBgn0020414_CG4559_E002_Idgf3	Idgf3	FBgn0020414	-6.357	3.78638e-13	1.02571e-11	hdexseqdown
FBgn0020414_CG4559_E003_Idgf3	Idgf3	FBgn0020414	-4.1868	1.97656e-13	5.55262e-12	hdexseqdown
FBgn0020414_CG4559_E004_Idgf3	Idgf3	FBgn0020414	-2.08731	0.00627655	0.0227446	hdexseqdown
FBgn0020440_CG10023_E014_Fak	Fak	FBgn0020440	-2.22939	4.33699e-12	1.04555e-10	hdexseqdown
FBgn0020440_CG10023_E015_Fak	Fak	FBgn0020440	-2.08796	1.64959e-12	4.1606e-11	hdexseqdown
FBgn0020493_CG5201_E004_Dad	Dad	FBgn0020493	-4.91834	1.59325e-10	3.11683e-09	hdexseqdown
FBgn0020496_CG7583_E004_CtBP	CtBP	FBgn0020496	-2.42721	0.00885399	0.030388	hdexseqdown
FBgn0020503_CG5020_E006_CLIP-190	CLIP-190	FBgn0020503	-27.3376	1.00122e-64	5.1684e-62	hdexseqdown
FBgn0020510_CG9749_E009_Abi	Abi	FBgn0020510	-2.0434	4.54074e-12	1.09323e-10	hdexseqdown
FBgn0020521_CG3541_E001_pio	pio	FBgn0020521	-1.59865	2.85099e-07	3.22486e-06	hdexseqdown
FBgn0020521_CG3541_E002_pio	pio	FBgn0020521	-2.07847	1.89363e-06	1.81073e-05	hdexseqdown
FBgn0020545_CG3943_E001_kraken	kraken	FBgn0020545	-3.30701	5.25413e-11	1.09661e-09	hdexseqdown
FBgn0020618_CG7111_E006_Rack1	Rack1	FBgn0020618	1.70746	0.000105776	0.000667485	hdexseqdown
FBgn0020620_CG8085_E011_RN-tre	RN-tre	FBgn0020620	-3.99027	6.56673e-10	1.16791e-08	hdexseqdown
FBgn0020620_CG8085_E012_RN-tre	RN-tre	FBgn0020620	-1.94691	3.34838e-08	4.49959e-07	hdexseqdown
FBgn0020621_CG2049_E024_Pkn	Pkn	FBgn0020621	-3.61751	2.95524e-11	6.36911e-10	hdexseqdown
FBgn0020621_CG2049_E025_Pkn	Pkn	FBgn0020621	-4.03983	2.81373e-09	4.55368e-08	hdexseqdown
FBgn0020647_CG5405_E007_KrT95D	KrT95D	FBgn0020647	-4.69551	2.74452e-22	1.81911e-20	hdexseqdown
FBgn0020647_CG5405_E015_KrT95D	KrT95D	FBgn0020647	-5.91056	4.89628e-11	1.0282e-09	hdexseqdown
FBgn0020762_CG2969_E004_Atet	Atet	FBgn0020762	-3.30517	3.98029e-19	2.00535e-17	hdexseqdown
FBgn0020907_CG14904_E005_Scp2	Scp2	FBgn0020907	-0.306843	0.570884	0.720532	hdexseqdown
FBgn0020908_CG15848_E008_Scp1	Scp1	FBgn0020908	8.66806	0.424437	0.592085	hdexseqdown
FBgn0021760_CG32435_E003_chb	chb	FBgn0021760	-2.52926	1.89441e-11	4.19761e-10	hdexseqdown
FBgn0021761_CG4579_E004_Nup154	Nup154	FBgn0021761	-2.42373	0.000295324	0.00164468	hdexseqdown
FBgn0021761_CG4579_E007_Nup154	Nup154	FBgn0021761	-2.5914	4.9016e-07	5.30706e-06	hdexseqdown
FBgn0021761_CG4579_E014_Nup154	Nup154	FBgn0021761	-0.914602	0.136875	0.266104	hdexseqdown
FBgn0021764_CG5227_E002_sdk	sdk	FBgn0021764	-3.31653	0.0137102	0.0436388	hdexseqdown
FBgn0021764_CG5227_E003_sdk	sdk	FBgn0021764	-2.54828	0.00299298	0.0121679	hdexseqdown
FBgn0021764_CG5227_E007_sdk	sdk	FBgn0021764	0.298518	0.407766	0.576287	hdexseqdown
FBgn0021795_CG9035_E003_Tapdelta	Tapdelta	FBgn0021795	-2.71688	1.43482e-06	1.40988e-05	hdexseqdown
FBgn0021856_CG8674_E001_l(2)k14505	l(2)k14505	FBgn0021856	-0.13292	0.141064	0.272176	hdexseqdown
FBgn0021906_CG7361_E001_RFeSP	RFeSP	FBgn0021906	-2.27505	1.14238e-05	9.156e-05	hdexseqdown
FBgn0021979_CG3082_E003_l(2)k09913	l(2)k09913	FBgn0021979	-1.39551	0.0560494	0.134224	hdexseqdown
FBgn0021995_CG2173_E002_Rs1	Rs1	FBgn0021995	-3.61761	0.000870529	0.00423121	hdexseqdown
FBgn0022023_CG9124_E004_eIF3h	eIF3h	FBgn0022023	-3.67196	7.76494e-37	1.24942e-34	hdexseqdown
FBgn0022160_CG8256_E009_Gpo1	Gpo1	FBgn0022160	-3.44974	7.4246e-06	6.22847e-05	hdexseqdown
FBgn0022160_CG8256_E010_Gpo1	Gpo1	FBgn0022160	-0.893664	0.0977082	0.206674	hdexseqdown
FBgn0022160_CG8256_E011_Gpo1	Gpo1	FBgn0022160	-4.5927	1.29531e-08	1.88221e-07	hdexseqdown
FBgn0022238_CG5738_E015_lolal	lolal	FBgn0022238	-5.1386	4.49118e-11	9.464e-10	hdexseqdown
FBgn0022288_CG12792_E002_l(2)09851	l(2)09851	FBgn0022288	-3.12506	1.6485e-08	2.3548e-07	hdexseqdown
FBgn0022349_CG1910_E002_CG1910	CG1910	FBgn0022349	-0.730784	0.438293	0.604812	hdexseqdown
FBgn0022355_CG6186_E001_Tsf1	Tsf1	FBgn0022355	-3.98212	2.39007e-07	2.74645e-06	hdexseqdown
FBgn0022382_CG15862_E003_Pka-R2	Pka-R2	FBgn0022382	-4.90673	1.28266e-19	6.74422e-18	hdexseqdown
FBgn0022382_CG15862_E013_Pka-R2	Pka-R2	FBgn0022382	-3.10484	4.54021e-20	2.46963e-18	hdexseqdown
FBgn0022382_CG15862_E014_Pka-R2	Pka-R2	FBgn0022382	0.370293	0.382629	0.552407	hdexseqdown
FBgn0022709_CG17146_E007_Ak1	Ak1	FBgn0022709	-9.67413	2.94934e-153	1.81284e-149	hdexseqdown
FBgn0022764_CG8815_E003_Sin3A	Sin3A	FBgn0022764	-2.51586	0.033282	0.0893596	hdexseqdown
FBgn0022764_CG8815_E005_Sin3A	Sin3A	FBgn0022764	-2.19995	0.000269543	0.001519	hdexseqdown
FBgn0022764_CG8815_E011_Sin3A	Sin3A	FBgn0022764	-0.799342	0.0786471	0.174536	hdexseqdown
FBgn0022764_CG8815_E019_Sin3A	Sin3A	FBgn0022764	-3.07143	0.000155456	0.000937064	hdexseqdown
FBgn0022800_CG10244_E010_Cad96Ca	Cad96Ca	FBgn0022800	-0.500754	0.0941923	0.200945	hdexseqdown
FBgn0022893_CG2207_E001_Df31	Df31	FBgn0022893	-2.14044	0.000869043	0.00422633	hdexseqdown
FBgn0022943_CG12357_E001_Cbp20	Cbp20	FBgn0022943	-1.37596	2.63006e-05	0.000192819	hdexseqdown
FBgn0022959_CG5654_E003_yps	yps	FBgn0022959	-3.43205	3.30038e-14	1.01077e-12	hdexseqdown
FBgn0022985_CG5821_E008_qkr58E-2	qkr58E-2	FBgn0022985	-1.72162	0.00985371	0.0332027	hdexseqdown
FBgn0022986_CG3613_E001_qkr58E-1	qkr58E-1	FBgn0022986	-2.08631	1.67451e-06	1.61883e-05	hdexseqdown
FBgn0022987_CG4816_E001_qkr54B	qkr54B	FBgn0022987	-2.78276	1.98282e-06	1.88634e-05	hdexseqdown
FBgn0022987_CG4816_E011_qkr54B	qkr54B	FBgn0022987	-2.30348	0.00215005	0.0091596	hdexseqdown
FBgn0022987_CG4816_E014_qkr54B	qkr54B	FBgn0022987	-0.600627	0.518362	0.676583	hdexseqdown
FBgn0023001_CG8624_E009_melt	melt	FBgn0023001	-0.0740297	0.583968	0.730685	hdexseqdown
FBgn0023023_CG1411_E001_CRMP	CRMP	FBgn0023023	-3.14624	1.82659e-23	1.31931e-21	hdexseqdown
FBgn0023023_CG1411_E003_CRMP	CRMP	FBgn0023023	-0.940335	0.00693579	0.0247469	hdexseqdown
FBgn0023094_CG8727_E004_cyc	cyc	FBgn0023094	-0.849561	0.210492	0.364085	hdexseqdown
FBgn0023172_CG9635_E014_RhoGEF2	RhoGEF2	FBgn0023172	-0.816076	0.0188909	0.0567133	hdexseqdown
FBgn0023172_CG9635_E015_RhoGEF2	RhoGEF2	FBgn0023172	-0.149785	0.00244982	0.0102471	hdexseqdown
FBgn0023172_CG9635_E016_RhoGEF2	RhoGEF2	FBgn0023172	0.589682	0.992927	1	hdexseqdown
FBgn0023180_CG1584_E002_Orc6	Orc6	FBgn0023180	-1.41	0.0508278	0.124391	hdexseqdown
FBgn0023213_CG10811_E007_eIF4G1	eIF4G1	FBgn0023213	1.55551	0.0118474	0.0386709	hdexseqdown
FBgn0023388_CG1099_E016_Dap160	Dap160	FBgn0023388	-3.36774	3.65363e-06	3.28143e-05	hdexseqdown
FBgn0023416_CG1506_E004_Ac3	Ac3	FBgn0023416	-1.40666	0.0892613	0.192608	hdexseqdown
FBgn0023416_CG1506_E006_Ac3	Ac3	FBgn0023416	-0.00257022	0.999708	1	hdexseqdown
FBgn0023441_CG8205_E016_fus	fus	FBgn0023441	-1.71773	0.00134904	0.00617746	hdexseqdown
FBgn0023441_CG8205_E018_fus	fus	FBgn0023441	-2.68298	0.0485019	0.12007	hdexseqdown
FBgn0023507_CG3835_E001_D2hgdh	D2hgdh	FBgn0023507	0.805776	0.177417	0.322284	hdexseqdown
FBgn0023511_CG3810_E007_Edem1	Edem1	FBgn0023511	-1.84926	1.0457e-11	2.39297e-10	hdexseqdown
FBgn0023519_CG3109_E004_mRpL16	mRpL16	FBgn0023519	-1.05814	6.15635e-11	1.27409e-09	hdexseqdown
FBgn0023528_CG2924_E010_CG2924	CG2924	FBgn0023528	-1.25432	0.00183142	0.00800187	hdexseqdown
FBgn0023531_CG32809_E019_CG32809	CG32809	FBgn0023531	-11.9258	0.00351343	0.0139094	hdexseqdown
FBgn0023531_CG32809_E029_CG32809	CG32809	FBgn0023531	-1.21117	0.132246	0.259426	hdexseqdown
FBgn0023531_CG32809_E030_CG32809	CG32809	FBgn0023531	-12.0601	0.00210872	0.00901041	hdexseqdown
FBgn0023540_CG3630_E002_CG3630	CG3630	FBgn0023540	-4.30945	3.50002e-32	4.3726e-30	hdexseqdown
FBgn0024150_CG10564_E005_Ac78C	Ac78C	FBgn0024150	-1.04187	0.0628436	0.146471	hdexseqdown
FBgn0024183_CG4170_E008_vig	vig	FBgn0024183	-2.29104	0.143277	0.275371	hdexseqdown
FBgn0024187_CG8110_E013_syd	syd	FBgn0024187	-3.79772	3.04365e-07	3.42827e-06	hdexseqdown
FBgn0024188_CG12352_E001_san	san	FBgn0024188	-1.13857	0.00899845	0.030813	hdexseqdown
FBgn0024227_CG6620_E003_aurB	aurB	FBgn0024227	-0.27645	0.264339	0.428842	hdexseqdown
FBgn0024230_CG10234_E003_Hs2st	Hs2st	FBgn0024230	-2.20671	6.07629e-05	0.000407024	hdexseqdown
FBgn0024238_CG8649_E006_Fim	Fim	FBgn0024238	-5.61172	4.38484e-24	3.32739e-22	hdexseqdown
FBgn0024238_CG8649_E008_Fim	Fim	FBgn0024238	-5.24105	9.68558e-37	1.55035e-34	hdexseqdown
FBgn0024277_CG18214_E001_trio	trio	FBgn0024277	-1.79919	0.00181138	0.0079315	hdexseqdown
FBgn0024277_CG18214_E017_trio	trio	FBgn0024277	-0.905055	7.61e-11	1.55867e-09	hdexseqdown
FBgn0024277_CG18214_E018_trio	trio	FBgn0024277	-1.21551	2.10308e-11	4.62166e-10	hdexseqdown
FBgn0024277_CG18214_E021_trio	trio	FBgn0024277	-2.50181	4.42623e-24	3.35466e-22	hdexseqdown
FBgn0024294_CG12172_E001_Spn43Aa	Spn43Aa	FBgn0024294	-13.1776	0.000125113	0.000773428	hdexseqdown
FBgn0024320_CG5722_E001_Npc1a	Npc1a	FBgn0024320	-1.14321	0.206819	0.359726	hdexseqdown
FBgn0024320_CG5722_E002_Npc1a	Npc1a	FBgn0024320	-1.09961	0.0201919	0.0598561	hdexseqdown
FBgn0024321_CG8524_E010_NK7.1	NK7.1	FBgn0024321	-2.73772	1.14457e-08	1.67785e-07	hdexseqdown
FBgn0024330_CG9473_E008_MED6	MED6	FBgn0024330	-3.57189	0.00144077	0.00653133	hdexseqdown
FBgn0024360_CG11418_E004_MTPAP	MTPAP	FBgn0024360	0.0541244	0.898087	0.945398	hdexseqdown
FBgn0024371_CG1071_E006_E2f2	E2f2	FBgn0024371	-5.76494	5.28864e-10	9.5329e-09	hdexseqdown
FBgn0024689_CG6549_E006_fws	fws	FBgn0024689	-13.6204	1.00496e-05	8.1718e-05	hdexseqdown
FBgn0024698_CG10110_E005_Cpsf160	Cpsf160	FBgn0024698	-0.690644	0.344641	0.514268	hdexseqdown
FBgn0024754_CG8200_E008_Flo1	Flo1	FBgn0024754	-2.32159	2.16395e-07	2.50442e-06	hdexseqdown
FBgn0024806_CG7020_E002_DIP2	DIP2	FBgn0024806	-0.56137	0.219013	0.374576	hdexseqdown
FBgn0024806_CG7020_E014_DIP2	DIP2	FBgn0024806	-1.88634	0.00567783	0.020894	hdexseqdown
FBgn0024909_CG2670_E005_Taf7	Taf7	FBgn0024909	-1.62129	0.0172267	0.0526507	hdexseqdown
FBgn0024921_CG7398_E010_Tnpo	Tnpo	FBgn0024921	-1.32709	0.000389034	0.00209298	hdexseqdown
FBgn0024921_CG7398_E011_Tnpo	Tnpo	FBgn0024921	-1.01941	0.167108	0.308303	hdexseqdown
FBgn0024944_CG3856_E007_Oamb	Oamb	FBgn0024944	0.0581298	0.965417	0.985	hdexseqdown
FBgn0024945_CG7067_E001_NitFhit	NitFhit	FBgn0024945	-1.1619	0.000453215	0.00239201	hdexseqdown
FBgn0024947_CG3059_E006_NTPase	NTPase	FBgn0024947	-4.29966	2.40449e-14	7.4606e-13	hdexseqdown
FBgn0024947_CG3059_E007_NTPase	NTPase	FBgn0024947	-4.61679	1.00347e-40	1.97059e-38	hdexseqdown
FBgn0024958_CG4900_E006_Irp-1A	Irp-1A	FBgn0024958	-0.368659	0.214469	0.368877	hdexseqdown
FBgn0024958_CG4900_E007_Irp-1A	Irp-1A	FBgn0024958	-0.816889	0.00185398	0.00808445	hdexseqdown
FBgn0024993_CG2662_E001_CG2662	CG2662	FBgn0024993	0.172843	0.552498	0.705718	hdexseqdown
FBgn0025335_CG4585_E005_Cpes	Cpes	FBgn0025335	-3.23548	5.07435e-33	6.65032e-31	hdexseqdown
FBgn0025352_CG4581_E004_Mtpbeta	Mtpbeta	FBgn0025352	-0.425069	0.14451	0.27704	hdexseqdown
FBgn0025360_CG18455_E004_Optix	Optix	FBgn0025360	0.330273	0.356458	0.526252	hdexseqdown
FBgn0025373_CG12389_E002_Fpps	Fpps	FBgn0025373	-0.168392	0.692822	0.811917	hdexseqdown
FBgn0025582_CG9677_E003_eIF3e	eIF3e	FBgn0025582	-0.991718	0.0585127	0.138766	hdexseqdown
FBgn0025592_CG18374_E001_Gk1	Gk1	FBgn0025592	-1.05481	0.00190316	0.00826302	hdexseqdown
FBgn0025595_CG11325_E002_AkhR	AkhR	FBgn0025595	-2.23015	0.00297741	0.0121166	hdexseqdown
FBgn0025608_CG10372_E005_Faf2	Faf2	FBgn0025608	-14.7637	9.12337e-12	2.10739e-10	hdexseqdown
FBgn0025615_CG3024_E003_Torsin	Torsin	FBgn0025615	-11.6311	8.95287e-07	9.17927e-06	hdexseqdown
FBgn0025628_CG4199_E002_CG4199	CG4199	FBgn0025628	1.06607	0.362289	0.532293	hdexseqdown
FBgn0025628_CG4199_E008_CG4199	CG4199	FBgn0025628	-1.47638	0.0355898	0.0941828	hdexseqdown
FBgn0025628_CG4199_E009_CG4199	CG4199	FBgn0025628	-1.20148	1.39485e-06	1.37626e-05	hdexseqdown
FBgn0025628_CG4199_E010_CG4199	CG4199	FBgn0025628	-3.67328	1.62497e-05	0.000125384	hdexseqdown
FBgn0025628_CG4199_E011_CG4199	CG4199	FBgn0025628	-1.90943	8.06559e-05	0.000524114	hdexseqdown
FBgn0025630_CG4061_E001_Rtca	Rtca	FBgn0025630	-1.10392	0.0162455	0.0501883	hdexseqdown
FBgn0025633_CG13366_E015_spdi	spdi	FBgn0025633	-4.28671	1.16881e-06	1.17045e-05	hdexseqdown
FBgn0025633_CG13366_E020_spdi	spdi	FBgn0025633	-0.891742	0.0443773	0.111883	hdexseqdown
FBgn0025637_CG16983_E001_SkpA	SkpA	FBgn0025637	-4.76419	3.67474e-28	3.6608e-26	hdexseqdown
FBgn0025637_CG16983_E005_SkpA	SkpA	FBgn0025637	1.00831	0.519293	0.677381	hdexseqdown
FBgn0025637_CG16983_E006_SkpA	SkpA	FBgn0025637	0.113277	0.335062	0.504731	hdexseqdown
FBgn0025641_CG14622_E014_DAAM	DAAM	FBgn0025641	-0.0634456	0.833392	0.906996	hdexseqdown
FBgn0025676_CG3217_E009_CkIIalpha-i3	CkIIalpha-i3	FBgn0025676	-0.110038	0.95127	0.976836	hdexseqdown
FBgn0025681_CG3558_E003_CG3558	CG3558	FBgn0025681	-1.35665	7.34425e-07	7.66942e-06	hdexseqdown
FBgn0025692_CG3814_E005_Lfg	Lfg	FBgn0025692	-0.664912	0.207341	0.360439	hdexseqdown
FBgn0025693_CG11163_E005_ZnT41F	ZnT41F	FBgn0025693	-1.08543	0.00941718	0.0320092	hdexseqdown
FBgn0025693_CG11163_E012_ZnT41F	ZnT41F	FBgn0025693	-1.55592	0.019378	0.0578871	hdexseqdown
FBgn0025693_CG11163_E013_ZnT41F	ZnT41F	FBgn0025693	-1.77868	0.0404395	0.103994	hdexseqdown
FBgn0025700_CG5885_E003_CG5885	CG5885	FBgn0025700	0.132169	0.991877	1	hdexseqdown
FBgn0025702_CG11489_E001_Srpk79D	Srpk79D	FBgn0025702	-3.72081	3.10434e-07	3.49215e-06	hdexseqdown
FBgn0025702_CG11489_E003_Srpk79D	Srpk79D	FBgn0025702	-4.04547	2.83624e-11	6.12551e-10	hdexseqdown
FBgn0025702_CG11489_E004_Srpk79D	Srpk79D	FBgn0025702	-2.59502	1.61559e-13	4.58889e-12	hdexseqdown
FBgn0025702_CG11489_E005_Srpk79D	Srpk79D	FBgn0025702	-2.4889	9.67158e-09	1.4401e-07	hdexseqdown
FBgn0025726_CG2999_E013_unc-13	unc-13	FBgn0025726	-0.503587	0.0922631	0.197728	hdexseqdown
FBgn0025741_CG11081_E002_PlexA	PlexA	FBgn0025741	-0.0239959	0.913335	0.954382	hdexseqdown
FBgn0025790_CG10327_E010_TBPH	TBPH	FBgn0025790	-3.19275	0.000652845	0.0032924	hdexseqdown
FBgn0025802_CG6939_E002_Sbf	Sbf	FBgn0025802	0.235283	0.920339	0.958522	hdexseqdown
FBgn0025814_CG1742_E002_Mgstl	Mgstl	FBgn0025814	-2.1253	0.00396385	0.0154019	hdexseqdown
FBgn0025832_CG8648_E002_Fen1	Fen1	FBgn0025832	-1.36759	0.0595431	0.140635	hdexseqdown
FBgn0025835_CG17707_E007_CG17707	CG17707	FBgn0025835	-0.377818	0.454491	0.619873	hdexseqdown
FBgn0025865_CG3637_E004_Cortactin	Cortactin	FBgn0025865	-0.599786	0.143497	0.27564	hdexseqdown
FBgn0025865_CG3637_E005_Cortactin	Cortactin	FBgn0025865	-1.54629	0.0114573	0.0376112	hdexseqdown
FBgn0025878_CG10382_E001_wrapper	wrapper	FBgn0025878	-2.58569	0.000201499	0.00117776	hdexseqdown
FBgn0025879_CG6281_E005_Timp	Timp	FBgn0025879	-1.08714	0.14244	0.274174	hdexseqdown
FBgn0025936_CG1511_E006_Eph	Eph	FBgn0025936	0.82228	0.000973837	0.00466655	hdexseqdown
FBgn0025936_CG1511_E010_Eph	Eph	FBgn0025936	-1.88825	0.0147149	0.0462255	hdexseqdown
FBgn0026059_CG31045_E015_Mhcl	Mhcl	FBgn0026059	-1.37394	0.092483	0.198124	hdexseqdown
FBgn0026061_CG4123_E007_Mipp1	Mipp1	FBgn0026061	-2.21189	8.88619e-05	0.000571636	hdexseqdown
FBgn0026083_CG4857_E021_tyf	tyf	FBgn0026083	-0.653025	0.278843	0.445119	hdexseqdown
FBgn0026085_CG4865_E004_dgt4	dgt4	FBgn0026085	-3.97232	5.8484e-07	6.23271e-06	hdexseqdown
FBgn0026141_CG5450_E004_Cdlc2	Cdlc2	FBgn0026141	-0.304947	0.958386	0.980854	hdexseqdown
FBgn0026147_CG16833_E012_TTLL4A	TTLL4A	FBgn0026147	-0.259607	0.494191	0.65529	hdexseqdown
FBgn0026250_CG8053_E002_eIF1A	eIF1A	FBgn0026250	-2.80571	8.13632e-09	1.22665e-07	hdexseqdown
FBgn0026250_CG8053_E003_eIF1A	eIF1A	FBgn0026250	-1.31939	0.000537328	0.00277332	hdexseqdown
FBgn0026259_CG10840_E011_eIF5B	eIF5B	FBgn0026259	-4.16364	7.51688e-07	7.82841e-06	hdexseqdown
FBgn0026259_CG10840_E012_eIF5B	eIF5B	FBgn0026259	-6.74172	1.66096e-19	8.59363e-18	hdexseqdown
FBgn0026309_CG5032_E001_aft	aft	FBgn0026309	0.0185765	0.0043996	0.0168259	hdexseqdown
FBgn0026317_CG6147_E001_Tsc1	Tsc1	FBgn0026317	-2.12119	1.52961e-08	2.20031e-07	hdexseqdown
FBgn0026326_CG2072_E004_Mad1	Mad1	FBgn0026326	-2.36085	1.64405e-13	4.66758e-12	hdexseqdown
FBgn0026371_CG7186_E003_SAK	SAK	FBgn0026371	-2.1428	0.000738207	0.00366605	hdexseqdown
FBgn0026371_CG7186_E006_SAK	SAK	FBgn0026371	0.6604	0.273924	0.439712	hdexseqdown
FBgn0026374_CG8497_E003_Rhp	Rhp	FBgn0026374	-1.89621	0.000225381	0.00130004	hdexseqdown
FBgn0026374_CG8497_E004_Rhp	Rhp	FBgn0026374	-2.40013	0.000129592	0.000798864	hdexseqdown
FBgn0026374_CG8497_E005_Rhp	Rhp	FBgn0026374	-3.8008	0.000582342	0.00298111	hdexseqdown
FBgn0026375_CG32555_E020_RhoGAPp190	RhoGAPp190	FBgn0026375	-1.4011	0.00021818	0.00126456	hdexseqdown
FBgn0026376_CG8865_E008_Rgl	Rgl	FBgn0026376	-3.42318	9.80077e-11	1.97837e-09	hdexseqdown
FBgn0026376_CG8865_E009_Rgl	Rgl	FBgn0026376	-3.81126	1.94264e-14	6.09838e-13	hdexseqdown
FBgn0026401_CG17704_E014_Nipped-B	Nipped-B	FBgn0026401	0.224344	0.787706	0.877344	hdexseqdown
FBgn0026401_CG17704_E022_Nipped-B	Nipped-B	FBgn0026401	-1.17812	0.00450889	0.0171708	hdexseqdown
FBgn0026402_CG8980_E004_NiPp1	NiPp1	FBgn0026402	-1.01665	0.000229734	0.00132218	hdexseqdown
FBgn0026403_CG12908_E013_Ndg	Ndg	FBgn0026403	-1.42603	0.0309188	0.0843448	hdexseqdown
FBgn0026409_CG4994_E001_Mpcp2	Mpcp2	FBgn0026409	-1.20157	0.00378214	0.0148072	hdexseqdown
FBgn0026409_CG4994_E002_Mpcp2	Mpcp2	FBgn0026409	-4.43304	1.64126e-18	7.80215e-17	hdexseqdown
FBgn0026411_CG11354_E008_Lim1	Lim1	FBgn0026411	-0.149805	0.930959	0.964817	hdexseqdown
FBgn0026428_CG6170_E002_HDAC6	HDAC6	FBgn0026428	-12.8104	3.09373e-10	5.77466e-09	hdexseqdown
FBgn0026428_CG6170_E005_HDAC6	HDAC6	FBgn0026428	-2.5151	0.000497364	0.00259406	hdexseqdown
FBgn0026428_CG6170_E006_HDAC6	HDAC6	FBgn0026428	0.983122	0.159802	0.298317	hdexseqdown
FBgn0026430_CG3917_E011_Grip84	Grip84	FBgn0026430	-2.94973	1.82621e-09	3.0383e-08	hdexseqdown
FBgn0026430_CG3917_E012_Grip84	Grip84	FBgn0026430	-3.45075	3.769e-07	4.17415e-06	hdexseqdown
FBgn0026431_CG6176_E003_Grip75	Grip75	FBgn0026431	-0.24245	0.322663	0.492214	hdexseqdown
FBgn0026432_CG5688_E001_Grip163	Grip163	FBgn0026432	-0.942906	0.166206	0.307202	hdexseqdown
FBgn0026533_CG5935_E013_Dek	Dek	FBgn0026533	-1.33505	0.0148823	0.0466427	hdexseqdown
FBgn0026533_CG5935_E014_Dek	Dek	FBgn0026533	-2.70085	9.63067e-11	1.94723e-09	hdexseqdown
FBgn0026562_CG6378_E003_SPARC	SPARC	FBgn0026562	-2.50327	4.23905e-08	5.59377e-07	hdexseqdown
FBgn0026576_CG5991_E002_Pisd	Pisd	FBgn0026576	-4.02008	1.16763e-05	9.33769e-05	hdexseqdown
FBgn0026592_CG1079_E001_Fie	Fie	FBgn0026592	-1.88489	5.75982e-06	4.94944e-05	hdexseqdown
FBgn0026597_CG7926_E016_Axn	Axn	FBgn0026597	-1.04889	0.0240347	0.0688481	hdexseqdown
FBgn0026598_CG6193_E002_Apc2	Apc2	FBgn0026598	-0.503979	0.000979409	0.0046896	hdexseqdown
FBgn0026598_CG6193_E003_Apc2	Apc2	FBgn0026598	-0.475758	6.12705e-06	5.23208e-05	hdexseqdown
FBgn0026616_CG4606_E002_alpha-Man-IIb	alpha-Man-IIb	FBgn0026616	-2.66589	0.0203521	0.0602091	hdexseqdown
FBgn0026619_CG8766_E007_Taz	Taz	FBgn0026619	-3.84567	1.01408e-25	8.58557e-24	hdexseqdown
FBgn0026620_CG9765_E007_tacc	tacc	FBgn0026620	-1.45975	4.27448e-05	0.000297458	hdexseqdown
FBgn0026620_CG9765_E014_tacc	tacc	FBgn0026620	0.22046	0.702239	0.819048	hdexseqdown
FBgn0026620_CG9765_E019_tacc	tacc	FBgn0026620	-4.08619	1.71059e-05	0.00013133	hdexseqdown
FBgn0026620_CG9765_E021_tacc	tacc	FBgn0026620	-4.04153	6.58198e-27	6.07459e-25	hdexseqdown
FBgn0026718_CG17608_E002_Agpat2	Agpat2	FBgn0026718	-0.555244	0.00138004	0.00630016	hdexseqdown
FBgn0027054_CG8725_E003_CSN4	CSN4	FBgn0027054	-4.52939	4.8506e-15	1.61948e-13	hdexseqdown
FBgn0027066_CG3265_E005_Eb1	Eb1	FBgn0027066	-1.07442	0.320692	0.490046	hdexseqdown
FBgn0027066_CG3265_E006_Eb1	Eb1	FBgn0027066	-1.67332	0.0505429	0.12394	hdexseqdown
FBgn0027081_CG5353_E001_ThrRS	ThrRS	FBgn0027081	-2.84139	1.0304e-07	1.27076e-06	hdexseqdown
FBgn0027081_CG5353_E002_ThrRS	ThrRS	FBgn0027081	-2.14062	5.78324e-08	7.46635e-07	hdexseqdown
FBgn0027086_CG11471_E002_IleRS	IleRS	FBgn0027086	-0.315811	0.962216	0.98305	hdexseqdown
FBgn0027086_CG11471_E007_IleRS	IleRS	FBgn0027086	-1.09659	0.084627	0.184851	hdexseqdown
FBgn0027094_CG13391_E003_AlaRS	AlaRS	FBgn0027094	-11.4688	0.000215937	0.00125251	hdexseqdown
FBgn0027101_CG40478_E008_Dyrk3	Dyrk3	FBgn0027101	-4.6747	2.84523e-08	3.87685e-07	hdexseqdown
FBgn0027259_CG1558_E002_Kmn1	Kmn1	FBgn0027259	-0.747113	6.9038e-18	3.11106e-16	hdexseqdown
FBgn0027259_CG1558_E003_Kmn1	Kmn1	FBgn0027259	-0.420149	8.05349e-15	2.6429e-13	hdexseqdown
FBgn0027280_CG2206_E006_orion	orion	FBgn0027280	-1.4237	0.00104428	0.0049524	hdexseqdown
FBgn0027291_CG12233_E008_Idh3a	Idh3a	FBgn0027291	-3.50152	8.30868e-07	8.57313e-06	hdexseqdown
FBgn0027343_CG16785_E003_fz3	fz3	FBgn0027343	-3.7136	4.54322e-05	0.000314015	hdexseqdown
FBgn0027343_CG16785_E005_fz3	fz3	FBgn0027343	-4.83797	2.05487e-09	3.39255e-08	hdexseqdown
FBgn0027356_CG8604_E002_Amph	Amph	FBgn0027356	-1.29305	5.75324e-10	1.0334e-08	hdexseqdown
FBgn0027375_CG4879_E007_RecQ5	RecQ5	FBgn0027375	-2.48005	0.00115753	0.00540848	hdexseqdown
FBgn0027376_CG11908_E001_rha	rha	FBgn0027376	-0.706096	1.16936e-06	1.1708e-05	hdexseqdown
FBgn0027376_CG11908_E003_rha	rha	FBgn0027376	-0.171815	3.7139e-05	0.000262389	hdexseqdown
FBgn0027491_CG5387_E006_Cdk5alpha	Cdk5alpha	FBgn0027491	-3.33843	0.000250933	0.00142615	hdexseqdown
FBgn0027492_CG5643_E009_wdb	wdb	FBgn0027492	-1.24874	0.000280268	0.00157281	hdexseqdown
FBgn0027492_CG5643_E014_wdb	wdb	FBgn0027492	-1.10287	0.228022	0.385532	hdexseqdown
FBgn0027498_CG2061_E001_CG2061	CG2061	FBgn0027498	-1.70061	0.000288956	0.00161434	hdexseqdown
FBgn0027498_CG2061_E002_CG2061	CG2061	FBgn0027498	-2.94127	3.22373e-07	3.61719e-06	hdexseqdown
FBgn0027498_CG2061_E003_CG2061	CG2061	FBgn0027498	-1.94333	0.0226922	0.0657923	hdexseqdown
FBgn0027499_CG12340_E004_wde	wde	FBgn0027499	-2.68257	0.0339564	0.0907373	hdexseqdown
FBgn0027515_CG7115_E002_CG7115	CG7115	FBgn0027515	-2.25473	3.18088e-05	0.00022822	hdexseqdown
FBgn0027525_CG7686_E003_LTV1	LTV1	FBgn0027525	-3.62174	8.50353e-15	2.7802e-13	hdexseqdown
FBgn0027528_CG9634_E010_goe	goe	FBgn0027528	-2.99499	1.2831e-08	1.8658e-07	hdexseqdown
FBgn0027529_CG8920_E001_tapas	tapas	FBgn0027529	-5.27858	1.847e-13	5.21727e-12	hdexseqdown
FBgn0027529_CG8920_E002_tapas	tapas	FBgn0027529	-2.48558	3.84459e-07	4.24945e-06	hdexseqdown
FBgn0027529_CG8920_E007_tapas	tapas	FBgn0027529	-2.27168	4.26063e-15	1.43577e-13	hdexseqdown
FBgn0027532_CG7139_E005_CG7139	CG7139	FBgn0027532	-1.66162	0.0114957	0.0377212	hdexseqdown
FBgn0027538_CG8536_E004_beta4GalNAcTA	beta4GalNAcTA	FBgn0027538	-0.141627	0.923536	0.960574	hdexseqdown
FBgn0027539_CG5807_E006_lili	lili	FBgn0027539	-1.71249	0.0382245	0.0996053	hdexseqdown
FBgn0027548_CG2910_E005_nito	nito	FBgn0027548	-1.98925	6.96452e-08	8.85196e-07	hdexseqdown
FBgn0027556_CG4928_E003_CG4928	CG4928	FBgn0027556	-3.34088	5.70621e-05	0.000384371	hdexseqdown
FBgn0027567_CG8108_E001_Ciz1	Ciz1	FBgn0027567	-3.84631	1.41017e-55	5.45142e-53	hdexseqdown
FBgn0027567_CG8108_E002_Ciz1	Ciz1	FBgn0027567	-1.80968	7.87799e-24	5.82005e-22	hdexseqdown
FBgn0027568_CG5366_E009_Cand1	Cand1	FBgn0027568	-1.66955	0.00681981	0.0243954	hdexseqdown
FBgn0027569_CG7207_E009_cert	cert	FBgn0027569	-0.314194	0.480138	0.643213	hdexseqdown
FBgn0027569_CG7207_E010_cert	cert	FBgn0027569	-0.926935	0.0331835	0.089177	hdexseqdown
FBgn0027569_CG7207_E011_cert	cert	FBgn0027569	-1.16015	0.00078661	0.0038748	hdexseqdown
FBgn0027570_CG9761_E001_Nep2	Nep2	FBgn0027570	-2.92734	0.0208989	0.061557	hdexseqdown
FBgn0027570_CG9761_E011_Nep2	Nep2	FBgn0027570	-3.34683	4.39798e-08	5.78609e-07	hdexseqdown
FBgn0027575_CG6706_E010_GABA-B-R2	GABA-B-R2	FBgn0027575	0.111114	0.945036	0.972975	hdexseqdown
FBgn0027579_CG5508_E005_mino	mino	FBgn0027579	-3.09534	1.1773e-08	1.72336e-07	hdexseqdown
FBgn0027579_CG5508_E013_mino	mino	FBgn0027579	-3.38196	2.95665e-08	4.01621e-07	hdexseqdown
FBgn0027580_CG1516_E010_PCB	PCB	FBgn0027580	-1.48444	4.46353e-09	6.98994e-08	hdexseqdown
FBgn0027580_CG1516_E013_PCB	PCB	FBgn0027580	-5.80399	2.16982e-10	4.16001e-09	hdexseqdown
FBgn0027582_CG6230_E003_CG6230	CG6230	FBgn0027582	-1.59178	0.00318325	0.0128177	hdexseqdown
FBgn0027585_CG8740_E001_CG8740	CG8740	FBgn0027585	-2.25694	6.39917e-06	5.44177e-05	hdexseqdown
FBgn0027587_CG7028_E002_Prp4k	Prp4k	FBgn0027587	-1.42233	0.0167082	0.051362	hdexseqdown
FBgn0027587_CG7028_E003_Prp4k	Prp4k	FBgn0027587	-1.58412	0.00149732	0.00674689	hdexseqdown
FBgn0027588_CG14476_E006_GCS2alpha	GCS2alpha	FBgn0027588	-2.61235	1.85244e-10	3.59299e-09	hdexseqdown
FBgn0027590_CG16936_E007_GstE12	GstE12	FBgn0027590	-1.42548	3.32486e-09	5.29995e-08	hdexseqdown
FBgn0027596_CG10249_E014_Kank	Kank	FBgn0027596	-15.3232	1.45868e-18	6.9774e-17	hdexseqdown
FBgn0027598_CG31012_E005_cindr	cindr	FBgn0027598	-3.39309	0.000470709	0.00247414	hdexseqdown
FBgn0027598_CG31012_E016_cindr	cindr	FBgn0027598	-2.68621	2.74407e-07	3.1122e-06	hdexseqdown
FBgn0027600_CG4778_E001_obst-B	obst-B	FBgn0027600	-3.14642	0.00204218	0.00877857	hdexseqdown
FBgn0027611_CG6206_E009_LManII	LManII	FBgn0027611	-2.32218	6.4179e-07	6.78123e-06	hdexseqdown
FBgn0027615_CG6404_E005_OXA1L	OXA1L	FBgn0027615	-4.7979	9.90797e-27	9.06255e-25	hdexseqdown
FBgn0027619_CG12131_E001_eIF3j	eIF3j	FBgn0027619	-6.61894	1.91627e-14	6.01869e-13	hdexseqdown
FBgn0027654_CG2239_E002_jdp	jdp	FBgn0027654	-3.67812	1.93438e-07	2.26387e-06	hdexseqdown
FBgn0027657_CG9734_E006_glob1	glob1	FBgn0027657	-5.36134	4.1838e-09	6.57871e-08	hdexseqdown
FBgn0027779_CG17332_E003_VhaSFD	VhaSFD	FBgn0027779	-3.13568	1.18745e-14	3.82535e-13	hdexseqdown
FBgn0027780_CG13401_E007_Aasdh	Aasdh	FBgn0027780	-1.30179	0.000155448	0.000937064	hdexseqdown
FBgn0027786_CG6851_E001_Mtch	Mtch	FBgn0027786	-0.91319	0.122891	0.24579	hdexseqdown
FBgn0027786_CG6851_E002_Mtch	Mtch	FBgn0027786	-0.48261	0.348719	0.51843	hdexseqdown
FBgn0027786_CG6851_E003_Mtch	Mtch	FBgn0027786	-1.25173	0.0821517	0.180547	hdexseqdown
FBgn0027786_CG6851_E004_Mtch	Mtch	FBgn0027786	-1.89422	0.000244904	0.00139744	hdexseqdown
FBgn0027786_CG6851_E005_Mtch	Mtch	FBgn0027786	-1.24042	0.0107481	0.0356834	hdexseqdown
FBgn0027836_CG5729_E007_Dgp-1	Dgp-1	FBgn0027836	-2.57089	3.18785e-20	1.77005e-18	hdexseqdown
FBgn0027948_CG5000_E014_msps	msps	FBgn0027948	0.148656	0.371812	0.541702	hdexseqdown
FBgn0027951_CG2244_E001_MTA1-like	MTA1-like	FBgn0027951	-1.56874	0.0393599	0.101864	hdexseqdown
FBgn0027951_CG2244_E014_MTA1-like	MTA1-like	FBgn0027951	-2.93484	0.00613751	0.0223343	hdexseqdown
FBgn0028325_CG7010_E002_Pdha	Pdha	FBgn0028325	-2.85305	1.32392e-84	1.25194e-81	hdexseqdown
FBgn0028325_CG7010_E005_Pdha	Pdha	FBgn0028325	-4.26572	3.42548e-17	1.42843e-15	hdexseqdown
FBgn0028327_CG32701_E004_l(1)G0320	l(1)G0320	FBgn0028327	-11.6819	5.9942e-05	0.000402051	hdexseqdown
FBgn0028331_CG2221_E010_l(1)G0289	l(1)G0289	FBgn0028331	-0.715806	0.535446	0.691341	hdexseqdown
FBgn0028342_CG2968_E006_ATPsyndelta	ATPsyndelta	FBgn0028342	-3.55644	2.1025e-23	1.51149e-21	hdexseqdown
FBgn0028343_CG8465_E013_Ankle2	Ankle2	FBgn0028343	-3.33505	5.60025e-08	7.24531e-07	hdexseqdown
FBgn0028360_CG32742_E001_Cdc7	Cdc7	FBgn0028360	-1.59031	0.0621863	0.14538	hdexseqdown
FBgn0028371_CG30092_E009_jbug	jbug	FBgn0028371	-5.11651	7.91527e-22	5.04166e-20	hdexseqdown
FBgn0028371_CG30092_E010_jbug	jbug	FBgn0028371	-6.38816	4.63517e-16	1.72879e-14	hdexseqdown
FBgn0028371_CG30092_E011_jbug	jbug	FBgn0028371	-17.0765	3.36533e-20	1.86354e-18	hdexseqdown
FBgn0028371_CG30092_E012_jbug	jbug	FBgn0028371	-17.104	7.88437e-21	4.61543e-19	hdexseqdown
FBgn0028371_CG30092_E013_jbug	jbug	FBgn0028371	-17.3064	4.69325e-19	2.34724e-17	hdexseqdown
FBgn0028371_CG30092_E014_jbug	jbug	FBgn0028371	-5.49404	1.62228e-08	2.32112e-07	hdexseqdown
FBgn0028372_CG11025_E002_Kpc2	Kpc2	FBgn0028372	-3.18925	1.3394e-10	2.6523e-09	hdexseqdown
FBgn0028380_CG9670_E001_fal	fal	FBgn0028380	-6.63038	6.94061e-36	1.06387e-33	hdexseqdown
FBgn0028380_CG9670_E003_fal	fal	FBgn0028380	-16.7041	2.11782e-42	4.38296e-40	hdexseqdown
FBgn0028380_CG9670_E004_fal	fal	FBgn0028380	-6.73808	3.96621e-52	1.31068e-49	hdexseqdown
FBgn0028380_CG9670_E005_fal	fal	FBgn0028380	-4.14215	1.34455e-23	9.82687e-22	hdexseqdown
FBgn0028400_CG10047_E001_Syt4	Syt4	FBgn0028400	-3.88648	3.457e-08	4.62735e-07	hdexseqdown
FBgn0028402_CG10582_E001_Polr3E	Polr3E	FBgn0028402	-1.3022	0.064435	0.149285	hdexseqdown
FBgn0028402_CG10582_E002_Polr3E	Polr3E	FBgn0028402	-2.20792	0.00770851	0.0270193	hdexseqdown
FBgn0028421_CG11759_E014_Kap3	Kap3	FBgn0028421	-2.50453	1.29878e-12	3.30835e-11	hdexseqdown
FBgn0028425_CG12317_E010_JhI-21	JhI-21	FBgn0028425	-3.23972	0.000120382	0.000747865	hdexseqdown
FBgn0028473_CG8801_E004_Non1	Non1	FBgn0028473	-2.02081	5.52097e-05	0.000373283	hdexseqdown
FBgn0028475_CG10221_E008_Hrd3	Hrd3	FBgn0028475	-15.1781	2.23818e-18	1.05097e-16	hdexseqdown
FBgn0028476_CG15817_E001_Usp1	Usp1	FBgn0028476	-1.3168	3.10082e-05	0.000223179	hdexseqdown
FBgn0028487_CG9611_E007_f-cup	f-cup	FBgn0028487	-0.990784	0.033615	0.0900297	hdexseqdown
FBgn0028487_CG9611_E008_f-cup	f-cup	FBgn0028487	-1.8544	2.60364e-05	0.000191201	hdexseqdown
FBgn0028487_CG9611_E015_f-cup	f-cup	FBgn0028487	-1.51552	0.000225963	0.00130291	hdexseqdown
FBgn0028487_CG9611_E018_f-cup	f-cup	FBgn0028487	-2.4358	4.46577e-18	2.04693e-16	hdexseqdown
FBgn0028487_CG9611_E019_f-cup	f-cup	FBgn0028487	-2.18513	1.36741e-15	4.88375e-14	hdexseqdown
FBgn0028491_CG2930_E002_CG2930	CG2930	FBgn0028491	-4.16305	1.40864e-09	2.38128e-08	hdexseqdown
FBgn0028491_CG2930_E005_CG2930	CG2930	FBgn0028491	-1.29568	0.0458871	0.114893	hdexseqdown
FBgn0028496_CG30116_E001_CG30116	CG30116	FBgn0028496	-3.21406	0.000271716	0.0015297	hdexseqdown
FBgn0028496_CG30116_E002_CG30116	CG30116	FBgn0028496	-2.90001	4.50291e-10	8.19348e-09	hdexseqdown
FBgn0028497_CG3530_E012_Mtmr6	Mtmr6	FBgn0028497	-3.35656	2.0052e-17	8.63107e-16	hdexseqdown
FBgn0028504_CG12182_E001_CG12182	CG12182	FBgn0028504	-2.18129	1.11874e-15	4.03496e-14	hdexseqdown
FBgn0028504_CG12182_E002_CG12182	CG12182	FBgn0028504	0.0896861	0.103482	0.215623	hdexseqdown
FBgn0028509_CG31811_E004_CenG1A	CenG1A	FBgn0028509	-4.40298	4.78936e-15	1.60078e-13	hdexseqdown
FBgn0028515_CG4930_E005_EndoGI	EndoGI	FBgn0028515	-5.4495	1.76745e-11	3.92622e-10	hdexseqdown
FBgn0028516_CG3994_E007_ZnT35C	ZnT35C	FBgn0028516	-1.84238	0.0254868	0.0722491	hdexseqdown
FBgn0028518_CG18480_E006_CG18480	CG18480	FBgn0028518	-4.2774	2.1049e-18	9.92177e-17	hdexseqdown
FBgn0028539_CG31731_E001_Eato	Eato	FBgn0028539	-0.177214	0.0354157	0.0938384	hdexseqdown
FBgn0028539_CG31731_E002_Eato	Eato	FBgn0028539	-0.240323	0.17421	0.317915	hdexseqdown
FBgn0028554_CG10203_E001_x16	x16	FBgn0028554	-4.28601	5.93171e-06	5.08506e-05	hdexseqdown
FBgn0028561_CG17976_E004_sut3	sut3	FBgn0028561	-0.939698	0.0189723	0.0569105	hdexseqdown
FBgn0028573_CG5700_E002_prc	prc	FBgn0028573	0.0644169	0.419137	0.587521	hdexseqdown
FBgn0028573_CG5700_E009_prc	prc	FBgn0028573	0.0193983	0.50511	0.664977	hdexseqdown
FBgn0028582_CG8532_E005_lqf	lqf	FBgn0028582	-6.22779	3.61601e-29	3.87215e-27	hdexseqdown
FBgn0028622_CG13432_E008_qsm	qsm	FBgn0028622	-0.888942	0.429866	0.597138	hdexseqdown
FBgn0028645_CG7644_E006_beat-Ib	beat-Ib	FBgn0028645	-1.71892	0.00115861	0.00541272	hdexseqdown
FBgn0028646_CG2139_E012_aralar1	aralar1	FBgn0028646	-1.22994	0.399585	0.568657	hdexseqdown
FBgn0028646_CG2139_E013_aralar1	aralar1	FBgn0028646	0.438557	0.443888	0.609974	hdexseqdown
FBgn0028646_CG2139_E014_aralar1	aralar1	FBgn0028646	-4.03902	0.00162348	0.00721801	hdexseqdown
FBgn0028648_CG8612_E003_mRpL50	mRpL50	FBgn0028648	-0.121566	0.673629	0.797436	hdexseqdown
FBgn0028658_CG16889_E003_Adat1	Adat1	FBgn0028658	-5.78901	1.25126e-41	2.52993e-39	hdexseqdown
FBgn0028658_CG16889_E004_Adat1	Adat1	FBgn0028658	-4.54335	7.35697e-09	1.11793e-07	hdexseqdown
FBgn0028663_CG7625_E004_VhaM9.7-b	VhaM9.7-b	FBgn0028663	-7.15095	1.49086e-22	1.00811e-20	hdexseqdown
FBgn0028675_CG5772_E006_Sur	Sur	FBgn0028675	-3.88652	0.000168367	0.00100533	hdexseqdown
FBgn0028686_CG16916_E003_Rpt3	Rpt3	FBgn0028686	0.557003	0.11523	0.233963	hdexseqdown
FBgn0028689_CG10149_E008_Rpn6	Rpn6	FBgn0028689	-4.73808	1.52103e-32	1.92767e-30	hdexseqdown
FBgn0028691_CG10230_E006_Rpn9	Rpn9	FBgn0028691	-1.86806	0.000309333	0.00171292	hdexseqdown
FBgn0028699_CG7499_E010_Rh50	Rh50	FBgn0028699	-2.6068	4.00317e-14	1.21811e-12	hdexseqdown
FBgn0028699_CG7499_E011_Rh50	Rh50	FBgn0028699	-4.43627	1.87803e-45	4.47422e-43	hdexseqdown
FBgn0028703_CG11328_E010_Nhe3	Nhe3	FBgn0028703	-2.69761	0.00845083	0.0292082	hdexseqdown
FBgn0028703_CG11328_E011_Nhe3	Nhe3	FBgn0028703	-1.20132	0.114048	0.232231	hdexseqdown
FBgn0028703_CG11328_E012_Nhe3	Nhe3	FBgn0028703	-1.4589	0.0198211	0.0589473	hdexseqdown
FBgn0028703_CG11328_E015_Nhe3	Nhe3	FBgn0028703	-3.23447	5.17608e-19	2.58661e-17	hdexseqdown
FBgn0028703_CG11328_E016_Nhe3	Nhe3	FBgn0028703	-3.10544	3.22107e-37	5.29375e-35	hdexseqdown
FBgn0028734_CG6203_E020_Fmr1	Fmr1	FBgn0028734	-1.36107	0.123384	0.246479	hdexseqdown
FBgn0028734_CG6203_E023_Fmr1	Fmr1	FBgn0028734	-3.32457	7.87621e-06	6.56522e-05	hdexseqdown
FBgn0028746_CG18508_E003_CG18508	CG18508	FBgn0028746	-2.14902	3.90606e-11	8.299e-10	hdexseqdown
FBgn0028857_CG12448_E002_CG12448	CG12448	FBgn0028857	-0.210985	0.353432	0.523235	hdexseqdown
FBgn0028872_CG18095_E001_CG18095	CG18095	FBgn0028872	-1.98843	0.139068	0.269234	hdexseqdown
FBgn0028887_CG3491_E002_CG3491	CG3491	FBgn0028887	0.693247	0.235485	0.394719	hdexseqdown
FBgn0028887_CG3491_E003_CG3491	CG3491	FBgn0028887	0.290575	0.731612	0.839715	hdexseqdown
FBgn0028893_CG31819_E001_CG31819	CG31819	FBgn0028893	0.0838906	0.473903	0.637394	hdexseqdown
FBgn0028916_CG33090_E003_CG33090	CG33090	FBgn0028916	-2.78329	0.000955925	0.00459146	hdexseqdown
FBgn0028919_CG16865_E005_CG16865	CG16865	FBgn0028919	-1.54833	1.06754e-15	3.85757e-14	hdexseqdown
FBgn0028932_CG16890_E005_CG16890	CG16890	FBgn0028932	-0.93753	5.26261e-06	4.56687e-05	hdexseqdown
FBgn0028939_CG18146_E002_NimC2	NimC2	FBgn0028939	-0.566853	0.0638934	0.148366	hdexseqdown
FBgn0028939_CG18146_E003_NimC2	NimC2	FBgn0028939	-0.117218	0.375364	0.545118	hdexseqdown
FBgn0028950_CG15255_E001_CG15255	CG15255	FBgn0028950	-4.49391	1.91877e-28	1.95912e-26	hdexseqdown
FBgn0028953_CG14478_E001_CG14478	CG14478	FBgn0028953	-2.55303	1.39861e-10	2.75888e-09	hdexseqdown
FBgn0028969_CG14813_E009_deltaCOP	deltaCOP	FBgn0028969	-0.69811	0.244502	0.405684	hdexseqdown
FBgn0028996_CG1922_E001_onecut	onecut	FBgn0028996	-1.61094	0.00291269	0.0118918	hdexseqdown
FBgn0029002_CG18321_E006_miple2	miple2	FBgn0029002	0.252571	0.777249	0.870746	hdexseqdown
FBgn0029006_CG4943_E003_Smurf	Smurf	FBgn0029006	-3.73062	1.39485e-09	2.36056e-08	hdexseqdown
FBgn0029092_CG11804_E010_ced-6	ced-6	FBgn0029092	-1.45231	0.00275042	0.0113211	hdexseqdown
FBgn0029092_CG11804_E011_ced-6	ced-6	FBgn0029092	-2.71298	1.12454e-05	9.03309e-05	hdexseqdown
FBgn0029134_CG12323_E002_Prosbeta5	Prosbeta5	FBgn0029134	-2.16704	2.4352e-17	1.03874e-15	hdexseqdown
FBgn0029155_CG5889_E008_Men-b	Men-b	FBgn0029155	-3.00443	3.55606e-10	6.58165e-09	hdexseqdown
FBgn0029155_CG5889_E009_Men-b	Men-b	FBgn0029155	-1.29111	4.61732e-14	1.39601e-12	hdexseqdown
FBgn0029155_CG5889_E010_Men-b	Men-b	FBgn0029155	-2.32135	2.92857e-11	6.31605e-10	hdexseqdown
FBgn0029167_CG7002_E020_Hml	Hml	FBgn0029167	-0.339893	0.0946372	0.201663	hdexseqdown
FBgn0029167_CG7002_E022_Hml	Hml	FBgn0029167	-1.00085	3.35984e-11	7.19066e-10	hdexseqdown
FBgn0029503_CG6198_E001_mora	mora	FBgn0029503	-2.93137	1.32251e-18	6.38064e-17	hdexseqdown
FBgn0029526_CR18166_E004_CR18166	CR18166	FBgn0029526	-0.753212	0.288295	0.455489	hdexseqdown
FBgn0029539_CG11663_E002_CG11663	CG11663	FBgn0029539	-1.05516	0.0010512	0.00497904	hdexseqdown
FBgn0029587_CG14797_E004_CG14797	CG14797	FBgn0029587	-0.314368	0.371861	0.541733	hdexseqdown
FBgn0029594_CG14806_E001_Coa8	Coa8	FBgn0029594	-1.40379	8.0902e-16	2.95643e-14	hdexseqdown
FBgn0029657_CG12535_E004_CG12535	CG12535	FBgn0029657	-2.26197	1.3174e-08	1.91194e-07	hdexseqdown
FBgn0029664_CG10802_E001_CG10802	CG10802	FBgn0029664	-2.68593	2.32347e-24	1.78742e-22	hdexseqdown
FBgn0029666_CG10803_E007_CG10803	CG10803	FBgn0029666	-0.375083	0.369144	0.539001	hdexseqdown
FBgn0029681_CG15239_E001_CG15239	CG15239	FBgn0029681	0.0602453	0.217437	0.372585	hdexseqdown
FBgn0029687_CG5014_E003_Vap33	Vap33	FBgn0029687	-1.54734	0.0123294	0.0399619	hdexseqdown
FBgn0029688_CG6450_E010_lva	lva	FBgn0029688	-2.76126	8.61657e-16	3.14132e-14	hdexseqdown
FBgn0029694_CG15375_E001_CG15375	CG15375	FBgn0029694	-0.629725	0.132014	0.259095	hdexseqdown
FBgn0029694_CG15375_E002_CG15375	CG15375	FBgn0029694	-1.09277	0.130372	0.256719	hdexseqdown
FBgn0029697_CG15570_E012_CG15570	CG15570	FBgn0029697	-1.2125	0.0402175	0.103496	hdexseqdown
FBgn0029708_CG3556_E001_CG3556	CG3556	FBgn0029708	-0.00125693	0.489771	0.651334	hdexseqdown
FBgn0029708_CG3556_E002_CG3556	CG3556	FBgn0029708	-4.1803	0.000128549	0.000792915	hdexseqdown
FBgn0029710_CG3568_E001_CG3568	CG3568	FBgn0029710	-0.843917	0.00681351	0.0243786	hdexseqdown
FBgn0029715_CG11444_E002_CG11444	CG11444	FBgn0029715	-3.22826	6.54834e-07	6.90869e-06	hdexseqdown
FBgn0029720_CG3009_E003_CG3009	CG3009	FBgn0029720	-1.28374	0.0970191	0.205533	hdexseqdown
FBgn0029723_CG6986_E002_Proc-R	Proc-R	FBgn0029723	-4.43227	7.13644e-18	3.20884e-16	hdexseqdown
FBgn0029728_CG2861_E013_CG2861	CG2861	FBgn0029728	-2.51311	1.48793e-08	2.14336e-07	hdexseqdown
FBgn0029737_CG6903_E001_CG6903	CG6903	FBgn0029737	-6.43735	3.29173e-26	2.90704e-24	hdexseqdown
FBgn0029761_CG10706_E001_SK	SK	FBgn0029761	-0.800176	0.137331	0.266761	hdexseqdown
FBgn0029761_CG10706_E020_SK	SK	FBgn0029761	-0.489404	0.174559	0.318353	hdexseqdown
FBgn0029763_CG4165_E003_Usp16-45	Usp16-45	FBgn0029763	-0.231354	0.649146	0.780057	hdexseqdown
FBgn0029768_CG16752_E001_SPR	SPR	FBgn0029768	-1.95314	3.32176e-05	0.00023733	hdexseqdown
FBgn0029769_CG3239_E001_frma	frma	FBgn0029769	-2.68249	4.78222e-08	6.25013e-07	hdexseqdown
FBgn0029783_CG3187_E002_Sirt4	Sirt4	FBgn0029783	-3.71913	3.70677e-16	1.40037e-14	hdexseqdown
FBgn0029783_CG3187_E003_Sirt4	Sirt4	FBgn0029783	-3.44743	1.51287e-12	3.83464e-11	hdexseqdown
FBgn0029800_CG15929_E005_lin-52	lin-52	FBgn0029800	-3.13513	2.46993e-15	8.55304e-14	hdexseqdown
FBgn0029801_CG15771_E001_CG15771	CG15771	FBgn0029801	-3.28769	6.5419e-08	8.35802e-07	hdexseqdown
FBgn0029801_CG15771_E003_CG15771	CG15771	FBgn0029801	-3.63861	9.64054e-17	3.85785e-15	hdexseqdown
FBgn0029804_CG3097_E004_CG3097	CG3097	FBgn0029804	-3.26316	5.84848e-11	1.21324e-09	hdexseqdown
FBgn0029812_CG18341_E002_Prosbeta2R1	Prosbeta2R1	FBgn0029812	-2.31488	1.36972e-09	2.31995e-08	hdexseqdown
FBgn0029821_CG4020_E003_CG4020	CG4020	FBgn0029821	-0.0566864	0.866209	0.926261	hdexseqdown
FBgn0029828_CG6067_E001_CG6067	CG6067	FBgn0029828	-3.73143	3.32138e-16	1.26253e-14	hdexseqdown
FBgn0029831_CG5966_E002_CG5966	CG5966	FBgn0029831	-2.61017	1.84272e-42	3.82651e-40	hdexseqdown
FBgn0029833_CG5941_E005_MCTS1	MCTS1	FBgn0029833	-2.39817	3.99391e-06	3.55782e-05	hdexseqdown
FBgn0029835_CG5921_E001_CG5921	CG5921	FBgn0029835	-3.7022	4.77767e-10	8.66777e-09	hdexseqdown
FBgn0029835_CG5921_E002_CG5921	CG5921	FBgn0029835	-3.89875	4.737e-06	4.15652e-05	hdexseqdown
FBgn0029835_CG5921_E010_CG5921	CG5921	FBgn0029835	-2.98478	2.02438e-16	7.85053e-15	hdexseqdown
FBgn0029837_CG4690_E007_Tsp5D	Tsp5D	FBgn0029837	-2.50951	2.50346e-06	2.32796e-05	hdexseqdown
FBgn0029843_CG5905_E001_Nep1	Nep1	FBgn0029843	-1.2482	0.0014847	0.00669541	hdexseqdown
FBgn0029851_CG14445_E005_CG14445	CG14445	FBgn0029851	-1.30551	0.000446848	0.00236266	hdexseqdown
FBgn0029851_CG14445_E006_CG14445	CG14445	FBgn0029851	-3.40895	0.000609331	0.00309812	hdexseqdown
FBgn0029858_CG15896_E003_mldr	mldr	FBgn0029858	-1.82776	6.60469e-16	2.43529e-14	hdexseqdown
FBgn0029860_CG15891_E002_CG15891	CG15891	FBgn0029860	-5.44842	1.07134e-24	8.3567e-23	hdexseqdown
FBgn0029861_CG3815_E001_CG3815	CG3815	FBgn0029861	-0.546284	0.346559	0.516315	hdexseqdown
FBgn0029874_CG3342_E002_CG3342	CG3342	FBgn0029874	-0.91314	0.0777304	0.172945	hdexseqdown
FBgn0029878_CG10695_E001_Pat1	Pat1	FBgn0029878	-2.28525	0.00860694	0.0296627	hdexseqdown
FBgn0029885_CG3224_E002_CG3224	CG3224	FBgn0029885	-1.78343	1.19526e-15	4.29888e-14	hdexseqdown
FBgn0029888_CG3192_E004_ND-ASHI	ND-ASHI	FBgn0029888	-6.7365	1.88183e-54	6.76426e-52	hdexseqdown
FBgn0029895_CG14441_E001_CG14441	CG14441	FBgn0029895	0.716425	0.368979	0.538864	hdexseqdown
FBgn0029896_CG3168_E009_CG3168	CG3168	FBgn0029896	-2.92941	0.00550505	0.0203466	hdexseqdown
FBgn0029896_CG3168_E010_CG3168	CG3168	FBgn0029896	-3.45899	0.00422927	0.0162747	hdexseqdown
FBgn0029897_CG3203_E004_RpL17	RpL17	FBgn0029897	-1.9856	0.0280438	0.0780433	hdexseqdown
FBgn0029907_CG4547_E001_Atx-1	Atx-1	FBgn0029907	0.195689	0.666312	0.792054	hdexseqdown
FBgn0029922_CG14431_E001_CG14431	CG14431	FBgn0029922	-1.29878	0.0910686	0.195612	hdexseqdown
FBgn0029942_CG2059_E001_CG2059	CG2059	FBgn0029942	-4.24553	1.16371e-07	1.42043e-06	hdexseqdown
FBgn0029942_CG2059_E002_CG2059	CG2059	FBgn0029942	-4.30167	3.52643e-17	1.46754e-15	hdexseqdown
FBgn0029945_CG18155_E003_Acsf3	Acsf3	FBgn0029945	0.0871288	0.797144	0.883672	hdexseqdown
[truncated: 8,047 more rows]

## Sheet: Tab4
GO.Term	Description	P.value	FDR.q.value	Enrichment	N	B	n	b	Genes	sample	ontology
GO:0050793	regulation of developmental process	2.2e-05	0.167	1.62	10963	704	701	73	[EcR - ecdysone receptor, Pak3 - cg14895 gene product from transcript cg14895-rd, Atg7 - autophagy-specific gene 7, plexB - plexin b, Hrb27C - heterogeneous nuclear ribonucleoprotein at 27c, cwo - clockwork orange, l(2)gl - lethal (2) giant larvae, Mkk4 - map kinase kinase 4, cta - concertina, dm - diminutive, SMC2 - cg10212 gene product from transcript cg10212-ra, ci - cubitus interruptus, pico …	DESeq2_24h	BiologicalProcess
GO:0050890	cognition	4.98e-05	0.189	2.46	10963	146	701	23	[PQBP1 - poly-glutamine tract binding protein 1, EcR - ecdysone receptor, Nipped-B - cg17704 gene product from transcript cg17704-rg, A2bp1 - ataxin-2 binding protein 1, AGO1 - argonaute-1, Hn - henna, Src64B - src oncogene at 64b, Stat92E - signal-transducer and activator of transcription protein at 92e, eas - easily shocked, neur - neuralized, dbr - debra, stau - staufen, vn - vein, mura - mura…	DESeq2_24h	BiologicalProcess
GO:0007611	learning or memory	4.98e-05	0.126	2.46	10963	146	701	23	[PQBP1 - poly-glutamine tract binding protein 1, EcR - ecdysone receptor, Nipped-B - cg17704 gene product from transcript cg17704-rg, A2bp1 - ataxin-2 binding protein 1, AGO1 - argonaute-1, Hn - henna, Src64B - src oncogene at 64b, Stat92E - signal-transducer and activator of transcription protein at 92e, eas - easily shocked, neur - neuralized, dbr - debra, stau - staufen, vn - vein, mura - mura…	DESeq2_24h	BiologicalProcess
GO:0018107	peptidyl-threonine phosphorylation	7.24e-05	0.138	6.08	10963	18	701	7	[smi35A - smell impaired 35a, Dyrk3 - cg40478 gene product from transcript cg40478-re, hipk - homeodomain interacting protein kinase, Haspin - cg40080 gene product from transcript cg40080-ra, bt - bent, CkIIalpha - casein kinase iialpha, CaMKII - calcium/calmodulin-dependent protein kinase ii]	DESeq2_24h	BiologicalProcess
GO:0071526	semaphorin-plexin signaling pathway	7.87e-05	0.12	12.51	10963	5	701	4	[Sema-1a - cg18405 gene product from transcript cg18405-rd, plexB - plexin b, Sema-2a - cg4700 gene product from transcript cg4700-rc, plexA - plexin a]	DESeq2_24h	BiologicalProcess
GO:0018210	peptidyl-threonine modification	0.000108	0.137	5.76	10963	19	701	7	[smi35A - smell impaired 35a, Dyrk3 - cg40478 gene product from transcript cg40478-re, hipk - homeodomain interacting protein kinase, Haspin - cg40080 gene product from transcript cg40080-ra, bt - bent, CkIIalpha - casein kinase iialpha, CaMKII - calcium/calmodulin-dependent protein kinase ii]	DESeq2_24h	BiologicalProcess
GO:0007613	memory	0.000137	0.149	2.63	10963	107	701	18	[EcR - ecdysone receptor, Nipped-B - cg17704 gene product from transcript cg17704-rg, A2bp1 - ataxin-2 binding protein 1, Hn - henna, Src64B - src oncogene at 64b, Stat92E - signal-transducer and activator of transcription protein at 92e, eas - easily shocked, neur - neuralized, dbr - debra, stau - staufen, mura - murashka, CG18769 - cg18769 gene product from transcript cg18769-rh, w - white, vsg…	DESeq2_24h	BiologicalProcess
GO:0001932	regulation of protein phosphorylation	0.000154	0.146	2.1	10963	209	701	28	[Spred - sprouty-related protein with evh-1 domain, CG32568 - cg32568 gene product from transcript cg32568-rb, CG41520 - cg41520 gene product from transcript cg41520-rd, dap - dacapo, l(2)gl - lethal (2) giant larvae, Mkk4 - map kinase kinase 4, Src64B - src oncogene at 64b, Crk - cg1587 gene product from transcript cg1587-rd, vn - vein, Pten - cg5671 gene product from transcript cg5671-rb, Alg-2…	DESeq2_24h	BiologicalProcess
GO:0031667	response to nutrient levels	0.000191	0.162	2.31	10963	149	701	22	[Ilp6 - insulin-like peptide 6, Ac76E - adenylyl cyclase 76e, rl - rolled, Atg7 - autophagy-specific gene 7, CG17691 - cg17691 gene product from transcript cg17691-rc, Mitf - cg43369 gene product from transcript cg43369-ra, CG13624 - cg13624 gene product from transcript cg13624-rb, dm - diminutive, lt - light, CG10924 - cg10924 gene product from transcript cg10924-ra, foxo - forkhead box, sub-gro…	DESeq2_24h	BiologicalProcess
GO:0009991	response to extracellular stimulus	0.000233	0.177	2.28	10963	151	701	22	[Ilp6 - insulin-like peptide 6, Ac76E - adenylyl cyclase 76e, rl - rolled, Atg7 - autophagy-specific gene 7, CG17691 - cg17691 gene product from transcript cg17691-rc, Mitf - cg43369 gene product from transcript cg43369-ra, CG13624 - cg13624 gene product from transcript cg13624-rb, dm - diminutive, lt - light, CG10924 - cg10924 gene product from transcript cg10924-ra, foxo - forkhead box, sub-gro…	DESeq2_24h	BiologicalProcess
GO:0042594	response to starvation	0.000235	0.162	2.33	10963	141	701	21	[Ilp6 - insulin-like peptide 6, Ac76E - adenylyl cyclase 76e, rl - rolled, Atg7 - autophagy-specific gene 7, Mitf - cg43369 gene product from transcript cg43369-ra, CG13624 - cg13624 gene product from transcript cg13624-rb, dm - diminutive, lt - light, CG10924 - cg10924 gene product from transcript cg10924-ra, foxo - forkhead box, sub-group o, mthl11 - methuselah-like 11, mthl8 - methuselah-like …	DESeq2_24h	BiologicalProcess
GO:0051239	regulation of multicellular organismal process	0.00027	0.171	1.52	10963	710	701	69	[EcR - ecdysone receptor, Pak3 - cg14895 gene product from transcript cg14895-rd, Atg7 - autophagy-specific gene 7, plexB - plexin b, Hrb27C - heterogeneous nuclear ribonucleoprotein at 27c, cwo - clockwork orange, AGO1 - argonaute-1, l(2)gl - lethal (2) giant larvae, Mkk4 - map kinase kinase 4, cta - concertina, dm - diminutive, ci - cubitus interruptus, CG11660 - cg11660 gene product from trans…	DESeq2_24h	BiologicalProcess
GO:0010888	negative regulation of lipid storage	0.000352	0.206	7.11	10963	11	701	5	[wdb - widerborst, Pten - cg5671 gene product from transcript cg5671-rb, mdy - midway, foxo - forkhead box, sub-group o, CaMKII - calcium/calmodulin-dependent protein kinase ii]	DESeq2_24h	BiologicalProcess
GO:1905953	negative regulation of lipid localization	0.000352	0.191	7.11	10963	11	701	5	[wdb - widerborst, Pten - cg5671 gene product from transcript cg5671-rb, mdy - midway, foxo - forkhead box, sub-group o, CaMKII - calcium/calmodulin-dependent protein kinase ii]	DESeq2_24h	BiologicalProcess
GO:0048511	rhythmic process	0.000369	0.187	2.7	10963	87	701	15	[Nipped-B - cg17704 gene product from transcript cg17704-rg, cwo - clockwork orange, Rh7 - rhodopsin 7, sxc - super sex combs, Adar - adenosine deaminase acting on rna, B4 - cg9239 gene product from transcript cg9239-rc, foxo - forkhead box, sub-group o, Pka-R2 - camp-dependent protein kinase r2, Pka-C1 - camp-dependent protein kinase 1, Pdfr - pigment-dispersing factor receptor, Pdp1 - par-domai…	DESeq2_24h	BiologicalProcess
GO:0045595	regulation of cell differentiation	0.000454	0.215	1.69	10963	397	701	43	[EcR - ecdysone receptor, rl - rolled, brat - brain tumor, plexB - plexin b, Hrb27C - heterogeneous nuclear ribonucleoprotein at 27c, cwo - clockwork orange, l(2)gl - lethal (2) giant larvae, Src64B - src oncogene at 64b, dm - diminutive, Stat92E - signal-transducer and activator of transcription protein at 92e, SMC2 - cg10212 gene product from transcript cg10212-ra, unk - unkempt, ci - cubitus i…	DESeq2_24h	BiologicalProcess
GO:0007610	behavior	0.000531	0.237	1.63	10963	461	701	48	[EcR - ecdysone receptor, rl - rolled, Nipped-B - cg17704 gene product from transcript cg17704-rg, Gpo-1 - glycerophosphate oxidase-1, Obp99a - odorant-binding protein 99a, Rh7 - rhodopsin 7, AGO1 - argonaute-1, Hn - henna, Src64B - src oncogene at 64b, dsx - doublesex, Stat92E - signal-transducer and activator of transcription protein at 92e, Adar - adenosine deaminase acting on rna, eas - easil…	DESeq2_24h	BiologicalProcess
GO:0046011	regulation of oskar mRNA translation	0.000572	0.242	6.52	10963	12	701	5	[Syp - syncrip, Hrb27C - heterogeneous nuclear ribonucleoprotein at 27c, aret - arrest, stau - staufen, BicC - bicaudal c]	DESeq2_24h	BiologicalProcess
GO:0042325	regulation of phosphorylation	0.000628	0.251	1.88	10963	250	701	30	[Spred - sprouty-related protein with evh-1 domain, CG32568 - cg32568 gene product from transcript cg32568-rb, CG41520 - cg41520 gene product from transcript cg41520-rd, dap - dacapo, l(2)gl - lethal (2) giant larvae, Src64B - src oncogene at 64b, Mkk4 - map kinase kinase 4, Crk - cg1587 gene product from transcript cg1587-rd, vn - vein, Pten - cg5671 gene product from transcript cg5671-rb, Alg-2…	DESeq2_24h	BiologicalProcess
GO:0031099	regeneration	0.000738	0.28	4.38	10963	25	701	7	[jing - cg9397 gene product from transcript cg9397-ri, bun - bunched, Pten - cg5671 gene product from transcript cg5671-rb, Spn88Eb - serpin 88eb, Stat92E - signal-transducer and activator of transcription protein at 92e, dm - diminutive, Sxl - sex lethal]	DESeq2_24h	BiologicalProcess
GO:0007166	cell surface receptor signaling pathway	0.000781	0.283	1.79	10963	288	701	33	[Ilp6 - insulin-like peptide 6, rl - rolled, plexB - plexin b, Src64B - src oncogene at 64b, Mkk4 - map kinase kinase 4, dm - diminutive, Crk - cg1587 gene product from transcript cg1587-rd, ci - cubitus interruptus, Ptth - prothoracicotropic hormone, pan - pangolin, vn - vein, mthl11 - methuselah-like 11, mthl4 - methuselah-like 4, mthl15 - methuselah-like 15, Pdfr - pigment-dispersing factor re…	DESeq2_24h	BiologicalProcess
GO:0017148	negative regulation of translation	0.000832	0.288	3.02	10963	57	701	11	[brat - brain tumor, sqd - squid, Tis11 - tis11 homolog, me31B - maternal expression at 31b, A2bp1 - ataxin-2 binding protein 1, Hrb27C - heterogeneous nuclear ribonucleoprotein at 27c, CG32016 - cg32016 gene product from transcript cg32016-rb, AGO1 - argonaute-1, Sxl - sex lethal, aret - arrest, BicC - bicaudal c]	DESeq2_24h	BiologicalProcess
GO:0007623	circadian rhythm	0.000919	0.304	2.58	10963	85	701	14	[Nipped-B - cg17704 gene product from transcript cg17704-rg, cwo - clockwork orange, Rh7 - rhodopsin 7, sxc - super sex combs, Adar - adenosine deaminase acting on rna, B4 - cg9239 gene product from transcript cg9239-rc, foxo - forkhead box, sub-group o, Pka-R2 - camp-dependent protein kinase r2, Pdfr - pigment-dispersing factor receptor, Pdp1 - par-domain protein 1, kay - kayak, CkIIalpha - case…	DESeq2_24h	BiologicalProcess
GO:0048013	ephrin receptor signaling pathway	0.000992	0.314	11.73	10963	4	701	3	[Eph - eph receptor tyrosine kinase, Ephrin - cg1862 gene product from transcript cg1862-rc, Crk - cg1587 gene product from transcript cg1587-rd]	DESeq2_24h	BiologicalProcess
GO:0014881	regulation of myofibril size	0.000912	1	1096.3	10963	1	10	1	[aret - arrest]	DESeq2_30h	BiologicalProcess
GO:0006587	serotonin biosynthetic process from tryptophan	0.000912	1	1096.3	10963	1	10	1	[Ddc - dopa decarboxylase]	DESeq2_30h	BiologicalProcess
GO:1990253	cellular response to leucine starvation	0.000912	1	1096.3	10963	1	10	1	[Sesn - sestrin]	DESeq2_30h	BiologicalProcess
GO:1901031	regulation of response to reactive oxygen species	0.000912	1	1096.3	10963	1	10	1	[Sesn - sestrin]	DESeq2_30h	BiologicalProcess
GO:0014743	regulation of muscle hypertrophy	0.000912	1	1096.3	10963	1	10	1	[aret - arrest]	DESeq2_30h	BiologicalProcess
GO:0009628	response to abiotic stimulus	6.34e-08	0.000482	2.13	10963	363	781	55	[Rh4 - rhodopsin 4, Sur - sulfonylurea receptor, Inx2 - innexin 2, 14-3-3zeta - cg17870 gene product from transcript cg17870-re, Cng - cyclic-nucleotide-gated ion channel protein, Eip93F - ecdysone-induced protein 93f, Gbeta76C - g protein beta-subunit 76c, eys - eyes shut, unc-45 - cg2708 gene product from transcript cg2708-ra, Sod3 - superoxide dismutase 3, Clk - clock, Gpdh - glycerol 3 phosph…	DESeq2_72h	BiologicalProcess
GO:0007602	phototransduction	8.62e-07	0.00328	4.3	10963	49	781	15	[ninaE - neither inactivation nor afterpotential e, inaD - inactivation no afterpotential d, Rh4 - rhodopsin 4, ninaD - neither inactivation nor afterpotential d, Inx2 - innexin 2, ogre - optic ganglion reduced, inaC - inactivation no afterpotential c, Gbeta76C - g protein beta-subunit 76c, rtp - retinophilin, ninaA - neither inactivation nor afterpotential a, trp - transient receptor potential, …	DESeq2_72h	BiologicalProcess
GO:0022400	regulation of rhodopsin mediated signaling pathway	1.31e-06	0.00331	8.02	10963	14	781	8	[Arr1 - arrestin 1, inaD - inactivation no afterpotential d, stops - slow termination of phototransduction, CG14786 - cg14786 gene product from transcript cg14786-ra, Arr2 - arrestin 2, inaC - inactivation no afterpotential c, Gbeta76C - g protein beta-subunit 76c, ninaC - neither inactivation nor afterpotential c]	DESeq2_72h	BiologicalProcess
GO:0043043	peptide biosynthetic process	1.8e-06	0.00342	2.41	10963	192	781	33	[Eip55E - cg5345 gene product from transcript cg5345-ra, RpS11 - ribosomal protein s11, RpL32 - ribosomal protein l32, mRpL23 - mitochondrial ribosomal protein l23, mRpS28 - mitochondrial ribosomal protein s28, RpS15Aa - ribosomal protein s15aa, RpS3A - ribosomal protein s3a, mRpL4 - mitochondrial ribosomal protein l4, mRpS11 - mitochondrial ribosomal protein s11, mRpS29 - mitochondrial ribosomal…	DESeq2_72h	BiologicalProcess
GO:0065008	regulation of biological quality	2.06e-06	0.00313	1.51	10963	1097	781	118	[14-3-3zeta - cg17870 gene product from transcript cg17870-re, scrib - scribbled, shg - shotgun, boss - bride of sevenless, shd - shade, Fdh - formaldehyde dehydrogenase, Syt4 - synaptotagmin 4, mago - mago nashi, CG34396 - cg34396 gene product from transcript cg34396-rc, CG10249 - cg10249 gene product from transcript cg10249-rg, aret - arrest, Lac - lachesin, Pvf2 - pdgf- and vegf-related factor…	DESeq2_72h	BiologicalProcess
GO:0071482	cellular response to light stimulus	2.84e-06	0.0036	4.81	10963	35	781	12	[ninaE - neither inactivation nor afterpotential e, inaD - inactivation no afterpotential d, Rh4 - rhodopsin 4, tim - timeless, ninaD - neither inactivation nor afterpotential d, TotB - turandot b, Gbeta76C - g protein beta-subunit 76c, ninaC - neither inactivation nor afterpotential c, Rh5 - rhodopsin 5, Rh3 - rhodopsin 3, TotA - turandot a, Tsp42Ej - tetraspanin 42ej]	DESeq2_72h	BiologicalProcess
GO:0009583	detection of light stimulus	3.38e-06	0.00367	3.9	10963	54	781	15	[ninaE - neither inactivation nor afterpotential e, inaD - inactivation no afterpotential d, Rh4 - rhodopsin 4, ninaD - neither inactivation nor afterpotential d, Inx2 - innexin 2, inaC - inactivation no afterpotential c, ogre - optic ganglion reduced, Gbeta76C - g protein beta-subunit 76c, rtp - retinophilin, ninaA - neither inactivation nor afterpotential a, trp - transient receptor potential, …	DESeq2_72h	BiologicalProcess
GO:0006412	translation	3.59e-06	0.00341	2.38	10963	189	781	32	[RpS11 - ribosomal protein s11, RpL32 - ribosomal protein l32, mRpL23 - mitochondrial ribosomal protein l23, mRpS28 - mitochondrial ribosomal protein s28, RpS15Aa - ribosomal protein s15aa, RpS3A - ribosomal protein s3a, mRpL4 - mitochondrial ribosomal protein l4, mRpS11 - mitochondrial ribosomal protein s11, mRpS29 - mitochondrial ribosomal protein s29, mRpS33 - mitochondrial ribosomal protein s…	DESeq2_72h	BiologicalProcess
GO:0032543	mitochondrial translation	4.22e-06	0.00356	3.21	10963	83	781	19	[mRpL20 - mitochondrial ribosomal protein l20, mRpS23 - mitochondrial ribosomal protein s23, mRpL37 - mitochondrial ribosomal protein l37, mRpL23 - mitochondrial ribosomal protein l23, mRpL3 - mitochondrial ribosomal protein l3, mRpS28 - mitochondrial ribosomal protein s28, mRpS18A - mitochondrial ribosomal protein s18a, mRpL38 - mitochondrial ribosomal protein l38, CG4447 - cg4447 gene product f…	DESeq2_72h	BiologicalProcess
GO:0006518	peptide metabolic process	6.17e-06	0.00469	2.07	10963	278	781	41	[Eip55E - cg5345 gene product from transcript cg5345-ra, RpS11 - ribosomal protein s11, GstT1 - glutathione s transferase t1, RpL32 - ribosomal protein l32, mRpL23 - mitochondrial ribosomal protein l23, GstT3 - glutathione s transferase t3, mRpS28 - mitochondrial ribosomal protein s28, RpS15Aa - ribosomal protein s15aa, RpS3A - ribosomal protein s3a, mRpL4 - mitochondrial ribosomal protein l4, mR…	DESeq2_72h	BiologicalProcess
GO:0009416	response to light stimulus	8.81e-06	0.00609	2.65	10963	127	781	24	[ninaE - neither inactivation nor afterpotential e, inaD - inactivation no afterpotential d, Rh4 - rhodopsin 4, ninaD - neither inactivation nor afterpotential d, Inx2 - innexin 2, inaC - inactivation no afterpotential c, ogre - optic ganglion reduced, rtp - retinophilin, Gbeta76C - g protein beta-subunit 76c, ninaA - neither inactivation nor afterpotential a, trp - transient receptor potential, …	DESeq2_72h	BiologicalProcess
GO:0009589	detection of UV	1.02e-05	0.00648	11.7	10963	6	781	5	[ninaE - neither inactivation nor afterpotential e, Rh4 - rhodopsin 4, ninaD - neither inactivation nor afterpotential d, ninaC - neither inactivation nor afterpotential c, Rh3 - rhodopsin 3]	DESeq2_72h	BiologicalProcess
GO:0016059	deactivation of rhodopsin mediated signaling	1.06e-05	0.00622	7.56	10963	13	781	7	[Arr1 - arrestin 1, inaD - inactivation no afterpotential d, stops - slow termination of phototransduction, Arr2 - arrestin 2, inaC - inactivation no afterpotential c, Gbeta76C - g protein beta-subunit 76c, ninaC - neither inactivation nor afterpotential c]	DESeq2_72h	BiologicalProcess
GO:0043604	amide biosynthetic process	4.73e-05	0.0257	2.05	10963	233	781	34	[Eip55E - cg5345 gene product from transcript cg5345-ra, RpS11 - ribosomal protein s11, RpL32 - ribosomal protein l32, mRpL23 - mitochondrial ribosomal protein l23, mRpS28 - mitochondrial ribosomal protein s28, RpS15Aa - ribosomal protein s15aa, CG34424 - cg34424 gene product from transcript cg34424-ra, RpS3A - ribosomal protein s3a, mRpL4 - mitochondrial ribosomal protein l4, mRpS11 - mitochondr…	DESeq2_72h	BiologicalProcess
GO:0098657	import into cell	5.36e-05	0.0272	2.3	10963	159	781	26	[CG17352 - cg17352 gene product from transcript cg17352-ra, Vps25 - vacuolar protein sorting 25, slif - slimfast, Gli - gliotactin, Tsp42Ej - tetraspanin 42ej, CG9297 - cg9297 gene product from transcript cg9297-rc, Arr1 - arrestin 1, nrv3 - nervana 3, CG18659 - cg18659 gene product from transcript cg18659-rc, Hrs - hepatocyte growth factor regulated tyrosine kinase substrate, WASp - cg1520 gene …	DESeq2_72h	BiologicalProcess
GO:0043603	cellular amide metabolic process	5.79e-05	0.0275	1.8	10963	367	781	47	[Eip55E - cg5345 gene product from transcript cg5345-ra, RpS11 - ribosomal protein s11, GstT1 - glutathione s transferase t1, RpL32 - ribosomal protein l32, mRpL23 - mitochondrial ribosomal protein l23, GstT3 - glutathione s transferase t3, mRpS28 - mitochondrial ribosomal protein s28, RpS15Aa - ribosomal protein s15aa, CG34424 - cg34424 gene product from transcript cg34424-ra, RpS3A - ribosomal …	DESeq2_72h	BiologicalProcess
GO:1901566	organonitrogen compound biosynthetic process	6.08e-05	0.0272	1.65	10963	518	781	61	[Eip55E - cg5345 gene product from transcript cg5345-ra, CG33110 - cg33110 gene product from transcript cg33110-ra, mRpL23 - mitochondrial ribosomal protein l23, mRpS28 - mitochondrial ribosomal protein s28, CG34424 - cg34424 gene product from transcript cg34424-ra, RpS3A - ribosomal protein s3a, CG10621 - cg10621 gene product from transcript cg10621-ra, r - rudimentary, mRpS29 - mitochondrial ri…	DESeq2_72h	BiologicalProcess
GO:0009582	detection of abiotic stimulus	9.65e-05	0.0407	3.01	10963	70	781	15	[ninaE - neither inactivation nor afterpotential e, inaD - inactivation no afterpotential d, Rh4 - rhodopsin 4, ninaD - neither inactivation nor afterpotential d, Inx2 - innexin 2, inaC - inactivation no afterpotential c, ogre - optic ganglion reduced, Gbeta76C - g protein beta-subunit 76c, rtp - retinophilin, ninaA - neither inactivation nor afterpotential a, trp - transient receptor potential, …	DESeq2_72h	BiologicalProcess
GO:0009581	detection of external stimulus	9.65e-05	0.0386	3.01	10963	70	781	15	[ninaE - neither inactivation nor afterpotential e, inaD - inactivation no afterpotential d, Rh4 - rhodopsin 4, ninaD - neither inactivation nor afterpotential d, Inx2 - innexin 2, inaC - inactivation no afterpotential c, ogre - optic ganglion reduced, Gbeta76C - g protein beta-subunit 76c, rtp - retinophilin, ninaA - neither inactivation nor afterpotential a, trp - transient receptor potential, …	DESeq2_72h	BiologicalProcess
GO:0008277	regulation of G protein-coupled receptor signaling pathway	0.00012	0.0455	4.88	10963	23	781	8	[Arr1 - arrestin 1, inaD - inactivation no afterpotential d, stops - slow termination of phototransduction, CG14786 - cg14786 gene product from transcript cg14786-ra, Arr2 - arrestin 2, inaC - inactivation no afterpotential c, Gbeta76C - g protein beta-subunit 76c, ninaC - neither inactivation nor afterpotential c]	DESeq2_72h	BiologicalProcess
GO:0007604	phototransduction, UV	0.000121	0.0437	11.23	10963	5	781	4	[Rh4 - rhodopsin 4, ninaD - neither inactivation nor afterpotential d, ninaC - neither inactivation nor afterpotential c, Rh3 - rhodopsin 3]	DESeq2_72h	BiologicalProcess
GO:0023058	adaptation of signaling pathway	0.000121	0.0417	11.23	10963	5	781	4	[Arr1 - arrestin 1, Arr2 - arrestin 2, inaC - inactivation no afterpotential c, ninaC - neither inactivation nor afterpotential c]	DESeq2_72h	BiologicalProcess
GO:0009314	response to radiation	0.000128	0.0423	2.22	10963	158	781	25	[inaD - inactivation no afterpotential d, Rh4 - rhodopsin 4, Inx2 - innexin 2, ogre - optic ganglion reduced, inaC - inactivation no afterpotential c, Gbeta76C - g protein beta-subunit 76c, Sod3 - superoxide dismutase 3, Clk - clock, Tsp42Ej - tetraspanin 42ej, tim - timeless, Fdh - formaldehyde dehydrogenase, TotA - turandot a, ninaE - neither inactivation nor afterpotential e, ninaD - neither i…	DESeq2_72h	BiologicalProcess
GO:0042335	cuticle development	0.000132	0.0417	2.14	10963	177	781	27	[Cpr92A - cuticular protein 92a, dp - dumpy, ect - ectodermal, pot - papillote, CG9990 - cg9990 gene product from transcript cg9990-ra, Cht5 - cg9307 gene product from transcript cg9307-ra, grh - grainy head, Gld - glucose dehydrogenase, Cpr51A - cuticular protein 51a, mgl - megalin, Cht7 - cg1869 gene product from transcript cg1869-ra, Ccp84Ae - cg1330 gene product from transcript cg1330-ra, CG1…	DESeq2_72h	BiologicalProcess
GO:0050896	response to stimulus	0.000141	0.0428	1.33	10963	1498	781	142	[Sur - sulfonylurea receptor, Inx2 - innexin 2, 14-3-3zeta - cg17870 gene product from transcript cg17870-re, shg - shotgun, CG10226 - cg10226 gene product from transcript cg10226-ra, eys - eyes shut, boss - bride of sevenless, SdhC - succinate dehydrogenase c, ird5 - immune response deficient 5, Cht5 - cg9307 gene product from transcript cg9307-ra, Fdh - formaldehyde dehydrogenase, Syt4 - synapt…	DESeq2_72h	BiologicalProcess
GO:0090175	regulation of establishment of planar polarity	0.000144	0.042	5.46	10963	18	781	7	[baz - bazooka, CG17282 - cg17282 gene product from transcript cg17282-ra, cno - canoe, nmo - nemo, Dl - delta, ft - fat, ed - echinoid]	DESeq2_72h	BiologicalProcess
GO:0006897	endocytosis	0.000165	0.0466	2.38	10963	124	781	21	[CG17352 - cg17352 gene product from transcript cg17352-ra, Arr2 - arrestin 2, twf - twinfilin, kst - karst, Vps25 - vacuolar protein sorting 25, Gli - gliotactin, eater - cg6124 gene product from transcript cg6124-rc, Tsp42Ej - tetraspanin 42ej, Arr1 - arrestin 1, CG9297 - cg9297 gene product from transcript cg9297-rc, Pxn - peroxidasin, Nlg1 - neuroligin 1, CG18659 - cg18659 gene product from t…	DESeq2_72h	BiologicalProcess
GO:0071478	cellular response to radiation	0.000187	0.0508	3.3	10963	51	781	12	[inaD - inactivation no afterpotential d, ninaE - neither inactivation nor afterpotential e, Rh4 - rhodopsin 4, tim - timeless, ninaD - neither inactivation nor afterpotential d, TotB - turandot b, Gbeta76C - g protein beta-subunit 76c, ninaC - neither inactivation nor afterpotential c, Rh5 - rhodopsin 5, Rh3 - rhodopsin 3, TotA - turandot a, Tsp42Ej - tetraspanin 42ej]	DESeq2_72h	BiologicalProcess
GO:0034644	cellular response to UV	0.000234	0.0614	6.02	10963	14	781	6	[Rh4 - rhodopsin 4, ninaD - neither inactivation nor afterpotential d, TotB - turandot b, ninaC - neither inactivation nor afterpotential c, Rh3 - rhodopsin 3, TotA - turandot a]	DESeq2_72h	BiologicalProcess
GO:1905330	regulation of morphogenesis of an epithelium	0.000315	0.0798	4.32	10963	26	781	8	[baz - bazooka, cno - canoe, CG17282 - cg17282 gene product from transcript cg17282-ra, Smox - smad on x, nmo - nemo, Dl - delta, ft - fat, ed - echinoid]	DESeq2_72h	BiologicalProcess
GO:0042592	homeostatic process	0.000337	0.0827	1.62	10963	450	781	52	[Ank2 - ankyrin 2, shg - shotgun, Vps25 - vacuolar protein sorting 25, wdp - windpipe, boss - bride of sevenless, Xbp1 - x box binding protein-1, Prx6005 - peroxiredoxin 6005, Hsc70-3 - heat shock protein cognate 3, rk - rickets, MtnA - metallothionein a, CG10470 - cg10470 gene product from transcript cg10470-ra, CG8317 - cg8317 gene product from transcript cg8317-ra, Pgd - phosphogluconate dehyd…	DESeq2_72h	BiologicalProcess
GO:0007603	phototransduction, visible light	0.000337	0.0802	7.02	10963	10	781	5	[ninaD - neither inactivation nor afterpotential d, ogre - optic ganglion reduced, ninaA - neither inactivation nor afterpotential a, ninaC - neither inactivation nor afterpotential c, trp - transient receptor potential]	DESeq2_72h	BiologicalProcess
GO:0040003	chitin-based cuticle development	0.000341	0.0785	2.09	10963	168	781	25	[Cpr92A - cuticular protein 92a, dp - dumpy, pot - papillote, Cht5 - cg9307 gene product from transcript cg9307-ra, grh - grainy head, Gld - glucose dehydrogenase, Cpr51A - cuticular protein 51a, mgl - megalin, Cht7 - cg1869 gene product from transcript cg1869-ra, Ccp84Ae - cg1330 gene product from transcript cg1330-ra, Ccp84Ad - cg2341 gene product from transcript cg2341-ra, drd - drop dead, CG1…	DESeq2_72h	BiologicalProcess
GO:0040005	chitin-based cuticle attachment to epithelium	0.00036	0.0805	14.04	10963	3	781	3	[dp - dumpy, pot - papillote, pio - piopio]	DESeq2_72h	BiologicalProcess
GO:0030100	regulation of endocytosis	0.000484	0.105	2.85	10963	64	781	13	[scrib - scribbled, numb - cg3779 gene product from transcript cg3779-rb, Cad99C - cadherin 99c, inaC - inactivation no afterpotential c, wdp - windpipe, eater - cg6124 gene product from transcript cg6124-rc, tim - timeless, pyd - polychaetoid, mgl - megalin, Moe - moesin, Pkc53E - protein c kinase 53e, crq - croquemort, usnp - ubisnap]	DESeq2_72h	BiologicalProcess
GO:0048878	chemical homeostasis	0.000503	0.106	1.81	10963	263	781	34	[Atf3 - activating transcription factor 3, CG3394 - cg3394 gene product from transcript cg3394-ra, slif - slimfast, boss - bride of sevenless, MtnB - metallothionein b, CG30377 - cg30377 gene product from transcript cg30377-ra, nrv3 - nervana 3, Npc2a - niemann-pick type c-2a, Smox - smad on x, Nox - nadph oxidase, Pdfr - pigment-dispersing factor receptor, Vha68-2 - v-atpase 69 kda subunit 2, Mt…	DESeq2_72h	BiologicalProcess
GO:0009411	response to UV	0.000552	0.113	4.01	10963	28	781	8	[ninaE - neither inactivation nor afterpotential e, Rh4 - rhodopsin 4, ninaD - neither inactivation nor afterpotential d, TotB - turandot b, ninaC - neither inactivation nor afterpotential c, Rh3 - rhodopsin 3, Sod3 - superoxide dismutase 3, TotA - turandot a]	DESeq2_72h	BiologicalProcess
GO:0008652	cellular amino acid biosynthetic process	0.000576	0.115	3.34	10963	42	781	10	[CG6188 - cg6188 gene product from transcript cg6188-ra, Eip55E - cg5345 gene product from transcript cg5345-ra, b - black, CG10621 - cg10621 gene product from transcript cg10621-ra, pyd3 - cg3027 gene product from transcript cg3027-ra, r - rudimentary, CG11899 - cg11899 gene product from transcript cg11899-ra, CG32068 - cg32068 gene product from transcript cg32068-rb, Cbs - cystathionine beta-sy…	DESeq2_72h	BiologicalProcess
GO:0009605	response to external stimulus	0.000577	0.113	1.54	10963	528	781	58	[CG13890 - cg13890 gene product from transcript cg13890-ra, Rh4 - rhodopsin 4, Inx2 - innexin 2, shg - shotgun, Gbeta76C - g protein beta-subunit 76c, unc-45 - cg2708 gene product from transcript cg2708-ra, Clk - clock, ird5 - immune response deficient 5, l(2)34Fc - lethal (2) 34fc, Obp99c - odorant-binding protein 99c, jbug - jitterbug, vir-1 - virus-induced rna 1, DIP1 - disco interacting prote…	DESeq2_72h	BiologicalProcess
GO:0071230	cellular response to amino acid stimulus	0.000582	0.111	6.38	10963	11	781	5	[CG14977 - cg14977 gene product from transcript cg14977-ra, JhI-21 - cg12317 gene product from transcript cg12317-rb, Gbp - growth-blocking peptide, RagC - cg8707 gene product from transcript cg8707-ra, CG5110 - cg5110 gene product from transcript cg5110-rb]	DESeq2_72h	BiologicalProcess
GO:0090257	regulation of muscle system process	0.000582	0.108	6.38	10963	11	781	5	[CG4928 - cg4928 gene product from transcript cg4928-ra, Amph - amphiphysin, up - upheld, Nox - nadph oxidase, aret - arrest]	DESeq2_72h	BiologicalProcess
GO:0051186	cofactor metabolic process	0.000653	0.118	1.83	10963	246	781	32	[Eip55E - cg5345 gene product from transcript cg5345-ra, GstT1 - glutathione s transferase t1, CG8080 - cg8080 gene product from transcript cg8080-rc, Gdh - glutamate dehydrogenase, GstT3 - glutathione s transferase t3, Zw - zwischenferment, CG34424 - cg34424 gene product from transcript cg34424-ra, Gpdh - glycerol 3 phosphate dehydrogenase, Jafrac1 - thioredoxin peroxidase 1, Prx6005 - peroxired…	DESeq2_72h	BiologicalProcess
GO:0071214	cellular response to abiotic stimulus	0.00078	0.138	2.86	10963	59	781	12	[inaD - inactivation no afterpotential d, ninaE - neither inactivation nor afterpotential e, Rh4 - rhodopsin 4, tim - timeless, ninaD - neither inactivation nor afterpotential d, TotB - turandot b, Gbeta76C - g protein beta-subunit 76c, ninaC - neither inactivation nor afterpotential c, Rh5 - rhodopsin 5, Rh3 - rhodopsin 3, TotA - turandot a, Tsp42Ej - tetraspanin 42ej]	DESeq2_72h	BiologicalProcess
GO:0104004	cellular response to environmental stimulus	0.00078	0.135	2.86	10963	59	781	12	[inaD - inactivation no afterpotential d, ninaE - neither inactivation nor afterpotential e, Rh4 - rhodopsin 4, tim - timeless, ninaD - neither inactivation nor afterpotential d, TotB - turandot b, Gbeta76C - g protein beta-subunit 76c, ninaC - neither inactivation nor afterpotential c, Rh5 - rhodopsin 5, Rh3 - rhodopsin 3, TotA - turandot a, Tsp42Ej - tetraspanin 42ej]	DESeq2_72h	BiologicalProcess
GO:0055065	metal ion homeostasis	0.000791	0.134	2.22	10963	120	781	19	[MtnA - metallothionein a, CG10470 - cg10470 gene product from transcript cg10470-ra, Gbp - growth-blocking peptide, Fer2LCH - ferritin 2 light chain homologue, CG14757 - cg14757 gene product from transcript cg14757-ra, trp - transient receptor potential, CG4495 - cg4495 gene product from transcript cg4495-ra, MtnB - metallothionein b, Scox - synthesis of cytochrome c oxidase, CG30377 - cg30377 g…	DESeq2_72h	BiologicalProcess
GO:0009266	response to temperature stimulus	0.000791	0.131	2.22	10963	120	781	19	[ninaE - neither inactivation nor afterpotential e, 14-3-3zeta - cg17870 gene product from transcript cg17870-re, Hsp23 - heat shock protein 23, Hsp67Bc - heat shock gene 67bc, eys - eyes shut, pyx - pyrexia, CG10912 - cg10912 gene product from transcript cg10912-ra, unc-45 - cg2708 gene product from transcript cg2708-ra, Hsp60 - heat shock protein 60, Clk - clock, Cyp6a17 - cytochrome p450-6a17,…	DESeq2_72h	BiologicalProcess
GO:0009584	detection of visible light	0.000802	0.13	4.95	10963	17	781	6	[ninaE - neither inactivation nor afterpotential e, ninaD - neither inactivation nor afterpotential d, ogre - optic ganglion reduced, ninaC - neither inactivation nor afterpotential c, ninaA - neither inactivation nor afterpotential a, trp - transient receptor potential]	DESeq2_72h	BiologicalProcess
GO:0007605	sensory perception of sound	0.000913	0.145	2.81	10963	60	781	12	[inaD - inactivation no afterpotential d, Dhc36C - dynein heavy chain at 36c, stops - slow termination of phototransduction, nrv3 - nervana 3, cp309 - cg33957 gene product from transcript cg33957-rm, Arr2 - arrestin 2, Ank2 - ankyrin 2, CG8086 - cg8086 gene product from transcript cg8086-rk, Rh5 - rhodopsin 5, trp - transient receptor potential, CG10671 - cg10671 gene product from transcript cg10…	DESeq2_72h	BiologicalProcess
GO:0006091	generation of precursor metabolites and energy	1.09e-21	8.28e-18	2.8	10972	142	2204	80	[l(3)neo18 - lethal (3) neo18, CoIV - cytochrome c oxidase subunit iv, Pfk - phosphofructokinase, Adh - alcohol dehydrogenase, CG12859 - cg12859 gene product from transcript cg12859-ra, CG3683 - cg3683 gene product from transcript cg3683-rc, CG14482 - cg14482 gene product from transcript cg14482-rb, SdhC - succinate dehydrogenase c, CG32230 - cg32230 gene product from transcript cg32230-rc, Pdsw …	DESeq2_1d	BiologicalProcess
GO:0002181	cytoplasmic translation	1.64e-19	6.23e-16	3.12	10972	94	2204	59	[RpL7 - ribosomal protein l7, RpL8 - ribosomal protein l8, RpL18A - ribosomal protein l18a, RpS25 - ribosomal protein s25, RpL13 - ribosomal protein l13, RpS21 - ribosomal protein s21, RpS19a - ribosomal protein s19a, RpL39 - ribosomal protein l39, RpLP2 - ribosomal protein lp2, RpS8 - ribosomal protein s8, RpS4 - ribosomal protein s4, RpS5a - ribosomal protein s5a, RpS15 - ribosomal protein s15,…	DESeq2_1d	BiologicalProcess
GO:0022900	electron transport chain	1.54e-18	3.89e-15	3.3	10972	77	2204	51	[l(3)neo18 - lethal (3) neo18, CoIV - cytochrome c oxidase subunit iv, CG12859 - cg12859 gene product from transcript cg12859-ra, CG3683 - cg3683 gene product from transcript cg3683-rc, CG14482 - cg14482 gene product from transcript cg14482-rb, SdhC - succinate dehydrogenase c, CG32230 - cg32230 gene product from transcript cg32230-rc, Pdsw - cg8844 gene product from transcript cg8844-ra, CG9603 …	DESeq2_1d	BiologicalProcess
GO:0022904	respiratory electron transport chain	7.4e-18	1.41e-14	3.3	10972	74	2204	49	[l(3)neo18 - lethal (3) neo18, CoIV - cytochrome c oxidase subunit iv, CG12859 - cg12859 gene product from transcript cg12859-ra, CG3683 - cg3683 gene product from transcript cg3683-rc, CG14482 - cg14482 gene product from transcript cg14482-rb, SdhC - succinate dehydrogenase c, CG32230 - cg32230 gene product from transcript cg32230-rc, Pdsw - cg8844 gene product from transcript cg8844-ra, CG9603 …	DESeq2_1d	BiologicalProcess
GO:0055114	oxidation-reduction process	7.15e-17	1.09e-13	2.47	10972	157	2204	78	[l(3)neo18 - lethal (3) neo18, CoIV - cytochrome c oxidase subunit iv, Pfk - phosphofructokinase, Adh - alcohol dehydrogenase, CG12859 - cg12859 gene product from transcript cg12859-ra, CG3683 - cg3683 gene product from transcript cg3683-rc, CG14482 - cg14482 gene product from transcript cg14482-rb, Gpdh - glycerol 3 phosphate dehydrogenase, SdhC - succinate dehydrogenase c, CG6543 - cg6543 gene …	DESeq2_1d	BiologicalProcess
GO:0043603	cellular amide metabolic process	4.42e-14	5.6e-11	1.83	10972	368	2204	135	[RpL7 - ribosomal protein l7, GstT1 - glutathione s transferase t1, RpL18A - ribosomal protein l18a, mRpL23 - mitochondrial ribosomal protein l23, CG4678 - cg4678 gene product from transcript cg4678-re, CG34424 - cg34424 gene product from transcript cg34424-ra, mRpL18 - mitochondrial ribosomal protein l18, RpS25 - ribosomal protein s25, RpL13 - ribosomal protein l13, Nep3 - neprilysin 3, RpS19a -…	DESeq2_1d	BiologicalProcess
GO:0044281	small molecule metabolic process	1.34e-13	1.46e-10	1.54	10972	764	2204	236	[CG30499 - cg30499 gene product from transcript cg30499-ra, Adh - alcohol dehydrogenase, Mdh2 - malate dehydrogenase 2, ecd - ecdysoneless, CG4365 - cg4365 gene product from transcript cg4365-rb, Zw - zwischenferment, CG34424 - cg34424 gene product from transcript cg34424-ra, CG9940 - cg9940 gene product from transcript cg9940-rb, CG17896 - cg17896 gene product from transcript cg17896-rb, Gld - g…	DESeq2_1d	BiologicalProcess
GO:0006120	mitochondrial electron transport, NADH to ubiquinone	1.61e-13	1.53e-10	3.95	10972	34	2204	27	[CG7712 - cg7712 gene product from transcript cg7712-rb, l(3)neo18 - lethal (3) neo18, ND42 - nadh:ubiquinone reductase 42kd subunit precursor, CG12859 - cg12859 gene product from transcript cg12859-ra, l(2)35Di - lethal (2) 35di, CG3683 - cg3683 gene product from transcript cg3683-rc, CG10320 - cg10320 gene product from transcript cg10320-re, CG5548 - cg5548 gene product from transcript cg5548-r…	DESeq2_1d	BiologicalProcess
GO:1901566	organonitrogen compound biosynthetic process	2.22e-13	1.87e-10	1.66	10972	518	2204	173	[sfl - sulfateless, RpL7 - ribosomal protein l7, Pfk - phosphofructokinase, RpL18A - ribosomal protein l18a, mRpL23 - mitochondrial ribosomal protein l23, CG34424 - cg34424 gene product from transcript cg34424-ra, CG9940 - cg9940 gene product from transcript cg9940-rb, mRpL18 - mitochondrial ribosomal protein l18, RpS25 - ribosomal protein s25, RpL13 - ribosomal protein l13, pr - purple, Adk3 - a…	DESeq2_1d	BiologicalProcess
GO:0006518	peptide metabolic process	1.61e-12	1.22e-09	1.9	10972	278	2204	106	[RpL7 - ribosomal protein l7, GstT1 - glutathione s transferase t1, RpL18A - ribosomal protein l18a, mRpL23 - mitochondrial ribosomal protein l23, CG4678 - cg4678 gene product from transcript cg4678-re, mRpL18 - mitochondrial ribosomal protein l18, RpS25 - ribosomal protein s25, RpL13 - ribosomal protein l13, Nep3 - neprilysin 3, RpS19a - ribosomal protein s19a, mRpS33 - mitochondrial ribosomal p…	DESeq2_1d	BiologicalProcess
GO:0006412	translation	1.63e-11	1.12e-08	2.05	10972	189	2204	78	[RpL7 - ribosomal protein l7, mRpL27 - mitochondrial ribosomal protein l27, RpL8 - ribosomal protein l8, RpL18A - ribosomal protein l18a, mRpS10 - mitochondrial ribosomal protein s10, mRpL23 - mitochondrial ribosomal protein l23, mRpL18 - mitochondrial ribosomal protein l18, RpS25 - ribosomal protein s25, mRpL45 - mitochondrial ribosomal protein l45, RpL13 - ribosomal protein l13, RpS21 - ribosom…	DESeq2_1d	BiologicalProcess
GO:0043043	peptide biosynthetic process	4.12e-11	2.61e-08	2.02	10972	192	2204	78	[RpL7 - ribosomal protein l7, mRpL27 - mitochondrial ribosomal protein l27, RpL8 - ribosomal protein l8, RpL18A - ribosomal protein l18a, mRpS10 - mitochondrial ribosomal protein s10, mRpL23 - mitochondrial ribosomal protein l23, mRpL18 - mitochondrial ribosomal protein l18, RpS25 - ribosomal protein s25, mRpL45 - mitochondrial ribosomal protein l45, RpL13 - ribosomal protein l13, RpS21 - ribosom…	DESeq2_1d	BiologicalProcess
GO:0043604	amide biosynthetic process	9.05e-11	5.29e-08	1.9	10972	233	2204	89	[mRpL27 - mitochondrial ribosomal protein l27, RpL7 - ribosomal protein l7, RpL8 - ribosomal protein l8, RpL18A - ribosomal protein l18a, mRpS10 - mitochondrial ribosomal protein s10, mRpL23 - mitochondrial ribosomal protein l23, CG34424 - cg34424 gene product from transcript cg34424-ra, mRpL18 - mitochondrial ribosomal protein l18, mRpL45 - mitochondrial ribosomal protein l45, RpS25 - ribosomal …	DESeq2_1d	BiologicalProcess
GO:0019637	organophosphate metabolic process	7.41e-10	4.02e-07	1.66	10972	372	2204	124	[CG30499 - cg30499 gene product from transcript cg30499-ra, cu - curled, Rpi - ribose-5-phosphate isomerase, Pfk - phosphofructokinase, rdgB - retinal degeneration b, CG17333 - cg17333 gene product from transcript cg17333-ra, Zw - zwischenferment, Taz - tafazzin, CG9940 - cg9940 gene product from transcript cg9940-rb, Adk3 - adenylate kinase-3, Ipp - inositol polyphosphate 1-phosphatase, CG9394 -…	DESeq2_1d	BiologicalProcess
GO:0046034	ATP metabolic process	8.8e-10	4.46e-07	2.91	10972	53	2204	31	[Adk1 - adenylate kinase-1, Pfk - phosphofructokinase, CG1746 - cg1746 gene product from transcript cg1746-ra, CG3321 - cg3321 gene product from transcript cg3321-rc, l(2)06225 - lethal (2) 06225, ATPsyn-d - atp synthase, subunit d, blw - bellwether, Pgk - phosphoglycerate kinase, CG9010 - cg9010 gene product from transcript cg9010-ra, Oscp - oligomycin sensitivity-conferring protein, ATPsyn-b - …	DESeq2_1d	BiologicalProcess
GO:1902600	proton transmembrane transport	1.67e-09	7.93e-07	2.86	10972	54	2204	31	[Atpalpha - na pump alpha subunit, CG3321 - cg3321 gene product from transcript cg3321-rc, CG1746 - cg1746 gene product from transcript cg1746-ra, CG10731 - cg10731 gene product from transcript cg10731-ra, l(2)06225 - lethal (2) 06225, Vha14-1 - vacuolar h[+] atpase subunit 14-1, ATPsyn-d - atp synthase, subunit d, blw - bellwether, Oscp - oligomycin sensitivity-conferring protein, Vha36-3 - vacu…	DESeq2_1d	BiologicalProcess
GO:0009144	purine nucleoside triphosphate metabolic process	3.98e-09	1.78e-06	2.69	10972	61	2204	33	[Adk1 - adenylate kinase-1, Pfk - phosphofructokinase, CG1746 - cg1746 gene product from transcript cg1746-ra, CG3321 - cg3321 gene product from transcript cg3321-rc, l(2)06225 - lethal (2) 06225, ATPsyn-d - atp synthase, subunit d, blw - bellwether, Pgk - phosphoglycerate kinase, CG9010 - cg9010 gene product from transcript cg9010-ra, Oscp - oligomycin sensitivity-conferring protein, ATPsyn-b - …	DESeq2_1d	BiologicalProcess
GO:0051707	response to other organism	4.17e-09	1.76e-06	1.73	10972	282	2204	98	[Yp3 - yolk protein 3, AttB - attacin-b, shg - shotgun, ecd - ecdysoneless, et - eye transformer, ird5 - immune response deficient 5, ClC-b - chloride channel-b, CG1667 - cg1667 gene product from transcript cg1667-ra, cact - cactus, vir-1 - virus-induced rna 1, key - kenny, DIP1 - disco interacting protein 1, N - notch, CG7408 - cg7408 gene product from transcript cg7408-rb, CG6639 - cg6639 gene …	DESeq2_1d	BiologicalProcess
GO:0009126	purine nucleoside monophosphate metabolic process	4.85e-09	1.94e-06	2.56	10972	70	2204	36	[Adk1 - adenylate kinase-1, Pfk - phosphofructokinase, CG1746 - cg1746 gene product from transcript cg1746-ra, CG3321 - cg3321 gene product from transcript cg3321-rc, l(2)06225 - lethal (2) 06225, CG11089 - cg11089 gene product from transcript cg11089-rd, ATPsyn-d - atp synthase, subunit d, bur - burgundy, blw - bellwether, ade5 - cg3989 gene product from transcript cg3989-rb, Pgk - phosphoglycer…	DESeq2_1d	BiologicalProcess
GO:0009167	purine ribonucleoside monophosphate metabolic process	4.85e-09	1.84e-06	2.56	10972	70	2204	36	[Adk1 - adenylate kinase-1, Pfk - phosphofructokinase, CG3321 - cg3321 gene product from transcript cg3321-rc, CG1746 - cg1746 gene product from transcript cg1746-ra, l(2)06225 - lethal (2) 06225, CG11089 - cg11089 gene product from transcript cg11089-rd, ATPsyn-d - atp synthase, subunit d, blw - bellwether, bur - burgundy, ade5 - cg3989 gene product from transcript cg3989-rb, Pgk - phosphoglycer…	DESeq2_1d	BiologicalProcess
GO:0043207	response to external biotic stimulus	6.66e-09	2.41e-06	1.71	10972	288	2204	99	[Yp3 - yolk protein 3, AttB - attacin-b, shg - shotgun, ecd - ecdysoneless, et - eye transformer, ird5 - immune response deficient 5, ClC-b - chloride channel-b, CG1667 - cg1667 gene product from transcript cg1667-ra, cact - cactus, vir-1 - virus-induced rna 1, key - kenny, DIP1 - disco interacting protein 1, N - notch, CG7408 - cg7408 gene product from transcript cg7408-rb, CG6639 - cg6639 gene …	DESeq2_1d	BiologicalProcess
GO:1901576	organic substance biosynthetic process	6.68e-09	2.31e-06	1.36	10972	977	2204	267	[RpL7 - ribosomal protein l7, EfTuM - elongation factor tu mitochondrial, RpL18A - ribosomal protein l18a, mRpL23 - mitochondrial ribosomal protein l23, ecd - ecdysoneless, Taz - tafazzin, CG34424 - cg34424 gene product from transcript cg34424-ra, mRpL18 - mitochondrial ribosomal protein l18, CG9940 - cg9940 gene product from transcript cg9940-rb, RpL13 - ribosomal protein l13, CG18600 - cg18600 …	DESeq2_1d	BiologicalProcess
GO:0009607	response to biotic stimulus	8.17e-09	2.7e-06	1.71	10972	289	2204	99	[Yp3 - yolk protein 3, AttB - attacin-b, shg - shotgun, ecd - ecdysoneless, et - eye transformer, ird5 - immune response deficient 5, ClC-b - chloride channel-b, CG1667 - cg1667 gene product from transcript cg1667-ra, cact - cactus, vir-1 - virus-induced rna 1, key - kenny, DIP1 - disco interacting protein 1, N - notch, CG7408 - cg7408 gene product from transcript cg7408-rb, CG6639 - cg6639 gene …	DESeq2_1d	BiologicalProcess
GO:0055086	nucleobase-containing small molecule metabolic process	1.02e-08	3.22e-06	1.72	10972	275	2204	95	[CG17224 - cg17224 gene product from transcript cg17224-rc, cu - curled, Pfk - phosphofructokinase, CG17333 - cg17333 gene product from transcript cg17333-ra, CG13091 - cg13091 gene product from transcript cg13091-rb, Zw - zwischenferment, Gpdh - glycerol 3 phosphate dehydrogenase, CG12065 - cg12065 gene product from transcript cg12065-rf, CG11089 - cg11089 gene product from transcript cg11089-rd…	DESeq2_1d	BiologicalProcess
GO:0009205	purine ribonucleoside triphosphate metabolic process	1.09e-08	3.31e-06	2.66	10972	60	2204	32	[Adk1 - adenylate kinase-1, Pfk - phosphofructokinase, CG1746 - cg1746 gene product from transcript cg1746-ra, CG3321 - cg3321 gene product from transcript cg3321-rc, l(2)06225 - lethal (2) 06225, ATPsyn-d - atp synthase, subunit d, blw - bellwether, Pgk - phosphoglycerate kinase, CG9010 - cg9010 gene product from transcript cg9010-ra, Oscp - oligomycin sensitivity-conferring protein, ATPsyn-b - …	DESeq2_1d	BiologicalProcess
GO:0009123	nucleoside monophosphate metabolic process	1.28e-08	3.73e-06	2.43	10972	78	2204	38	[Adk1 - adenylate kinase-1, Pfk - phosphofructokinase, CG1746 - cg1746 gene product from transcript cg1746-ra, CG3321 - cg3321 gene product from transcript cg3321-rc, CG2846 - cg2846 gene product from transcript cg2846-ra, l(2)06225 - lethal (2) 06225, CG11089 - cg11089 gene product from transcript cg11089-rd, ATPsyn-d - atp synthase, subunit d, bur - burgundy, blw - bellwether, ade5 - cg3989 gen…	DESeq2_1d	BiologicalProcess
GO:0009161	ribonucleoside monophosphate metabolic process	1.29e-08	3.63e-06	2.46	10972	75	2204	37	[Adk1 - adenylate kinase-1, Pfk - phosphofructokinase, CG1746 - cg1746 gene product from transcript cg1746-ra, CG3321 - cg3321 gene product from transcript cg3321-rc, CG2846 - cg2846 gene product from transcript cg2846-ra, l(2)06225 - lethal (2) 06225, CG11089 - cg11089 gene product from transcript cg11089-rd, ATPsyn-d - atp synthase, subunit d, bur - burgundy, blw - bellwether, ade5 - cg3989 gen…	DESeq2_1d	BiologicalProcess
GO:0009987	cellular process	1.32e-08	3.59e-06	1.09	10972	6113	2204	1344	[EfTuM - elongation factor tu mitochondrial, scrib - scribbled, flfl - falafel, Taz - tafazzin, CG32756 - cg32756 gene product from transcript cg32756-ra, mRpL18 - mitochondrial ribosomal protein l18, ird5 - immune response deficient 5, Cht5 - cg9307 gene product from transcript cg9307-ra, fra - frazzled, CG17896 - cg17896 gene product from transcript cg17896-rb, ine - inebriated, elav - embryoni…	DESeq2_1d	BiologicalProcess
GO:0006753	nucleoside phosphate metabolic process	1.44e-08	3.77e-06	1.8	10972	221	2204	80	[CG17224 - cg17224 gene product from transcript cg17224-rc, cu - curled, Pfk - phosphofructokinase, CG13091 - cg13091 gene product from transcript cg13091-rb, CG17333 - cg17333 gene product from transcript cg17333-ra, Zw - zwischenferment, Gpdh - glycerol 3 phosphate dehydrogenase, CG11089 - cg11089 gene product from transcript cg11089-rd, CG9940 - cg9940 gene product from transcript cg9940-rb, C…	DESeq2_1d	BiologicalProcess
GO:0009127	purine nucleoside monophosphate biosynthetic process	1.57e-08	3.98e-06	2.72	10972	55	2204	30	[Pfk - phosphofructokinase, CG1746 - cg1746 gene product from transcript cg1746-ra, CG3321 - cg3321 gene product from transcript cg3321-rc, l(2)06225 - lethal (2) 06225, CG11089 - cg11089 gene product from transcript cg11089-rd, ATPsyn-d - atp synthase, subunit d, bur - burgundy, blw - bellwether, ade5 - cg3989 gene product from transcript cg3989-rb, Pgk - phosphoglycerate kinase, Adk3 - adenylat…	DESeq2_1d	BiologicalProcess
GO:0009168	purine ribonucleoside monophosphate biosynthetic process	1.57e-08	3.85e-06	2.72	10972	55	2204	30	[Pfk - phosphofructokinase, CG1746 - cg1746 gene product from transcript cg1746-ra, CG3321 - cg3321 gene product from transcript cg3321-rc, l(2)06225 - lethal (2) 06225, CG11089 - cg11089 gene product from transcript cg11089-rd, ATPsyn-d - atp synthase, subunit d, bur - burgundy, blw - bellwether, ade5 - cg3989 gene product from transcript cg3989-rb, Pgk - phosphoglycerate kinase, Adk3 - adenylat…	DESeq2_1d	BiologicalProcess
GO:0009141	nucleoside triphosphate metabolic process	2.01e-08	4.77e-06	2.53	10972	67	2204	34	[Adk1 - adenylate kinase-1, Pfk - phosphofructokinase, CG1746 - cg1746 gene product from transcript cg1746-ra, CG3321 - cg3321 gene product from transcript cg3321-rc, l(2)06225 - lethal (2) 06225, ATPsyn-d - atp synthase, subunit d, blw - bellwether, Pgk - phosphoglycerate kinase, Adk3 - adenylate kinase-3, CG9010 - cg9010 gene product from transcript cg9010-ra, Oscp - oligomycin sensitivity-conf…	DESeq2_1d	BiologicalProcess
GO:0009058	biosynthetic process	2.02e-08	4.65e-06	1.34	10972	1005	2204	271	[RpL7 - ribosomal protein l7, EfTuM - elongation factor tu mitochondrial, RpL18A - ribosomal protein l18a, mRpL23 - mitochondrial ribosomal protein l23, ecd - ecdysoneless, Taz - tafazzin, CG34424 - cg34424 gene product from transcript cg34424-ra, mRpL18 - mitochondrial ribosomal protein l18, CG9940 - cg9940 gene product from transcript cg9940-rb, Cyp4g1 - cytochrome p450-4g1, RpL13 - ribosomal p…	DESeq2_1d	BiologicalProcess
GO:0006082	organic acid metabolic process	2.6e-08	5.81e-06	1.57	10972	400	2204	126	[Pfk - phosphofructokinase, Mdh2 - malate dehydrogenase 2, CG4365 - cg4365 gene product from transcript cg4365-rb, CG34424 - cg34424 gene product from transcript cg34424-ra, SdhC - succinate dehydrogenase c, CG17896 - cg17896 gene product from transcript cg17896-rb, CG3603 - cg3603 gene product from transcript cg3603-rb, CG31522 - cg31522 gene product from transcript cg31522-rf, Cyp6a8 - cytochro…	DESeq2_1d	BiologicalProcess
GO:0009156	ribonucleoside monophosphate biosynthetic process	2.94e-08	6.38e-06	2.62	10972	59	2204	31	[Pfk - phosphofructokinase, CG1746 - cg1746 gene product from transcript cg1746-ra, CG3321 - cg3321 gene product from transcript cg3321-rc, CG2846 - cg2846 gene product from transcript cg2846-ra, l(2)06225 - lethal (2) 06225, CG11089 - cg11089 gene product from transcript cg11089-rd, ATPsyn-d - atp synthase, subunit d, bur - burgundy, blw - bellwether, ade5 - cg3989 gene product from transcript c…	DESeq2_1d	BiologicalProcess
GO:0009124	nucleoside monophosphate biosynthetic process	3.09e-08	6.53e-06	2.57	10972	62	2204	32	[Pfk - phosphofructokinase, CG1746 - cg1746 gene product from transcript cg1746-ra, CG3321 - cg3321 gene product from transcript cg3321-rc, CG2846 - cg2846 gene product from transcript cg2846-ra, l(2)06225 - lethal (2) 06225, CG11089 - cg11089 gene product from transcript cg11089-rd, ATPsyn-d - atp synthase, subunit d, bur - burgundy, blw - bellwether, ade5 - cg3989 gene product from transcript c…	DESeq2_1d	BiologicalProcess
GO:0009199	ribonucleoside triphosphate metabolic process	3.09e-08	6.35e-06	2.57	10972	62	2204	32	[Adk1 - adenylate kinase-1, Pfk - phosphofructokinase, CG1746 - cg1746 gene product from transcript cg1746-ra, CG3321 - cg3321 gene product from transcript cg3321-rc, l(2)06225 - lethal (2) 06225, ATPsyn-d - atp synthase, subunit d, blw - bellwether, Pgk - phosphoglycerate kinase, CG9010 - cg9010 gene product from transcript cg9010-ra, Oscp - oligomycin sensitivity-conferring protein, ATPsyn-b - …	DESeq2_1d	BiologicalProcess
GO:0009117	nucleotide metabolic process	3.1e-08	6.2e-06	1.79	10972	217	2204	78	[CG17224 - cg17224 gene product from transcript cg17224-rc, cu - curled, Pfk - phosphofructokinase, CG13091 - cg13091 gene product from transcript cg13091-rb, CG17333 - cg17333 gene product from transcript cg17333-ra, Zw - zwischenferment, Gpdh - glycerol 3 phosphate dehydrogenase, CG11089 - cg11089 gene product from transcript cg11089-rd, CG9940 - cg9940 gene product from transcript cg9940-rb, C…	DESeq2_1d	BiologicalProcess
GO:0019752	carboxylic acid metabolic process	3.51e-08	6.84e-06	1.57	10972	386	2204	122	[Pfk - phosphofructokinase, Mdh2 - malate dehydrogenase 2, CG4365 - cg4365 gene product from transcript cg4365-rb, CG34424 - cg34424 gene product from transcript cg34424-ra, SdhC - succinate dehydrogenase c, CG17896 - cg17896 gene product from transcript cg17896-rb, CG3603 - cg3603 gene product from transcript cg3603-rb, CG31522 - cg31522 gene product from transcript cg31522-rf, Cyp6a8 - cytochro…	DESeq2_1d	BiologicalProcess
GO:0043436	oxoacid metabolic process	3.57e-08	6.79e-06	1.56	10972	398	2204	125	[Pfk - phosphofructokinase, Mdh2 - malate dehydrogenase 2, CG4365 - cg4365 gene product from transcript cg4365-rb, CG34424 - cg34424 gene product from transcript cg34424-ra, SdhC - succinate dehydrogenase c, CG17896 - cg17896 gene product from transcript cg17896-rb, CG3603 - cg3603 gene product from transcript cg3603-rb, CG31522 - cg31522 gene product from transcript cg31522-rf, Cyp6a8 - cytochro…	DESeq2_1d	BiologicalProcess
GO:0006754	ATP biosynthetic process	4.51e-08	8.35e-06	2.89	10972	43	2204	25	[Pfk - phosphofructokinase, CG3321 - cg3321 gene product from transcript cg3321-rc, CG1746 - cg1746 gene product from transcript cg1746-ra, l(2)06225 - lethal (2) 06225, ATPsyn-d - atp synthase, subunit d, blw - bellwether, Pgk - phosphoglycerate kinase, CG9010 - cg9010 gene product from transcript cg9010-ra, Oscp - oligomycin sensitivity-conferring protein, ATPsyn-b - atp synthase, subunit b, Ga…	DESeq2_1d	BiologicalProcess
GO:0044249	cellular biosynthetic process	5.44e-08	9.84e-06	1.34	10972	941	2204	254	[RpL7 - ribosomal protein l7, EfTuM - elongation factor tu mitochondrial, RpL18A - ribosomal protein l18a, mRpL23 - mitochondrial ribosomal protein l23, ecd - ecdysoneless, Taz - tafazzin, CG34424 - cg34424 gene product from transcript cg34424-ra, mRpL18 - mitochondrial ribosomal protein l18, CG9940 - cg9940 gene product from transcript cg9940-rb, RpL13 - ribosomal protein l13, CG18600 - cg18600 …	DESeq2_1d	BiologicalProcess
GO:0044271	cellular nitrogen compound biosynthetic process	5.8e-08	1.02e-05	1.44	10972	601	2204	174	[RpL7 - ribosomal protein l7, Pfk - phosphofructokinase, RpL18A - ribosomal protein l18a, mRpL23 - mitochondrial ribosomal protein l23, CG34424 - cg34424 gene product from transcript cg34424-ra, mRpL18 - mitochondrial ribosomal protein l18, CG9940 - cg9940 gene product from transcript cg9940-rb, RpS25 - ribosomal protein s25, Spt6 - cg12225 gene product from transcript cg12225-ra, RpL13 - ribosom…	DESeq2_1d	BiologicalProcess
GO:0009142	nucleoside triphosphate biosynthetic process	6.87e-08	1.19e-05	2.68	10972	52	2204	28	[Adk1 - adenylate kinase-1, Pfk - phosphofructokinase, CG3321 - cg3321 gene product from transcript cg3321-rc, CG1746 - cg1746 gene product from transcript cg1746-ra, l(2)06225 - lethal (2) 06225, ATPsyn-d - atp synthase, subunit d, blw - bellwether, Pgk - phosphoglycerate kinase, Adk3 - adenylate kinase-3, CG9010 - cg9010 gene product from transcript cg9010-ra, Oscp - oligomycin sensitivity-conf…	DESeq2_1d	BiologicalProcess
GO:0006732	coenzyme metabolic process	6.88e-08	1.16e-05	1.93	10972	152	2204	59	[Pfk - phosphofructokinase, cu - curled, CG17333 - cg17333 gene product from transcript cg17333-ra, CG13091 - cg13091 gene product from transcript cg13091-rb, Zw - zwischenferment, CG34424 - cg34424 gene product from transcript cg34424-ra, Gpdh - glycerol 3 phosphate dehydrogenase, CG9940 - cg9940 gene product from transcript cg9940-rb, CG11453 - cg11453 gene product from transcript cg11453-ra, p…	DESeq2_1d	BiologicalProcess
GO:0019693	ribose phosphate metabolic process	9.26e-08	1.53e-05	1.85	10972	178	2204	66	[CG30499 - cg30499 gene product from transcript cg30499-ra, Rpi - ribose-5-phosphate isomerase, Pfk - phosphofructokinase, CG13091 - cg13091 gene product from transcript cg13091-rb, Zw - zwischenferment, CG11089 - cg11089 gene product from transcript cg11089-rd, CG42813 - cg42813 gene product from transcript cg42813-ra, CG11453 - cg11453 gene product from transcript cg11453-ra, Pgk - phosphoglyce…	DESeq2_1d	BiologicalProcess
GO:0009653	anatomical structure morphogenesis	9.35e-08	1.51e-05	1.37	10972	791	2204	218	[Inx2 - innexin 2, scrib - scribbled, parvin - cg32528 gene product from transcript cg32528-ra, stck - steamer duck, Mdh2 - malate dehydrogenase 2, ecd - ecdysoneless, fz - frizzled, ns2 - nucleostemin 2, Mer - merlin, brk - brinker, fra - frazzled, CG11584 - cg11584 gene product from transcript cg11584-rc, fbl - fumble, pk - prickle, Gug - grunge, so - sine oculis, Ptx1 - cg1447 gene product fro…	DESeq2_1d	BiologicalProcess
GO:0009206	purine ribonucleoside triphosphate biosynthetic process	9.76e-08	1.55e-05	2.75	10972	47	2204	26	[Pfk - phosphofructokinase, CG1746 - cg1746 gene product from transcript cg1746-ra, CG3321 - cg3321 gene product from transcript cg3321-rc, l(2)06225 - lethal (2) 06225, ATPsyn-d - atp synthase, subunit d, blw - bellwether, Pgk - phosphoglycerate kinase, CG9010 - cg9010 gene product from transcript cg9010-ra, Oscp - oligomycin sensitivity-conferring protein, ATPsyn-b - atp synthase, subunit b, Ga…	DESeq2_1d	BiologicalProcess
GO:0009145	purine nucleoside triphosphate biosynthetic process	9.76e-08	1.51e-05	2.75	10972	47	2204	26	[Pfk - phosphofructokinase, CG3321 - cg3321 gene product from transcript cg3321-rc, CG1746 - cg1746 gene product from transcript cg1746-ra, l(2)06225 - lethal (2) 06225, ATPsyn-d - atp synthase, subunit d, blw - bellwether, Pgk - phosphoglycerate kinase, CG9010 - cg9010 gene product from transcript cg9010-ra, Oscp - oligomycin sensitivity-conferring protein, ATPsyn-b - atp synthase, subunit b, Ga…	DESeq2_1d	BiologicalProcess
GO:0051186	cofactor metabolic process	1.59e-07	2.41e-05	1.69	10972	247	2204	84	[GstT2 - glutathione s transferase t2, cu - curled, Pfk - phosphofructokinase, GstT1 - glutathione s transferase t1, CG30022 - cg30022 gene product from transcript cg30022-rb, CG13091 - cg13091 gene product from transcript cg13091-rb, CG17333 - cg17333 gene product from transcript cg17333-ra, Zw - zwischenferment, Gpdh - glycerol 3 phosphate dehydrogenase, CG34424 - cg34424 gene product from tran…	DESeq2_1d	BiologicalProcess
GO:0006163	purine nucleotide metabolic process	2.74e-07	4.08e-05	1.84	10972	168	2204	62	[Pfk - phosphofructokinase, CG13091 - cg13091 gene product from transcript cg13091-rb, CG11089 - cg11089 gene product from transcript cg11089-rd, CG11453 - cg11453 gene product from transcript cg11453-ra, Pgk - phosphoglycerate kinase, Adk3 - adenylate kinase-3, Oscp - oligomycin sensitivity-conferring protein, fbl - fumble, ATPsyn-b - atp synthase, subunit b, CG32626 - cg32626 gene product from …	DESeq2_1d	BiologicalProcess
GO:0032509	endosome transport via multivesicular body sorting pathway	2.74e-07	4.01e-05	3.39	10972	25	2204	17	[CG15012 - cg15012 gene product from transcript cg15012-rc, vps24 - charged multivesicular body protein 3, kst - karst, CG30423 - cg30423 gene product from transcript cg30423-rd, CG5498 - cg5498 gene product from transcript cg5498-rb, Vps36 - vacuolar protein sorting 36, Chmp1 - cg4108 gene product from transcript cg4108-ra, CG6259 - cg6259 gene product from transcript cg6259-rb, CG7967 - cg7967 …	DESeq2_1d	BiologicalProcess
GO:0071985	multivesicular body sorting pathway	2.74e-07	3.93e-05	3.39	10972	25	2204	17	[CG15012 - cg15012 gene product from transcript cg15012-rc, vps24 - charged multivesicular body protein 3, kst - karst, CG30423 - cg30423 gene product from transcript cg30423-rd, CG5498 - cg5498 gene product from transcript cg5498-rb, Vps36 - vacuolar protein sorting 36, Chmp1 - cg4108 gene product from transcript cg4108-ra, CG6259 - cg6259 gene product from transcript cg6259-rb, CG7967 - cg7967 …	DESeq2_1d	BiologicalProcess
GO:0009201	ribonucleoside triphosphate biosynthetic process	2.97e-07	4.19e-05	2.64	10972	49	2204	26	[Pfk - phosphofructokinase, CG1746 - cg1746 gene product from transcript cg1746-ra, CG3321 - cg3321 gene product from transcript cg3321-rc, l(2)06225 - lethal (2) 06225, ATPsyn-d - atp synthase, subunit d, blw - bellwether, Pgk - phosphoglycerate kinase, CG9010 - cg9010 gene product from transcript cg9010-ra, Oscp - oligomycin sensitivity-conferring protein, ATPsyn-b - atp synthase, subunit b, Ga…	DESeq2_1d	BiologicalProcess
GO:0072521	purine-containing compound metabolic process	3.55e-07	4.91e-05	1.77	10972	191	2204	68	[Pfk - phosphofructokinase, CG13091 - cg13091 gene product from transcript cg13091-rb, CG11089 - cg11089 gene product from transcript cg11089-rd, CG11453 - cg11453 gene product from transcript cg11453-ra, Pgk - phosphoglycerate kinase, Adk3 - adenylate kinase-3, Oscp - oligomycin sensitivity-conferring protein, fbl - fumble, ATPsyn-b - atp synthase, subunit b, CG32626 - cg32626 gene product from …	DESeq2_1d	BiologicalProcess
GO:0008152	metabolic process	3.59e-07	4.87e-05	1.12	10972	4128	2204	931	[EfTuM - elongation factor tu mitochondrial, flfl - falafel, CG32756 - cg32756 gene product from transcript cg32756-ra, Taz - tafazzin, mRpL18 - mitochondrial ribosomal protein l18, ird5 - immune response deficient 5, Cyp4g1 - cytochrome p450-4g1, Cht5 - cg9307 gene product from transcript cg9307-ra, CG17896 - cg17896 gene product from transcript cg17896-rb, Cbp80 - cap binding protein 80, Ipp - …	DESeq2_1d	BiologicalProcess
GO:0009150	purine ribonucleotide metabolic process	3.68e-07	4.91e-05	1.84	10972	162	2204	60	[Pfk - phosphofructokinase, CG13091 - cg13091 gene product from transcript cg13091-rb, CG11089 - cg11089 gene product from transcript cg11089-rd, CG11453 - cg11453 gene product from transcript cg11453-ra, Pgk - phosphoglycerate kinase, Adk3 - adenylate kinase-3, Oscp - oligomycin sensitivity-conferring protein, fbl - fumble, ATPsyn-b - atp synthase, subunit b, CG32626 - cg32626 gene product from …	DESeq2_1d	BiologicalProcess
GO:1901564	organonitrogen compound metabolic process	4.71e-07	6.17e-05	1.17	10972	2518	2204	594	[Pros26.4 - proteasome 26s subunit subunit 4 atpase, CG34424 - cg34424 gene product from transcript cg34424-ra, CG9940 - cg9940 gene product from transcript cg9940-rb, mRpL18 - mitochondrial ribosomal protein l18, CG17331 - cg17331 gene product from transcript cg17331-rb, ird5 - immune response deficient 5, Cht5 - cg9307 gene product from transcript cg9307-ra, CSN3 - cop9 complex homolog subunit …	DESeq2_1d	BiologicalProcess
GO:0055085	transmembrane transport	5.31e-07	6.84e-05	1.41	10972	594	2204	168	[Bmcp - cg7314 gene product from transcript cg7314-rb, KCNQ - kcnq potassium channel, CG9717 - cg9717 gene product from transcript cg9717-ra, sesB - stress-sensitive b, Nha1 - na[+]/h[+] hydrogen antiporter 1, CG6672 - cg6672 gene product from transcript cg6672-ra, Trp1 - translocation protein 1, CG6574 - cg6574 gene product from transcript cg6574-ra, Oatp33Eb - organic anion transporting polypep…	DESeq2_1d	BiologicalProcess
GO:0033108	mitochondrial respiratory chain complex assembly	1.19e-06	0.000151	2.66	10972	43	2204	23	[CG8067 - cg8067 gene product from transcript cg8067-rb, Ttc19 - tetratricopeptide repeat domain 19, CG7224 - cg7224 gene product from transcript cg7224-rb, CG3270 - cg3270 gene product from transcript cg3270-ra, CG5569 - cg5569 gene product from transcript cg5569-ra, CoVIb - cytochrome c oxidase subunit vib, CG9350 - cg9350 gene product from transcript cg9350-ra, CG12203 - cg12203 gene product f…	DESeq2_1d	BiologicalProcess
GO:0009259	ribonucleotide metabolic process	1.3e-06	0.000162	1.78	10972	171	2204	61	[Pfk - phosphofructokinase, CG13091 - cg13091 gene product from transcript cg13091-rb, CG11089 - cg11089 gene product from transcript cg11089-rd, CG11453 - cg11453 gene product from transcript cg11453-ra, Pgk - phosphoglycerate kinase, Adk3 - adenylate kinase-3, Oscp - oligomycin sensitivity-conferring protein, fbl - fumble, ATPsyn-b - atp synthase, subunit b, CG32626 - cg32626 gene product from …	DESeq2_1d	BiologicalProcess
GO:0006811	ion transport	1.35e-06	0.000165	1.44	10972	472	2204	137	[Bmcp - cg7314 gene product from transcript cg7314-rb, KCNQ - kcnq potassium channel, rdgB - retinal degeneration b, CG9717 - cg9717 gene product from transcript cg9717-ra, Nha1 - na[+]/h[+] hydrogen antiporter 1, CG6672 - cg6672 gene product from transcript cg6672-ra, Best2 - bestrophin 2, MCO3 - multicopper oxidase 3, Oatp33Eb - organic anion transporting polypeptide 33eb, CG42542 - cg42542 gen…	DESeq2_1d	BiologicalProcess
GO:0044237	cellular metabolic process	1.82e-06	0.000219	1.13	10972	3578	2204	811	[EfTuM - elongation factor tu mitochondrial, flfl - falafel, CG32756 - cg32756 gene product from transcript cg32756-ra, Taz - tafazzin, mRpL18 - mitochondrial ribosomal protein l18, ird5 - immune response deficient 5, Cht5 - cg9307 gene product from transcript cg9307-ra, CG17896 - cg17896 gene product from transcript cg17896-rb, Cbp80 - cap binding protein 80, Ipp - inositol polyphosphate 1-phosp…	DESeq2_1d	BiologicalProcess
GO:0008340	determination of adult lifespan	1.91e-06	0.000227	1.8	10972	158	2204	57	[l(3)neo18 - lethal (3) neo18, Gr63a - gustatory receptor 63a, daw - dawdle, NLaz - neural lazarillo, CG42663 - cg42663 gene product from transcript cg42663-rb, sesB - stress-sensitive b, SdhC - succinate dehydrogenase c, CG10383 - cg10383 gene product from transcript cg10383-ra, hebe - cg1623 gene product from transcript cg1623-rd, Dlc90F - dynein light chain 90f, mthl3 - methuselah-like 3, mld …	DESeq2_1d	BiologicalProcess
GO:0051704	multi-organism process	2.29e-06	0.000268	1.51	10972	357	2204	108	[Yp3 - yolk protein 3, shg - shotgun, AttB - attacin-b, ecd - ecdysoneless, et - eye transformer, Nep2 - neprilysin 2, ird5 - immune response deficient 5, Gld - glucose dehydrogenase, ClC-b - chloride channel-b, CG1667 - cg1667 gene product from transcript cg1667-ra, cact - cactus, vir-1 - virus-induced rna 1, key - kenny, N - notch, DIP1 - disco interacting protein 1, CG7408 - cg7408 gene produc…	DESeq2_1d	BiologicalProcess
GO:0015985	energy coupled proton transport, down electrochemical gradient	2.59e-06	0.000299	3.6	10972	18	2204	13	[l(1)G0230 - lethal (1) g0230, CG3321 - cg3321 gene product from transcript cg3321-rc, CG1746 - cg1746 gene product from transcript cg1746-ra, l(2)06225 - lethal (2) 06225, ATPsyn-d - atp synthase, subunit d, ATPsyn-gamma - atp synthase-gamma chain, sun - stunted, blw - bellwether, Oscp - oligomycin sensitivity-conferring protein, CG4692 - cg4692 gene product from transcript cg4692-rb, ATPsyn-b -…	DESeq2_1d	BiologicalProcess
GO:0015986	ATP synthesis coupled proton transport	2.59e-06	0.000294	3.6	10972	18	2204	13	[l(1)G0230 - lethal (1) g0230, CG3321 - cg3321 gene product from transcript cg3321-rc, CG1746 - cg1746 gene product from transcript cg1746-ra, l(2)06225 - lethal (2) 06225, ATPsyn-d - atp synthase, subunit d, ATPsyn-gamma - atp synthase-gamma chain, sun - stunted, blw - bellwether, Oscp - oligomycin sensitivity-conferring protein, ATPsyn-Cf6 - atpase coupling factor 6, ATPsyn-b - atp synthase, su…	DESeq2_1d	BiologicalProcess
GO:0045324	late endosome to vacuole transport	2.59e-06	0.00029	3.6	10972	18	2204	13	[CG15012 - cg15012 gene product from transcript cg15012-rc, vps24 - charged multivesicular body protein 3, CG30423 - cg30423 gene product from transcript cg30423-rd, CG5498 - cg5498 gene product from transcript cg5498-rb, Vps36 - vacuolar protein sorting 36, Chmp1 - cg4108 gene product from transcript cg4108-ra, CG6259 - cg6259 gene product from transcript cg6259-rb, CG7967 - cg7967 gene product …	DESeq2_1d	BiologicalProcess
GO:1901575	organic substance catabolic process	2.94e-06	0.000324	1.34	10972	734	2204	197	[CG30499 - cg30499 gene product from transcript cg30499-ra, Yp3 - yolk protein 3, Adh - alcohol dehydrogenase, Rpt1 - regulatory particle triple-a atpase 1, Ubqn - ubiquilin, Pros26.4 - proteasome 26s subunit subunit 4 atpase, CG4365 - cg4365 gene product from transcript cg4365-rb, ird5 - immune response deficient 5, CG17331 - cg17331 gene product from transcript cg17331-rb, p47 - cg11139 gene pr…	DESeq2_1d	BiologicalProcess
GO:0045333	cellular respiration	3.67e-06	0.000398	2.89	10972	31	2204	18	[CoIV - cytochrome c oxidase subunit iv, CG7224 - cg7224 gene product from transcript cg7224-rb, CG3560 - cg3560 gene product from transcript cg3560-ra, CG9410 - cg9410 gene product from transcript cg9410-ra, ND75 - nadh:ubiquinone reductase 75kd subunit precursor, CoVIIc - cytochrome c oxidase subunit viic, l(3)87Df - lethal (3) 87df, ND23 - nadh:ubiquinone reductase 23kd subunit precursor, CG10…	DESeq2_1d	BiologicalProcess
GO:0009056	catabolic process	4.16e-06	0.000445	1.31	10972	803	2204	212	[CG30499 - cg30499 gene product from transcript cg30499-ra, Adh - alcohol dehydrogenase, Yp3 - yolk protein 3, Atg13 - autophagy-specific gene 13, Rpt1 - regulatory particle triple-a atpase 1, Ubqn - ubiquilin, CG4365 - cg4365 gene product from transcript cg4365-rb, Pros26.4 - proteasome 26s subunit subunit 4 atpase, ird5 - immune response deficient 5, CG17331 - cg17331 gene product from transcri…	DESeq2_1d	BiologicalProcess
GO:0006793	phosphorus metabolic process	4.31e-06	0.000454	1.33	10972	751	2204	200	[CG30499 - cg30499 gene product from transcript cg30499-ra, rdgB - retinal degeneration b, Zw - zwischenferment, Taz - tafazzin, CG9940 - cg9940 gene product from transcript cg9940-rb, ird5 - immune response deficient 5, Ipp - inositol polyphosphate 1-phosphatase, fbl - fumble, CG15533 - cg15533 gene product from transcript cg15533-ra, CG32626 - cg32626 gene product from transcript cg32626-ri, CG…	DESeq2_1d	BiologicalProcess
GO:0005975	carbohydrate metabolic process	5.09e-06	0.00053	1.62	10972	227	2204	74	[sfl - sulfateless, Cht9 - cg10531 gene product from transcript cg10531-ra, CG30499 - cg30499 gene product from transcript cg30499-ra, Hexo2 - hexosaminidase 2, l(1)G0196 - lethal (1) g0196, Rpi - ribose-5-phosphate isomerase, Pfk - phosphofructokinase, Cda4 - chitin deacetylase-like 4, Mdh2 - malate dehydrogenase 2, CG17333 - cg17333 gene product from transcript cg17333-ra, Zw - zwischenferment,…	DESeq2_1d	BiologicalProcess
GO:0120035	regulation of plasma membrane bounded cell projection organization	5.14e-06	0.000528	1.8	10972	144	2204	52	[cpa - capping protein alpha, nudC - cg9710 gene product from transcript cg9710-rb, nudE - cg8104 gene product from transcript cg8104-rb, fz - frizzled, babos - cg3624 gene product from transcript cg3624-ra, fra - frazzled, Tm1 - tropomyosin 1, tsr - twinstar, ssh - slingshot, dar1 - dendritic arbor reduction 1, Galpha73B - g protein alpha 73b, chic - chickadee, Arp3 - actin-related protein 3, N …	DESeq2_1d	BiologicalProcess
GO:0000902	cell morphogenesis	6.43e-06	0.000651	1.92	10972	109	2204	42	[colt - congested-like trachea, Scm - sex comb on midleg, sqh - spaghetti squash, scrib - scribbled, cpa - capping protein alpha, if - inflated, parvin - cg32528 gene product from transcript cg32528-ra, shg - shotgun, CG31961 - cg31961 gene product from transcript cg31961-ra, peb - pebbled, ACC - acetyl-coa carboxylase, Stat92E - signal-transducer and activator of transcription protein at 92e, La…	DESeq2_1d	BiologicalProcess
GO:0031344	regulation of cell projection organization	6.48e-06	0.000648	1.79	10972	145	2204	52	[cpa - capping protein alpha, nudE - cg8104 gene product from transcript cg8104-rb, nudC - cg9710 gene product from transcript cg9710-rb, fz - frizzled, babos - cg3624 gene product from transcript cg3624-ra, fra - frazzled, Tm1 - tropomyosin 1, dar1 - dendritic arbor reduction 1, ssh - slingshot, tsr - twinstar, Galpha73B - g protein alpha 73b, chic - chickadee, Arp3 - actin-related protein 3, N …	DESeq2_1d	BiologicalProcess
GO:0010631	epithelial cell migration	6.76e-06	0.000667	1.84	10972	127	2204	47	[sfl - sulfateless, slbo - slow border cells, sqh - spaghetti squash, sr - stripe, if - inflated, shg - shotgun, kni - knirps, ab - abrupt, nudE - cg8104 gene product from transcript cg8104-rb, Stat92E - signal-transducer and activator of transcription protein at 92e, fz - frizzled, spoon - spoonbill, CalpB - calpain-b, baz - bazooka, bnl - branchless, egh - egghead, tsr - twinstar, Sin3A - cg881…	DESeq2_1d	BiologicalProcess
GO:0015980	energy derivation by oxidation of organic compounds	8.46e-06	0.000825	2.39	10972	50	2204	24	[CG7224 - cg7224 gene product from transcript cg7224-rb, CoIV - cytochrome c oxidase subunit iv, CG3560 - cg3560 gene product from transcript cg3560-ra, CG9410 - cg9410 gene product from transcript cg9410-ra, ND75 - nadh:ubiquinone reductase 75kd subunit precursor, ACC - acetyl-coa carboxylase, CoVIIc - cytochrome c oxidase subunit viic, l(3)87Df - lethal (3) 87df, UGP - cg4347 gene product from …	DESeq2_1d	BiologicalProcess
GO:1901565	organonitrogen compound catabolic process	9.03e-06	0.000869	1.46	10972	371	2204	109	[Cht9 - cg10531 gene product from transcript cg10531-ra, Rpn6 - regulatory particle non-atpase 6, Rpt1 - regulatory particle triple-a atpase 1, Pros26.4 - proteasome 26s subunit subunit 4 atpase, Pros29 - proteasome 29kd subunit, ird5 - immune response deficient 5, CG17331 - cg17331 gene product from transcript cg17331-rb, p47 - cg11139 gene product from transcript cg11139-ra, Cht5 - cg9307 gene …	DESeq2_1d	BiologicalProcess
GO:0007475	apposition of dorsal and ventral imaginal disc-derived wing surfaces	9.43e-06	0.000896	3.51	10972	17	2204	12	[dp - dumpy, mam - mastermind, ics - icarus, how - held out wings, if - inflated, pot - papillote, parvin - cg32528 gene product from transcript cg32528-ra, stck - steamer duck, Ilk - integrin linked kinase, by - blistery, rhea - cg6831 gene product from transcript cg6831-rb, pio - piopio]	DESeq2_1d	BiologicalProcess
GO:0065008	regulation of biological quality	9.45e-06	0.000887	1.25	10972	1097	2204	276	[scrib - scribbled, bou - boudin, Atg13 - autophagy-specific gene 13, ecd - ecdysoneless, fz - frizzled, CSN3 - cop9 complex homolog subunit 3, ine - inebriated, Nep3 - neprilysin 3, cact - cactus, Sin3A - cg8815 gene product from transcript cg8815-rc, fbl - fumble, pk - prickle, CG15887 - cg15887 gene product from transcript cg15887-ra, Shab - shaker cognate b, CG31148 - cg31148 gene product fro…	DESeq2_1d	BiologicalProcess
GO:0006796	phosphate-containing compound metabolic process	1.01e-05	0.000939	1.32	10972	734	2204	194	[CG30499 - cg30499 gene product from transcript cg30499-ra, rdgB - retinal degeneration b, Zw - zwischenferment, Taz - tafazzin, CG9940 - cg9940 gene product from transcript cg9940-rb, ird5 - immune response deficient 5, Ipp - inositol polyphosphate 1-phosphatase, fbl - fumble, CG15533 - cg15533 gene product from transcript cg15533-ra, CG32626 - cg32626 gene product from transcript cg32626-ri, CG…	DESeq2_1d	BiologicalProcess
GO:0044282	small molecule catabolic process	1.02e-05	0.00093	1.76	10972	147	2204	52	[CG30499 - cg30499 gene product from transcript cg30499-ra, CG6415 - cg6415 gene product from transcript cg6415-ra, Pfk - phosphofructokinase, Adh - alcohol dehydrogenase, CG5493 - cg5493 gene product from transcript cg5493-rb, Hn - henna, CG4365 - cg4365 gene product from transcript cg4365-rb, CG32444 - cg32444 gene product from transcript cg32444-ra, CG6543 - cg6543 gene product from transcript…	DESeq2_1d	BiologicalProcess
GO:0009886	post-embryonic animal morphogenesis	1.04e-05	0.000945	1.5	10972	323	2204	97	[sfl - sulfateless, scrib - scribbled, if - inflated, Mmp2 - matrix metalloproteinase 2, parvin - cg32528 gene product from transcript cg32528-ra, shg - shotgun, Mdh2 - malate dehydrogenase 2, stck - steamer duck, fz - frizzled, MYPT-75D - cg6896 gene product from transcript cg6896-rb, brk - brinker, fbl - fumble, N - notch, pk - prickle, Gug - grunge, Pkn - protein kinase related to protein kina…	DESeq2_1d	BiologicalProcess
GO:0009605	response to external stimulus	1.27e-05	0.00114	1.37	10972	529	2204	146	[Inx2 - innexin 2, Yp3 - yolk protein 3, AttB - attacin-b, shg - shotgun, rdgB - retinal degeneration b, ecd - ecdysoneless, dm - diminutive, et - eye transformer, ird5 - immune response deficient 5, nocte - no circadian temperature entrainment, mthl3 - methuselah-like 3, CG1667 - cg1667 gene product from transcript cg1667-ra, ClC-b - chloride channel-b, cact - cactus, CG7146 - cg7146 gene produc…	DESeq2_1d	BiologicalProcess
GO:0001667	ameboidal-type cell migration	1.38e-05	0.00122	1.77	10972	141	2204	50	[sfl - sulfateless, sr - stripe, if - inflated, shg - shotgun, kni - knirps, nudE - cg8104 gene product from transcript cg8104-rb, fog - folded gastrulation, fz - frizzled, spoon - spoonbill, CalpB - calpain-b, bnl - branchless, tsr - twinstar, Sin3A - cg8815 gene product from transcript cg8815-rc, mys - myospheroid, N - notch, Akt1 - cg4006 gene product from transcript cg4006-ra, CG1486 - cg1486…	DESeq2_1d	BiologicalProcess
GO:0017144	drug metabolic process	1.42e-05	0.00124	1.5	10972	313	2204	94	[Cht9 - cg10531 gene product from transcript cg10531-ra, CG6415 - cg6415 gene product from transcript cg6415-ra, Pfk - phosphofructokinase, Adh - alcohol dehydrogenase, Cda4 - chitin deacetylase-like 4, Mdh2 - malate dehydrogenase 2, CG30022 - cg30022 gene product from transcript cg30022-rb, Hn - henna, Gpdh - glycerol 3 phosphate dehydrogenase, SdhC - succinate dehydrogenase c, Cht5 - cg9307 gen…	DESeq2_1d	BiologicalProcess
GO:0030029	actin filament-based process	1.51e-05	0.0013	1.67	10972	179	2204	60	[d - dachs, bond - james bond, if - inflated, cpa - capping protein alpha, parvin - cg32528 gene product from transcript cg32528-ra, l(2)gl - lethal (2) giant larvae, fog - folded gastrulation, unc-45 - cg2708 gene product from transcript cg2708-ra, Tm1 - tropomyosin 1, mwh - multiple wing hairs, CG32264 - cg32264 gene product from transcript cg32264-rk, tsr - twinstar, ssh - slingshot, CG14168 -…	DESeq2_1d	BiologicalProcess
[truncated: 1,173 more rows]

## Sheet: Tab5
GOTerm	Description	Pvalue	FDRqvalue	Enrichment	N	B	n	b	sample	ontology
GO:0007498	mesoderm development	0.000172	0.0374	5.9	10964	65	200	7	DEXSeq_72h	BiologicalProcess
GO:0007498	mesoderm development	0.000287	0.0102	2.4	10967	65	1266	18	DEXSeq_1d	BiologicalProcess
GO:0007498	mesoderm development	1.81e-05	0.0065	15.16	9989	61	54	5	DEXSeq_allTPs	BiologicalProcess
GO:0090257	regulation of muscle system process	0.000582	0.108	6.38	10963	11	781	5	DESeq2_72h	BiologicalProcess
[truncated: 92 more rows]

## Sheet: Tab6
uniqueID	log2FC24	log2FC30	log2FC72	log2FC1d	wtlog2FC
[truncated: 91 more rows]

[truncated: 3 more sheets: Tab7, Tab8, Tab9]
