# Supplementary material for: Bruno 1/CELF regulates splicing and cytoskeleton dynamics to ensure correct sarcomere assembly in Drosophila flight muscles
Source: PLoS Biol. 2024 Apr 29;22(4):e3002575. doi: 10.1371/journal.pbio.3002575 (PMC11081514; doi:10.1371/journal.pbio.3002575)
Supplement: S6 Table — List of underlying data organized by figure panel and file name for each figure in this manuscript. (XLSX) [file pbio.3002575.s018.xlsx]

## Sheet: Sheet1
Figure Panel	Source Data File Name/Location
Fig1 B	Fig1_source data.xlsx, Tab Fig 1B
Fig1 C	Fig1_source data.xlsx, Tab Fig 1C
Fig1 D	Fig1_source data.xlsx, Tab Fig 1D
Fig1 E	Fig1_source data.xlsx, Tab Fig 1E
Fig1 G	Fig1_source data.xlsx, Tab Fig 1G
Fig1 H	Supplemental Table 1, Tab 5
Fig1 I	Supplemental Table 1, Tab 6
Fig1 J	Supplemental Table 1, Tab 7
Fig1 K	Supplemental Table 1, Tab 4
Fig1 L	Supplemental Table 1, Tabs 1, 2, 3
Fig2 A	Supplemental Table 2, Tab 5
Fig2 B	Supplemental Table 2, Tabs 1, 2, 3
Fig2 C	FigS2_SourceGels
Fig2 D	Supplemental Table 2, Tab 3, 4
Fig2 K	Fig2_source data.xlsx, Tab Fig 2K
Fig2 M	Fig2_source data.xlsx, Tab Fig 2M
Fig2 N	Fig2_source data.xlsx, Tab Fig 2N
Fig3 A	Fig3_source data.xlsx, Tab Fig 3A Terms; Supplemental Table 2, Tab 3; data tables RNA seq: DEXSeqResults_geneIDs_w-vsBru1M3_filtered_05Oct2020.txt, MassSpec_1dIFM_M2vswt_geneIDs_03May2022.txt, DESeq2_geneIDs_wildtypeBru1M3_03Oct20200.txt
Fig3 B	Fig3_source data.xlsx, Tab Fig 3B; Supplemental Table 2, Tab 3; data tables RNA seq: DEXSeqResults_geneIDs_w-vsBru1M3_filtered_05Oct2020.txt, MassSpec_1dIFM_M2vswt_geneIDs_03May2022.txt, DESeq2_geneIDs_wildtypeBru1M3_03Oct20200.txt
Fig3 C	Fig3_source data.xlsx, Tab Fig 3C
Fig3 E	Fig3_source data.xlsx, Tab Fig 3E
Fig3 F	Fig3_source data.xlsx, Tab Fig 3F
Fig3 G	Fig3_source data.xlsx, Tab Fig 3G
Fig3 L	Fig3_source data.xlsx, Tab Fig 3L
Fig4 A	Supplemental Table 3, Tab 1
Fig4 B	Supplemental Table 3, Tab 2,3
Fig4 C	Supplemental Table 3, Tab 4,5
Fig4 D	Supplemental Table 3, Tab 6,7
Fig4 E	Supplemental Table 3, Tab 9
Fig4 F	Supplemental Table 3, Tab 8
Fig5 B	Fig5_source data.xlsx, Tab Fig 5B
Fig5 D	Fig5_source data.xlsx, Tab Fig 5D
Fig5 E	Fig5_source data.xlsx, Tab Fig 5E
Fig5 F	Fig5_source data.xlsx, Tab Fig 5F
Fig5 H	Fig5_source data.xlsx, Tab Fig 5H
Fig6 B	Fig6_source data.xlsx, Tab Fig 6B
Fig6 C	Fig6_source data.xlsx, Tab Fig 6C
Fig6 E	Fig6_source data.xlsx, Tab Fig 6E
Fig6 F	Fig6_source data.xlsx, Tab Fig 6F
Fig6 G	Fig6_source data.xlsx, Tab Fig 6G
Fig6 H	Fig6_source data.xlsx, Tab Fig 6H
Fig6 J	Fig6_source data.xlsx, Tab Fig 6J
Fig6 K	Fig6_source data.xlsx, Tab Fig 6K
Fig6 M	Fig6_source data.xlsx, Tab Fig 6M
Fig6 N	Fig6_source data.xlsx, Tab Fig 6N
Fig6 O	Fig6_source data.xlsx, Tab Fig 6O
Fig7 M	Fig7_source data.xlsx, Tab Fig 7M
Fig7 N	Fig7_source data.xlsx, Tab Fig 7N
Fig7 O	Fig7_source data.xlsx, Tab Fig 7O
Fig7 P	Fig7_source data.xlsx, Tab Fig 7P
Fig7 U	Fig7_source data.xlsx, Tab Fig 7U
Fig7 V	Fig7_source data.xlsx, Tab Fig 7V
Fig7 W	Fig7_source data.xlsx, Tab Fig 7W
Fig8 M	Fig8_source data.xlsx, Tab Fig 8M
Fig8 N	Fig8_source data.xlsx, Tab Fig 8N
Fig8 O	Fig8_source data.xlsx, Tab Fig 8O
Fig8 P	Fig8_source data.xlsx, Tab Fig 8P
Fig8 Q	Fig8_source data.xlsx, Tab Fig 8Q
Fig8 S	Fig8_source data.xlsx, Tab Fig 8S
Fig8 T	Fig8_source data.xlsx, Tab Fig 8T
Fig8 U	Fig8_source data.xlsx, Tab Fig 8U
Fig8 V	Fig8_source data.xlsx, Tab Fig 8V; Fig8_SourceGels; Fig8_SourceData.pdf
Fig8 W	Fig8_source data.xlsx, Tab Fig 8W; Fig8_SourceGels; Fig8_SourceData.pdf
Fig8 X	Fig8_source data.xlsx, Tab Fig 8X; Fig8_SourceGels; Fig8_SourceData.pdf
Fig S1 B	FigS1_SourceGels (folder, .tif images), annotated gels: FigS1_source data.pdf
Fig S1 C	FigS1_SourceGels (folder, .tif images), annotated gels: FigS1_source data.pdf
FigS1 G	FigS1_source data.xlsx, Tab Fig S1G
FigS1 H	FigS1_source data.xlsx, Tab Fig S1H
FigS1 I	FigS1_source data.xlsx, Tab Fig S1I
FigS1 J	FigS1_source data.xlsx, Tab Fig S1J
FigS1 K	Supplemental Table 1, Tabs 1, 2, 3
FigS2 A	Supplemental Table 2, Tab 3; data tables RNA seq: DEXSeqResults_geneIDs_w-vsBru1M3_filtered_05Oct2020.txt, MassSpec_1dIFM_M2vswt_geneIDs_03May2022.txt, DESeq2_geneIDs_wildtypeBru1M3_03Oct20200.txt
FigS2 B	Supplemental Table 2, Tab 6
FigS2 C	FigS2_source data.xlsx, Tab Fig S2C; FigS2_SourceGels
FigS2 D	FigS2_source data.xlsx, Tab Fig S2D; FigS2_SourceGels
FigS2 E	FigS2_source data.xlsx, Tab Fig S2E; FigS2_SourceGels
FigS2 O	FigS2_SourceGels
FigS2 P	FigS2_SourceGels
FigS2 Q	FigS2_SourceGels
FigS3 A	FigS3_source data.xlsx; Tab Fig S3A
FigS3 H	DESeq2_geneIDs_Mef2GMAvsleg_03Oct2020.txt; DEXSeqResults_geneIDs_1dMef2vsleg_filtered_05Oct2020.txt; DESeq2_ifm1dvs24h_GeneIDs_02May2021.txt; DEXSeqResults_geneIDs_bru11dWTvs24hWT_12May2022.txt; DESeq2_bruIR1dvsbruIR24h_GeneIDs_02May2021.txt DEXSeqResults_geneIDs_1dWTvs24hWT_12May2022.txt; DESeq2_geneIDs_wildtypeBru1M3_03Oct20200.txt; DEXSeqResults_geneIDs_w-vsBru1M3_filtered_05Oct2020.txt
FigS3 I	DESeq2_geneIDs_Mef2GMAvsleg_03Oct2020.txt; DEXSeqResults_geneIDs_1dMef2vsleg_filtered_05Oct2020.txt; DESeq2_ifm1dvs24h_GeneIDs_02May2021.txt; DEXSeqResults_geneIDs_bru11dWTvs24hWT_12May2022.txt; DESeq2_bruIR1dvsbruIR24h_GeneIDs_02May2021.txt DEXSeqResults_geneIDs_1dWTvs24hWT_12May2022.txt; DESeq2_geneIDs_wildtypeBru1M3_03Oct20200.txt; DEXSeqResults_geneIDs_w-vsBru1M3_filtered_05Oct2020.txt
FigS4 A	DEXSeqResults_geneIDs_1dMef2vsBru1IR_filtered_05Oct2020.txt, DEXSeqResults_geneIDs_WTvsBru1IR_72hWT_18July2021.txt, DEXSeqResults_geneIDs_WTvsBru1IR_24h_18July2021.txt, DEXSeqResults_geneIDs_WTvsBru1IR_30hWT_18July2021.txt, DESeq2_Mef2ifm30hvsbruIR30h_GeneIDs_02May2021.txt, DESeq2_geneIDs_Mef2GMAvsBru1IR_03Oct2020.txt, DESeq2_Mef2ifm24hvsbruIR24h_GeneIDs_02May2021.txt, DESeq2_ifm72hvsbruIR72h_Gen…
FigS4 B	Supplemental Table 2, Tab 3; DEXSeqResults_geneIDs_1dMef2vsBru1IR_filtered_05Oct2020.txt, DEXSeqResults_geneIDs_WTvsBru1IR_72hWT_18July2021.txt, DEXSeqResults_geneIDs_WTvsBru1IR_24h_18July2021.txt, DEXSeqResults_geneIDs_WTvsBru1IR_30hWT_18July2021.txt, DESeq2_Mef2ifm30hvsbruIR30h_GeneIDs_02May2021.txt, DESeq2_geneIDs_Mef2GMAvsBru1IR_03Oct2020.txt, DESeq2_Mef2ifm24hvsbruIR24h_GeneIDs_02May2021.txt…
FigS4 C	Supplemental Table 2, Tab 3; Supplemental Table 3, Tab 6,7,9; DESeq2_ifm1dvs24h_GeneIDs_02May2021.txt, DESeq2_Mef2ifm30hvsbruIR30h_GeneIDs_02May2021.txt, DESeq2_geneIDs_Mef2GMAvsBru1IR_03Oct2020.txt, DESeq2_Mef2ifm24hvsbruIR24h_GeneIDs_02May2021.txt, DESeq2_ifm72hvsbruIR72h_GeneIDs_02May2021.txt
FigS4 D	Supplemental Table 2, Tab 3; Supplemental Table 3, Tab 6,7,8; DEXSeqResults_geneIDs_1dWTvs24hWT_12May2022.txt, DEXSeqResults_geneIDs_1dMef2vsBru1IR_filtered_05Oct2020.txt, DEXSeqResults_geneIDs_WTvsBru1IR_72hWT_18July2021.txt, DEXSeqResults_geneIDs_WTvsBru1IR_24h_18July2021.txt, DEXSeqResults_geneIDs_WTvsBru1IR_30hWT_18July2021.txt
FigS5 A	FigS5_source data.xlsx, Tab Fig S5A
FigS5 B	FigS5_source data.xlsx, Tab Fig S5B
FigS6 B	FigS6_source data.xlsx, Tab Fig S6B
FigS6 C	FigS6_source data.xlsx, Tab Fig S6C
FigS6 D	FigS6_source data.xlsx, Tab Fig S6D
FigS6 Q	FigS6_source data.xlsx, Tab Fig S6Q
FigS6 R	FigS6_source data.xlsx, Tab Fig S6R
FigS7 A	FigS7_source data.xlsx, Tab Fig S7A
FigS7 N	FigS7_source data.xlsx, Tab Fig S7N
FigS7 O	FigS7_source data.xlsx, Tab Fig S7O
FigS8 A	FigS8_source data.xlsx, Tab Fig S8A
FigS8 H	FigS8_source data.xlsx, Tab Fig S8H
FigS8 Q	FigS8_source data.xlsx, Tab Fig S8Q
FigS9 B	FigS9_source data.xlsx, Tab Fig S9B
FigS9 C	FigS9_source data.xlsx, Tab Fig S9C
FigS9 D	FigS9_source data.xlsx, Tab Fig S9D
FigS9 O	FigS9_source data.xlsx, Tab Fig S9O
FigS9 P	FigS9_source data.xlsx, Tab Fig S9P
FigS10 B	FigS10_source data.xlsx, Tab Fig S10B
FigS10 D	FigS10_source data.xlsx, Tab Fig S10D
FigS10 E	FigS10_source data.xlsx, Tab Fig S10E
FigS10 F	FigS10_source data.xlsx, Tab Fig S10F
FigS10 H	FigS10_source data.xlsx, Tab Fig S10H
FigS10 I	FigS10_source data.xlsx, Tab Fig S10I
FigS11 B	FigS11_source data.xlsx, Tab Fig S11B
FigS11 D	FigS11_source data.xlsx, Tab Fig S11D
FigS11 E	FigS11_source data.xlsx, Tab Fig S11E
FigS11 F	FigS11_source data.xlsx, Tab Fig S11F
FigS11 G	FigS11_source data.xlsx, Tab Fig S11G; FigS11_SourceGels, FigS11_SourceData.pdf
FigS11 H	FigS11_source data.xlsx, Tab Fig S11H; FigS11_SourceGels, FigS11_SourceData.pdf
FigS11 I	FigS11_SourceGels, FigS11_SourceData.pdf
